# Supplementary material for: Automated analysis of small RNA datasets with RAPID
Source: PeerJ. 2019 Apr 10;7:e6710. doi: 10.7717/peerj.6710 (PMC6462184; doi:10.7717/peerj.6710)
Supplement: Supplemental Information 1 — The script (ReproducePlots.sh) can be used to reproduce all the figures, and analysis performed in the manuscript. [file peerj-07-6710-s001.zip]

Archive with 26 entries (23 files):
- AllinOne/
- AllinOne/ReproducePlots.sh
- __MACOSX/
- __MACOSX/AllinOne/
- __MACOSX/AllinOne/._ReproducePlots.sh
- AllinOne/exwobgc_NormalizedValues.dat
- AllinOne/Spombe_ASM294v2.fasta
- AllinOne/sRNAenrichedGenelist_mmc2.bed
- AllinOne/Fig3.R
- __MACOSX/AllinOne/._Fig3.R
- AllinOne/Fig2.R
- __MACOSX/AllinOne/._Fig2.R
- AllinOne/all_only24h_sRNA.config
- __MACOSX/AllinOne/._all_only24h_sRNA.config
- AllinOne/rDNAClusterRegions.bed
- __MACOSX/AllinOne/._rDNAClusterRegions.bed
- AllinOne/rDNA_allsamples.config
- __MACOSX/AllinOne/._rDNA_allsamples.config
- AllinOne/exbgc_NormalizedValues.dat
- AllinOne/rDNAcluster.fa
- __MACOSX/AllinOne/._rDNAcluster.fa
- AllinOne/.DS_Store
- __MACOSX/AllinOne/._.DS_Store
- AllinOne/Fig4.R
- __MACOSX/AllinOne/._Fig4.R
- AllinOne/exdes_NormalizedValues.dat
