# Supplementary material for: Automated analysis of small RNA datasets with RAPID
Source: PeerJ. 2019 Apr 10;7:e6710. doi: 10.7717/peerj.6710 (PMC6462184; doi:10.7717/peerj.6710)
Supplement: Supplemental Information 1 — The script (ReproducePlots.sh) can be used to reproduce all the figures, and analysis performed in the manuscript. [file peerj-07-6710-s001.zip › AllinOne/Spombe_ASM294v2.fasta]

>I
GATCACGTACATCACCTTGTAAGAATTTATCTGCAATAGTCCTTCGGTATTGTACATTGT
TCCAAGCATAGTAAACTAACGATATCAAGTTTGCCTTTCTAGCCCATGACCTACAGTCAG
AAGTGTAAGCCATATCACTGTCGGCATGTTCAAACTTTGTCAAACCACAAAATAAACAAA
GTCCTTGAAATCGAATACGTAGTTTACATTCTCGCAAGTTGTGGTCGGCCTTGCCACATT
TATAACAAGTAGATAAGCGTACGGGGCATGCTTTCCCGGTATGAGCACGAATTTCTGTGT
CTGGGTTACCAAGAGTGCAACTTAGACATTCATCTTTATACACTCGAAAGAATCGCTCGA
GTTGTGCTGAAATGTCAGTTGAGTCTACCCATTGTTTTTTGACGGCTTGCACACGACTTT
TATACTCGGCGAAATGAATGGTACGAGAATCAACATCACCATCACCATCACCATCACCAA
TACCAATACCAATACCAACAATACCACTCATACCTCCAACACTACCATGAACACGATTCA
TGTCATGGTTGACGCCCTGTTGTACATTGTTCAAATGTTCATCGTATGTGCGTTTATGAC
CACGACGATGGCTGAGCGACATGTCTTCCAAACCATACTTTAGATTCGTATTAGCATTGC
CAAAGCTTTTCTTCCATGTTGGCGATACAGACGAAGGGAACAAAGTGATTTCCGATAATT
CCGACAAAGACACTGGCGTAGTACTAGTAGTGTTAGTGTTCATAGCACTCATACCACTGC
TATTCCCTGGCTGTGGTGGGGGGGAAGACGAAAACGATGCATTATAACGCGAATGTGTTG
CAATGGCTGGTTTCGGTGTTTCTGGCAATGTCGGTTTCACTCCATACATCGTAGACACAG
TTGATTCTTCACCAAGTAACGAATCTGAGCATCTTGAGCAGTAAACACAGTTAGCAAACG
ATGCACAACATACACATTCGCCATCCATTTCACTTGCGAGAAACGATCGAACACACATCG
TATTATCATTAAGAAAGTTTTTCATCGAATCCTCTACGTAGCTCGACCATGTAGAATCAT
ATTTCTCGTAAAACAATGCTGCAATCGCATACTTGCCATCTCTTCCAGCTCGACCTGTCT
CCTGTACATAATCCATAGATGAAGCTGGTAATCCATAGTGTACTACTAAACGCACTCCCA
TATAGTTGATACCGAGTCCGAATGCCTTGGTAGCGATCATGATTCGTGTCTTCCCATTTG
CATTTCGAAACGCGTCAAAGTTCATTTGTCGTTCTTCGTCGCTTACATCTCCTGTGTAAA
TGGTTACATGGGTGTGAGCGAACAAGTCCGACTGGTGAAGACGACGATGAATGTATTCGA
CATCCTTTTTGGTTCGACAAAAGATGATAGCACGTCCATCACCTTCAAAGACCTTTGTTC
GTTTCATCAACGTTCGCAAGTCCAACAAAAACTCGGTATTATCATAGGGATGCAAAAAGT
AAAAGATGTTTTCCCGTGCAGTAGACGTTTCTCGTAAAACGTAAAAGTTTGTACAAAACG
TTTGTCTGGCAACCATCTCTAGTTGCCTGGGAAAGGTGGCACTCAACAAGTGCAATGGTG
CATACAAGCCAGACAACCGCGATGCTCTCGACAAAGCCGTTCTCCATGCTCCACTGGTGA
GTAACAAATGTGCTTCATCAATTACCACTCGTGCCAAACGACCAAGTGTTGCCAAACTTT
CAAAAAACCGAAGACCACTGTTGGTTAATGCTGACTCGTATGTCAAGATAAACAAATCGG
GAAGTTGCGTCTCTAAAGTCAATCGTACATCTTTGAATGCGGTCCAATTCCCCGAACAAA
CAAGCAGTCCCTTTTCATTCACTCTGAGCATCATATCTTGCCGTAACGACATCATGGGCA
CTAGAACCAGCGTGACCATATTCATCACCTTTCCTGGGGTTTGTCTTTTTTTTTCGATGA
GCGCCGGTATCAAAAACGACAAAGACTTTCCACCTCCAGTTGGGAGTACGGTAATCAAAT
TCATACGATTTAAAAGAGAAAAATAAACCGATTGAAATTGTTTCAGCGAACGGAATTTCG
CTTCGAGACCATAATATTGAGACAATGCCCAACAACAATGTTGAACAGAAGTTTGAGATG
GTTGAAGAAGTCCTGGGCGGTAGTGAAATGCGGTGGGCGCGGTGGGCGTAGTGGCCAATT
GGTCTTGTAAGTCATGAGAGTCTTGATTTACAACGGGCTGTGTCATTTCAGCCTTTACCT
CGTCCTTGTTCTTCTCCTCATTTGTCTTGTCCTTTTCCTTGTCCCCCTCCACCATTTGTT
CACCTACCAACCTTGCCAGCTTCTCATTCAGCGCTTCCTCCAATTGATCAACTCGCTTGA
TGAATGGGTGCTTTGTTTCCACCAACAGTCCATGGGTCGGGTTATCTCGAATCTGTAATA
GTTCCTGCCACTTATAGCTTGCACGAAAAAAGTTGGCGAAATAATCCGACGGCAGATAAT
GCAAGTTGTCCATAGTGCGCCCATAGATGTAGAGCGCTGTGTTTCGTGTATGTCCAGCCT
GTAAATCGAAATATGATTCCCTCGTCATTTCTTCCTCGATGTTTTTTTCTTTAAAATAGT
GAGCAATGTGCCTGTAGTTTCGAAATCCCAACGGTTTTTGAATGCATTGGTAGGTGGCCT
TTGGAAAAATTCGATACGGTAAATCTCTTTGCAATCGTTCGCCAGCAATCACAAACATGA
AATCCAAGTATACAGCTACTTTCGACCTATCAGCGGTTGTCACATACTTCATCAATGCTT
CCAATGGTCGAACCAAAACATAGTACCGAAGTGCTAAAATGGAAAGCGGCTCAGAAAGAA
ACCTGGGGATTGGCTTTTCAGCAAACTTCATATTACGAGTCTTATCGTATCTGCTGTAAA
TCATCAGCCTTCCAAACATCAAATACAATTCGCGAGTCTTATACTTGCCATTCCGCAAAG
TCCAATACACCATCTCTTGTGCTCTGGCTGGTTGTCCAGCAGATATGTACACTAGACAAA
ACAATAACTCATTGAAGATAGATGCCTTTGTCTCATACTTTTTAATAGCAGATTTAGACC
AATGTAATTTGAGAAACACATCATTGTCATTATCATTAGAGTTGTCGTTGTAGTGGTTGC
TATAGTTGTCGCACTCATTTCTTTGCTGATCACTTACTCCACCAAACAACTTTGTCAGAT
CCTTCTTAGACATCGATGGGAAAAACCGATGACAAAGTTCACTGTTCTTAAGTATTGTTC
GTAACAGCACACTATGAGATGAACGTATCTCTATCGACTCTTTAAAGAATGAATATCCCA
ATTTACTATTGTTTATGTCATCTCCAATTGACCTTAGTAACGAAATGGGTAATAGTTTTT
CCACATTCATATCAAAACATAGCTCTTTTAACAAGTCCTGAACTTTGGCAAACATCCCCT
CATACAGAGCTGTCAGCTCACTCAAGTCCAATCGCACCATGTTATTGAATGCATCTCCAA
TGCACGGGTACATAGAATTACTTCGTGGCTGAAACAATACGGTACTTGGGCTTAGTCCTT
GCAGTGTATTTGCATACCCTTCCGTTCGAATGATATCCCTAACGACTTTTTGGGTTTCGT
AAAGAACATCATATAAATTTCTTTGACCAAGCGTGATAAAGCAAAACACATGAGCATAAG
CAATAGAACCAGCGGTTTGAAACGATGGAATGGACAACAAGTCGATTTGTTTTTCATCGA
TCAATCGTTGTAACTCACATGCTGCTACAAGACGACACGTGTATATTAGGGGTGCAAAGC
AGGCAGAGATTTCATAGGCATATTTTGAAGTACCATCTTTATGCAAAGACATGCATGCAA
GAAACTCCATGATTTCCAAGTCTTGAACATTTTTAGAAAAATCGTATTGTTGCAGAAAAG
CCAATTTTAATGCCTCGTGCAGTTCCAAGTATGCCAGCTTATCATCATCGTCAGTATTGG
TGTTGTTATTGTTATTGTTATTGTTACTGTCTCTGTCATTGTCATTGTCATTGTCATTGT
CGTCTTCAGCACTATCAAAGTTGGCGACGTTGCTGATGTTACTGCTGCTGTTACTGCCAC
CTTCTTTTCTCTCCACTGTTGCTCCACACATTGCTTCCAAGTGTCTTCTTATCCCCGAGT
CCGCTGATGGACGACGTAACAGAAATATTAGGTATAGTGCTGCACTTTGAGCATATCTCA
CAACTGTATCCTTTTGCTCTAAGCGACAAAGTCCTCGCTCTTGTGCACTATAGCTTCCTC
CTTGAGTAAACATTCGTCTCATGCCCATGGTCATTCCACTTAGATGACGGAATCCTCGAT
AGTAATAACGAATCAACTGGTTTACAATGGTATCCAAAGTTACAATTCCATTCGTATATT
CGAATCGAACCAGCTGATCCCAATTTTCTCCAAGTTTTTTCACAATTGCCGTCCAATTGA
ATTGTTGATTTAAAAGATTTTTCTCTCGTGCATTGACAATCTCTTCCTCTTCCTCTTCAT
CGTTATCTTTTTCATCATCTTCAAGAATAGTGTTAGTGTTGTTGTCTGTTGCTTGGTCAA
CATCATCTTGTCGTTTTTTATTTTCACCTTTGTCTTGCTGCTCCCGCCGCTGTTGATTCT
TCTCCATAAATTTTGAAAAGCAAAAGTCCACCATTCTTTCCTTGATGTTTTGTGCATCTT
CTTTCTCCTCCCCCTCCTCCTCTTCTTCTTCTTCTCCTCCATTCAAAGGTACATAATCGA
CTTTGAAGAACTGACATCGTTGAGCATACTTGTTCTTAACCGTTTGCAAAGCTGTTCGAC
GTATACAATTTTCCAATTTTATAACTTTTCCATGAGTACGTCGAACATGATGGCGAAAGG
TATCCATGATTGCATGTACGAATCCTGTTCCGTTTTTTGTGCACGGCACACACTCATATC
CATTTAAAAGTACTGGTAGTCCTCTGATGTATGGGTATACATGGGTTTGAGAAGAATGAG
TTTGTAAAACATTTGTTGGACTTTTTAACTTTAAAGTCCTTAGTTCTTGAAACCACAAAA
GATCTTCGTTTAACTCTAGTTTATGCACAATTTGCATATGTTGCGCAGTGTGAATCACGT
TTAACAAGCATTCACATTCTACGCACATCAAAGCATGAATAGACAAAATGGAGAGTCCAT
AATTAGCCAACTTGTGATTCAAGTCAGTATAATTTGATGATGGGCTGTTGTCCAATTTGG
TGTCATTTGTACTTTGCCAAATTAGCCGTGCAGTCCACAAGTCGTCATTTGCACTCGTAG
TGAGAGTAGAGAGAGCAGAGAGAGCAGAGAGAGCGGGTAGTTGACGCTCCTTGGAAGAAT
TGCAAGCCTCCTCACTGGTAGCCTCACTGGCAGCCTCAACGATGATTGGCTTATCCTTTT
TCTCGTCCTGAACGAAAGAGCTGGGTTCATAGACGACGATATCATCGTCTTTACAAGTTT
CGTCTCTGTATCGACATTCCTTGAAATGTTGAACGATCCTTTCTACATTATCAAATTGAG
TTCCACATTGACAAGTAAAGCATCCGGCGATATCTCTAGCAGTTTTTGAAGCGACTTTAG
CAATTTCTGAAGCGACGACCATGGCAGTAGAAATGTGAAAAAAAAAAAAAAAAAAAAAAA
AAAGGATACCAAAGATAACCATATTTTATAATTGACGAGCAGGTTGTGTAGCATTGACAG
CGCCAGCAATAACACCACAAATCATAGGAGGAAAAATGGGAAGAATCCAAGCAGGAGATG
CGGTTTCAATGGTATATACATGATTGTTGAAAATTGTGAAAAAAGCACTTACACAGTATA
TAAAAGCTACTGCAACAAAAATGTAATAAAGAATTCGAATCACCCATACCATCCACTCGC
CCGTATCAGCATAGGCGTATATGGCAAGCATGTCGATGAAAGTGGATAACGAAAGAAGAC
AAGTAGCAATGAAAAGCTTTTCCAAATGATGGTTCCATGAATCTTTAATAGTTGAAGGAT
ATTTAATAAAACGAAAAAGCATACACGATCCAAAGAGAGTTAATAAAACGATTTGAAGAA
TGTAAACAATTTTGCCAATTGTATTAAGACCATAGAAACGAAAGGGGAAAGAACCAATGA
TCAAGCCAACACCACCAGTTGCCATAGTACACGCAAACCAAGACCATGTAAAATGCTTTA
ATCGTTTACTAAGAGGAACATGAGGAGCTTTAACATTCCAATCAATCAACTCATGATACC
TCTGTTTCAAGATTTCCTTGAGTTCACCCATGTTGAATCGAGAGACACAGAGGTATTAAA
AAAAAAAAAAAAAATAATGGCCAAGAGAGAAAATGAAGAATGAATATAATATAATATAAT
ATAAAGAGAAAAAATATCAAAAAGGAAAAGACGGAAAATGGAGAGTGACAATTAATTGCT
AGCAATGGATCTGAGAGTCTAATCGGACATGTTAGTTTATTGTGATGAAAAAAGAAATAA
TAGAGCGTGTAGAAAATGAATGACTGGCTGTTGCTAGTCTTTGTAAATGAGGAAAACTGC
CAATACAGAAGTAGGATGAAAAATCAAACAAAAAGCTTTGTGCAGCAGCAAATAAGCTCT
TTTTTTCGTAACAAACAAGTAAAAAAACAAAATCAAAAACAAAAATAGAATAAGTAAATA
ATGATCGACGTAGAAATCAACAAAAAAAATGCATACAAATCCAAATTTTCGAATTTTCGA
AGGGCAATTTTCTACAAACAAAATTGCAACGTTGATTCTCATCACGAATAACTCTGGTAC
TGCAAGGCAAAATCAAATTTATACAGCATTCTGCAAAGCAAAAACTTACCAACAGGCTTG
GCCAACCCAAAAATTCTGAATGAGCAACTAATTGGAAAAACCAAACTCAAGCCACCCAGT
GCATTTATATCTCTGAAAATTTTGTTGGCAATTTTGCACCGGGCTATGCTATCCTCTACG
TTGTACATAGCTATGTCCTGTACGTTAAGATGTTATTTTTCAGACCTGCCTCTAAGTAGT
TATCTATCTAAGTATCGGCTAATAACCACCACCTGTTAGACGTTATTCTCGGCACTAAAA
TGATTATGTAATAACAAACAGATTGAACTGGATTCTCTTGTGTGATCTTTTCAAAAAAAA
AAAAAAAACAATCGATTCTATATTGGGTAATACTGCAAACGTTGTTCCCGACTGTCCGGT
GTCGTTGGAAGCACGGAAACTATGGTGTTGCTCCAAAGTGTAGTGGAAATCCCTTTGTGA
TTATTCGCTGATTTGCCTGCCGTCCCTATTGGATAGAAAAATCCGTAGCGAAAAGGGCGA
TCATTCAAGTAAGGTTGACTAGGCTACTCAACGTTTTATGGTTGAGACGCACAAATTAGT
ACACAGCACATGAATCCATTTACCGGAGGCAACTGTCGACAAAAATAGTTATTTAAAAAT
AGGGGCAATACCCACTTAAAAGGATATTTACTTCTGATATTTGGAATTTTTTGATCTACA
CATACTTTATAATTGAAAATGCTTACAGGAACGAAAGAGCAAATTGAGTGTCCGTTGAAA
GGAGTATCTTTGTTGAACTCTCCTAGATATAACAAAGACACCGCTTTTACACCTGAGGAA
CGTCAAAAATTTGAGATATCATCGCGTCTTCCCCCATTGTCGAAACTTTGCAACAACAAG
TGGATCGCTGTTATGAACAGTACAAAGCAATCGGTGATGAACCTTTACAGAAGAATTTAT
ATCTTTCTCAATTAAGTGTTACCAACCAAACTCTGTTTTATGCACTTATTAGCCAACATT
TGATTGAAATGATTCCCATCATCTATACACCTACTGAAGGCGATGCCATCAAGCAATTTT
CCGATATATATCGTTATCCCGAGGGTTGCTATTTGGACATTGATCATAGCGACTTGTCTT
ACATCAAACAACAGCTTTCCGAGTTTGGAAAATCCGATAGCGTTGAATACATTATCATTA
CCGACTCTGAAGTATTTTGGGTATCGGCGATCAAGGTGTTGGTGGTGTCTTAATTTCAGT
TGCCAAGGGACATTTAATGACTTTATGCGCAGGTTTTGACCCTAATCGATTTTTGCCCAT
CGTTCTCGACGTTGGCACCAACAATGAAACCCATCGTAAAAATCATCAATACATGGGTTT
AAGAAAGGACCGTGTTCACGGTGAGCAGTATGACATCTTTTTGGAGAACGTTATTAAAGC
CATTCGTGAAGTCTTTCCCGAGGCCTTTATTCACTTTGAGGATTTCGGACTTAAAAATGC
CAAAAGGATTTTAGACCACTATCGTCCTAATATTGCCTGTTTTAACGATGATATCCAGGG
CACCGGTGCTGTAGCACTGGCCGCCATTATAGGCGCCCTTCATGTTACGAAGTCTCCCTT
AACCGAGCAGCGCATCATGATCTTTGGTGCTGGTACTGCTGGTGTTGGTATCGCCAACCA
AATTGTCGCTGGTATGGTGACAGATGGCCTTTCATTAGGTAAGGCTAGAGATAATCTTTT
CATGATTGATCGATGCGGTTTGCTTCTGGAGAGACATGCTAAGATTGCTACTGATGGACA
AAAGCCATTTTTGAAGAAGGACTCAGACTTTAAGGAAGTCCCTTCTGGAGACATTGATTT
AGAGACTGCTATTTCACTAATCAAACCCACTGTTCTTCTGGGGTGCTCCGGTCAACCTGG
AAAATTTACAGAAAAGGCCATTCGTGAAATGAGCAAGCATGTCAAACATCCCATCATCTT
CCCAATCTCTAACCCCACCACTCTCATGGAAGCAAAGCCCGTTCAAATTGACGAATGGTC
TAATGGTAAAGCTTTGATGGCAACTGGTTCTCCACTTCCTCCTCTCACACGTAATGGTAA
AGAATATGTGATTTCTCAATGCAATAATGCTCTTCTTTACCCTGCTCTAGGTGTTGCATG
TGTGTTATCCCGTTGCAAATTGTTGAGCGATGGAATGCTGAAAGCAGCTTCCGATGCTTT
GGCCACTGTTCCTAGATCTTTGTTTGTCGCCGATGAAGCTCTCTTGCCAGATCTGGACAA
TGCTCGAGAAATCTCTCGTCACATCGTTTTTGCGGTTTTGAAGCAAGCCATTTCTGAAGG
AATGAGCACAGTGGATTTACCCAAAGATGATGCCAAGTTGAAGGAATGGATTATTGAACG
AGAATGGAACCCTGAATACAGGAATTTTGTATAAAGTTTTTCATTTTTCTGAAGTCTACT
GTTTTTTGGTCCGCTTGTATTGAAATGTGAAAGATGAACTTATAATAAGTTGCTCAAAAG
AGAATATTCACATTTTATTTAAATACTCATACTTGATTATTTAGAAACATTTATGTGCTT
GTTTAGATTACTTTCCATAAAAAAGGGTAATATGTATATACATATTGTATTTTAACAGCT
TAGCATCATTTTTATACTTTCTTTTTCTATCATTTTGAATGGTCTTTCATACCTATGCAA
GTCAAAGTTCATTCGTAATTCTAGGGATATACAGCGAGTACAGTAATACTAGGATTTTTA
TTTTCAGTCTCTCGCTAAGTGTTTACAAAGAAGATTACTACAGCATTTTTCAATTAAACG
TAAATATTCTCATAATGCAGCTGAGGTGTCAGGGAACGCTTATTGAATACATTAATTAGG
TGCTTTCCAACTGTAACTAACAAAACTCCAGCTAAAATATGTCTAAATCAGACTCATTCC
CAATAACTCAATACACTATTATGAATTCACATATACTGCAAACGAGTTGTGCAATGTTAG
TAAGGTGACAACTAATTAATATGTGTGTAATGATTTACCGAACAGATATAATACTACCAT
AATGTTATTCGTGGGTAATTGATTGATTTCTAGAAACTTTATGGTTGCGTAGCGGTCTTC
GAGATGAACCTTTTGAAAAGCTTGATGAATCAATCTTCGGAAGATTGCTACATAAATAAT
CAATCAATTTTGATGATGATGTGCTTAATTGATTAGTACTGCTAAAGATGCGTAATCAAG
TACGTTCCAAAATGCTATACGAATAGGGGGGGGCACTTAACGTATGACCGTGACATCTGG
AGTTAATGCAGTTAGAGCCCGAGCCGAGGTGGAGCCGCGTTAGCAGCCAACTAACAGGGT
GATTGAGGGTCATGTTTATACACGCCCCTGAGAGTTAAAGCATGTCTTACCGAGCTCTAG
CAGGTAAGTTTTGGCTTATTATTAATGATTGTTCTCAATCAAAAGCAACAACCTGAGCTT
TGTATTCCATTATGATTACAAAGATATAATTCACTGATTTGATCATTCAGCTTACTGACC
TTTAGTTTTATCAATTGTCTTATAACCAAAGTTAAATAAAAGCTTTCTATAGAGTAAGGG
AAAAAAAAGGTCCGTAAATCATGTTTTATTAAACTGGACCATCCCCGTTGTAAACCAATT
TCTCTAGTCTAAAATTTTCAACCAATTGTTTGAATGCTTGGTTTGCAAATACCAAAAACA
AAAATGTTTTCTCTTTTAATATATACTTCTGATGTATCAATTTGTATGCGAACTTTTAGC
ATTTTAGATGAACGACAATCTCTTAGGTCCTAAAATTTTATTAGAGATCAGATATAGTTA
TGTATTCCAATAGTATCTACGTACATCATTTCACAATGTAATATTATAATAATTTTTTTT
ATTGTATACGATTATTATAAAATGCCGAAAATCTTAGAAGTCCAATGAGTTGAATAATCA
ATTCCATAACACATTATTCAAGATATATTCTCATAATTTGAGGTTAATCTTTTTAAAGGT
TTTTTTTTTTTATTTTTATTTATTTAAATATTAATCGCTTTTAGAGTTTGAAGTATAAGT
TTGTAAATATCACTAACTTTTAATGAGCTTAAAACTCGTAGTAATGTTTTTTATGTTGAT
CATTTTAATTTGATGTTGTAAAAAATTGGAATTACTGGCAGAAAAACAGTTGACATTTAT
AATAAAAAAATAAAAAAATAAATATAATGATAAAGATAATTTGAACCCCTGTACAGGAAC
TTCATATTGTTTGAGTAATAATTGGATGCCTTATCTGCGACCACGATTGCAGCCTCGAAA
ACCGCCTCTGTAGTCTCTTCTGCAACAAATCAAAAAAGGGAAATAAGTAGAATTGTTTTC
AATATGGTTATTTATATCAATTGATTATGTGAATGATTTTTTTATCAAAGAAAATCTTAA
TTCCACATCGTGCAAACTCTTGTCTAAGTTAGTGTCCCTCGATGATGAATGCGCACAACA
TGTATGTACACACATCGTCTATGTAACATTTCCCCTTGCATTAGTTCGTCATCATTTAGA
TTTGAAGAATGGGATAAACACCTATTACCATAAATAATTCCTCAAAATCTTTCATTACCA
AAGTTTAAAACGCATATAATACGACGTTTGTTTATACAAGCATAAGTTCGCAAACAGTTG
TAACAAGCATGAATACAACTTTGACTTCTGGAAGCGTGCTAATTACAAGTTCTTTTGACT
CATCATCCATCATAGCAACTTCAATCGTTGAGGATACCACCGAGTTGGTTCCGATGTAAA
ATGAGTACAGCTTGATTTGTTAATAATATATTATTTGAAACATTCTTATCACTAAAAACA
ATGGAGAAAAATATTGTATAAGACGGAAGTGAATAGCAAGACAAAAGGCTATGGAATATG
GATTAATTTTTGACGTTAATAAACAGATTCACGTTCGTTTGCTCACGGTTTTTGTTTAAG
CTAATGGCAAAAATCAAATACTCATTACAAATACTGACAGATCGATAAATGATAGAAGAA
ATCCAAAAAATGTTAATCGGATGGTATTAAATATACAAGATTATTGGTTTTGTTTCAATT
ATTAAATTCAAATTCAATTTACAACTAATTAATTTGATAAAATACATCTGTTATTTTTGA
TTGGATTATTTGGATTATTTCATGAAATTCCTATAATTTCAAGCTGTTTTCTGCAGCATT
GATCGTCCATTTCCCGGTCAAAAAACAGTATTTCATCTGCTCTTCTCCCAAACTCCACAC
CATATCTACAACAGGATTGATTGCTTTAATTTCAAACATGTCCCCTTTAATAGTTGGGAC
TTTAATAATTATCCTATTGTCAGGACTCGCAACTGCTTTTTATGTTACGTGGCAAGGCAG
ACTCATTTGTGCTGGTGTAGGGCTCATACTTGAACAGGCTTATGAGGGTGGTCAGATGTT
TAACACATTGATGGCACATTGCTTTGAAACGTACAATGGTGTTGAGAAAAGTGGAACGCA
GTGTGTGGCCGATTGGCTTAAAGTAGGGCTTTTGGCTGTCACATTTGGGGCTGGAGGACC
TAGATTGGTTAACACATTAGGTGGTACTTTTCTCACTTCTCCTACTGCAAAACGGAGCAA
TCTATATTGTGATGATTTTACTGGTGCTGATTACTTTAGCTGTGAACTTGAAACATTAAG
GCCTTACACATTGATGAGAAAGAGCCTGCCGTATGGTAATATACACGATGTATGGATTAA
CACAACCGACACTCATCAGATGATAGGTGTACATATGACATTGAATGGAACAGATATGAT
TCATTATTATAATAAAACTTATGTAATTAATTATTCTGGTCTCAAACTAAATAGCTCTGC
TATTAATAAAAGGTCTTACTTTTATCCTCAGGATTCCTTTCTTGTGAGTCATGCCGAATG
GCAAGATGGTAATGGTATATGGACGGATACGGATTATTTCGCAGCTATGGCGGATTGTGA
CTTCTTGGGTCAAAATCTTGGTTTCTGGCTTGCAAGTTCCTATCCAAACGCATATAAGTG
GGAAACACAACTGTGGCGCACCGTAGGAATAAACCTAAACGGTAATATAATATACCCGGG
GCAACTCATTATGCAGACATTTAACGGTAGCTAAACACGTTAATAATTAAGTTAAGGTCG
AGTGCATCTTTTGCATCGTTTTGATATCGAATAGATCGCTAAATATGACATGCTCTTTCA
GTTACCCGAGATTTTTGATTTTAATATTTGGGATACTGATATTGAATGCAATTGATCCAT
TTACATTCTATTACAATGAATATTATTATATTACAATTTTTATGAGAAATAAAAATATCT
GAAGCACACGTGTTACTCCTATTTATTATAAACATTGCAATATGGTAGATCACATGTAAA
ACTCATCACCGTTTGACTTTGTAGCTAATAATTAGTTAAAATACTAGCCACAATTTGCCT
CACTGTATTATCCTATTTGTTAGAAGACGAGATACAATCCATCTAACTTTCAACGTTTTC
TAATTCTTTTTTACTCTATTTTCTGGCCTCGTGAAACTATAAAAGATCAATTTTCAACAT
CTGGTACTAATAAGAAATATAATCCTTACTTTTATTTTGAATTGTTTAACTCTGTCGATC
TTTTAATAGGATTCTAAGCGTTCCATTTTTTCTTTTCTCTTTGCTTCTCTTGCTAGCATA
TTCAAAATGAAACTTTCCTCTCTATTTCTTTAAGATTTATAACTATAACAAAATCTATTT
GTCACTCTTCAATTGAGGATAATGTTGCGGAAAACTTGCAATTACAGCAGAATACTCCTT
CTGTATCCGAAGGGCTGTGTCGATGTAGCCGGATACGAAAGGCAATTTTTGAAGATCATA
TGATATTTTTCCCTTTTATTAGTGACTTGTAATCATCTATAGGCTTATATGGTTTCAGAT
ATTGTAGTTATCTTGATGCACTTAGAAACAAAAACTGCGATAGCTCAAAAGAACACCTTA
TGCTAAACTTCAACTAAAGGCTATAAGATATCTCGAGTTAGTTGATTTTATCATCCATTT
TCTTTTCAAACACATAAATATATATTATTGATAATGGTGGAAAGTGTAGTGGATTTGGAT
AAAGTACTTATGGAGAATGTGAGTGAAAGCTTTGACATTTTTCTTAATTCACATGTTAAC
AAGAAGTATTTTACTCACGTAAGAAAAGCAAGAATTTTACTTATTTGCTGGATATAAGAA
GTCGCTCATCAGGAAATTGTCAACGGCGAGATCCCAAAGCCTATGGTGACAATTGAGTTT
GATTCTTTCAGATCTAATACACTCGTAACATTAAAGTTTCCATGACATATTTTCTTGTCA
TTTTCTATTGTACTTGGCTTATTCTCATTGTTATGGGCGGCTGTTCGTTGTATTTGTAGC
CCCAGTAAATTACGTCTTATTTAAGTTCACTTGCTCTGTTGTTTTCCTTTTTAATCTTAA
ATCATCCCGTAAATCAACGAACCTTAAGCATTGATGACCCAAAAAATTATTTTAATTAAC
TTTATTGTTTTTTCTTTTACATATTTTCTCAATACTGCTGTCAACATGATACGTCGTTCC
ATATTGAAAAAGGTGGTATTCTTTATTTCTTTATTAACATTGGAAAAGCTCTCTTGGATA
ATTTGACTTCTATGATATATCCGCTTTTTTATGTTTTAAACCAACTCTAATGCAATTTTC
TAAATTAATACAATGCAGAATAGTCGCTAAATTAACGTCTGAATTGAGACAAGTTCATGT
ATATTTCATATTCGTCATTTTATAAACCAAACTGTAATCAGAAAGGGAGAGACAACATTT
ATAACGATACTCTTACATCAAACGGAAAGCAGTAAAAATGAGCACAAAACAATTACTAAA
TATATTAAAAGGCTCCTTAATATTTGTAAATTTCAAGGAATAAATAAATAAAGATAATTT
TGTCCATGAGAAGAAAAACGAGGTTCCAAAATGTTTATAATGAACATTACAATTATACTA
CTAAAATGATTAGCGCAAATTCAATGAAATAAAAAAAAATTTTTTATTAAAGGACTACAA
TTGAACAGAGTATTTTAGATACAGATCAATCATTTATACAAGGGATTGAAAATTCAAATC
TTTCCTAAGGAAAGACTGCAAAAACTGTTATCTTCTATTAATCGTCTGAAAAAGAAAAAA
TTAAAAATTTTTTTCATAATCTTCTTTAATCGGTATTATTACTCCTATAAGTAGCCGTTG
ATGCGAACCTATGGTCAAATTTACTATAGAGAAGCGACCTGATCGCCGTATTTCTCTCAG
TCAGAGGAATGAATCGAATATAGAGAATGTCCCACACAACTAAAGACTTTTGGAAGAAAT
ACTATGTCGCGATATCTGTATCTATACCTTCAACCAACCACCAACCCCCAATATTTGGCG
CTAAAAGTAAAAAATCACAAGCCTCTATCTAACTTGAAAGTATTGAAGATTGCTATACTG
GATAATACTATCAAAATAATTTACGAAATTCAAAGATATGTTGATATCAGCGTTGGCCTA
TGAAAAGACACAACACAAAGAGGCATGGATCAAAGCTCCTTTTCCACATTGAAAATTTCA
AGATACTGCCTAGTTGAAGGGGGAAACGGAGAAACGAAGTAGCAAGAAAGGCCAGGTTAA
CTCGATTGTTAAGTAAATTAGCTAAAGAAGGGAATAATGGGACATTTTCTATATAACCCC
TGTTGTCGGCAACTTGCAATTACCGATAGATCATATGTTTCTATATTGCATAACCGAAAT
ATATACACTTATCCGAAATTATTAGTTTAAGATCCATTAAGCTTAAACTAGAGCATAACT
GAACCTCTTCTTCCAAAAAAAAAAAAAAAAATTTAGTCAAAAGCTATATAAGTATTTGAT
ATACGATACCATTATCTCCTTTTTTTGAATATAGAAAACAAAAATATTCCGAATTGATTG
CTTTAATTTCAAACATGTCCCCTTTAATAGTTGGGACTTTAATAATTATCCTATTGTCAG
GACTCGCAACTGCTTTTTATGTTACGTGGCAAGGCAGACTCATTTGTGCTGGTGTAGGGC
TCATACTTGAACAGGCTTATGAGGGTGGTCAGATGTTTAACACATTGATGGCACATTGCT
TTGAAACGTACAATGGTGTTGAGAAAAGTGGAACGCAGTGTGTGGCCGATTGGCTTAAAG
TAGGGCTTTTGGCTGTCACATTTGGGGCTGGAGGACCTAGATTGGTTAACACATTAGGTG
GTTCTTCGCCTACTACAAAACGGGTAATCTATATTGTGATGATTTTACTGGTGCTGATTA
CTTTAGCTGTGAACTTGAAACATTAAGGCCTTACACATTGATGAGAAAGAGCCTGCCGTA
TGGTAATATACACGATGTATGGATTAACACAACCGACACTCATCAGATGATAGGTGTACA
TATGACATTGAATGGAACAGATATGATTCATTATTATAATAAAACTTATGTAATTAATTA
TTTTAGCTTTAAAATAAGCAAAAGCTTTGTTTTTGGTAAAATGGCTTTTTTTGGCTGTGT
GGTGGATGTATTGCGGAATTTGAAGGTAAAGTAGACAAAATAGAGTTTTTTTAATCACAA
ACGGAGTCATTTGAACTGCATCAAAATTATCCGCGAAGTGGACTGTCGAGTACTCGTTGT
TTCTGAATGAAGTCCAAATGTGGAGTTGGCACATTCAGACTCTATTCAGAGCCCATCTAC
TATCTATCTATCTATATTGGCATTCCCATATAATGTAATGAGCTGTTACATGTTATTTTT
AATATACCGTTGATAAAATGATTTTAGAATAGAAATGAAGAAAGTAAAATTAAATAAGAT
TGAATTAAGATAAATAAATTATAACAAGAAAAAAAATTAAAAAAAATATAATTCTCATAA
ATGAATACTAGAATAGCTTTCAAATTATGTTCTAAGTTCAATAAAATGATAATAAGCATA
AGTGTGTATAAACTTGATGAACATCAAGTACATCGACTATTTCACTTGTTTAAAATAAAA
TTTATCATTTTTAAGTCTGTTGTATTTTTTTTCTTCTCTTTATGAAGCAATTTGAGGGAC
TAGTACATTGTTTAAGTATAACAGCAAAGTAGGAAGGAGGAGACACAAAAATATAGTGTG
AAACGTATTCTACTGTGTAGTGCGTTAATAAGAATTATCAACCCTACCCTACACTTTACC
CACACATTTGTCGTACACAAAAGTATTCAGGACGGACGGATAATACAACAAAAAAAACTA
TAGGAGTAATGGAAGAATAGTATGCATGAGTGAAGTCTGATGAACGAGTACTTTTGATGA
CACTCTAATGACAATGATGTGTTTCTCAAATCACATTGGTCTAAATCTCCTATTAAAAAG
TATGAGACAAAGGCATATATCTTCAATGAGTTATTGTTTTTTCTAGTGTACATATATCTG
CTGGACAACCAGCCAGAGTGCAAGAGATGGTGTATTGGACTTTGCGGAATGGCAAATTTA
AAACTCGCGAATTGTATTTGATGTTTGGAAGACTGATGATTTACAGCAGATACGATAAAA
CTCGTAATATGAAGTTTGCTGAAAAGCCAATCCCCAGGTTTCTTTCTGAGCTGCTTTCCA
TTTTAGCACTTCGGTACTATGTTTTGGTTCGACCATTAGAAGCATTGATGAAGTATGTGA
CAACCGCTGATAGGTCGAAAGTAGCTGCATGCACACTTGGATTTCATGTTTGTGATTGTT
GGCGAACGATTGCAAAGAGATTTACCGTATCGAATTTTTTCAAAGGCCATCTACCAATGC
ATTCAGAAACCGTTGGGATTTCAAAACTACAGACACATTGCTCACTACTTTAAAGAAAAA
GAACATCGAGAAAGACATGACGAGAGAATCTTATTTCGATTTACAGGCTGAACATACACG
AAACACAGCGCTCTACATCTATGGACGCACTATGGACAACTTGCATTATCTGCCATCGGA
TTATTTCGTCAACTTTTTTCGTGCAAGCTATAAGTGGCAGGAACTATTGCAGATTCGAGA
CAACCCGACCCATGGATTGTTGGTAGAAACAAAGCACCCATTCATCAAGCGAGTTGATCA
ATTGGAGAACGCAAATGGAAAGACACGAATCATGATCGCTTAGCAAGGGATTTGGACTCG
GTATCAACTATATGGGAGTGCGTTTAGTAGTACACTATAGATTACCAGCTTCATCTATGG
ATTATGTACAGGAGACAGGTCGAGCTGGAAGAGATGGCAAGTATGCGATTGCAGCATTGT
TTTACGAGAAATATGATTCTACATGGTCGAGCTACGTGGAGGATTCGATGAAAAACTTTC
TTAATGATAATACGATGTGTGTTCGATCGTTTCTCGCAAGTGAAATGGATGGCGAATGTG
TATGTTGTGCATCGTTTGCTAACTGTGTTTACTGCTCAAGATGCTCAGATTCGTTACTTG
GTGAAGAATCAACTGTGTCTACGATGTATGGAGTGAAACCGACATTGCCAGAAACACCGA
AACCAGCCATTGCAACACATTCGCGTTATAATGCATCGTTTTCGTCTTCCCCCCCACCAC
AGCCAGGGAGTAGCAGTGGTATGAGTGCTATGAACACTAACACTACTAGTACTACGCCAG
TGTCTGGTAAAACTTAACTACACATTACGCTGAGAGGTAAAATACTCTGACAACATTCGT
TCGATTGTATAAAACAAAATCCAGCCGAAACGATTGTTGTCAGTAATCAAGATTACGATC
TAAATTGAGTACCAAGACAAAACGAAATGGTTAAAAAGTTAAAGTCGTTTTTGTATGGAC
ACAATTTCTATAAAATAGACATGAGTAAAATCTCGCTATTTGTTTGTTATTGTGGAATAA
TGAAGAGTCATGGGAGATGAATGTTGTAAACGATGGCATAGAATTGGTAACGAAAAGTGA
AATCGTTGGGATCAACTATTTCAGTATTTTGTTTAAAGAAAATGTTGAACTCGACAAGTA
ATGAGAGGTGGTGCTTTCGTTAAATAATGAGTGGTGGTTACGGTTATACAGGATATGATA
TGTGTATGGTGAGAATGTGATGTATGTATTTGAGTATAGACAATCAGAAAATCTGTAAAT
AATCAAGTCGCAAGAAAAAATGAAAATAGATATACAAAGTAAAGAGATGAATGAAATGAC
AAGGTATCGTAATGAAAATTGAAATTGTTGAAGACGAATAGATGAGTAAATGAGTAAGTG
AGTAGAGTAGATGAGTAGATGAGTAGATGAGTAAATAAGTAAATGAGTAAATAAGTAAAT
AAGTAAATGAGTAAAGAGAGTAATCGTTTGAATAGGACGACGATGCTCACTATTGATGAT
GGGTTGGTTACAGTTACATGGTTGCATTGGATATGTGTAAGGTGATAATGACGATGATTA
ATAAGAAATGGAATAAAGTGTCGCTATTGAATGAAAATGAAAATGAAATGAAAATAATGA
GTCAGTCATATTACAAGTAAGACGGTAGATAATAAAGAATAGTTATGTAAGTTGGTATTG
TGAAAGATGATGATAGAAAATAATAATTGATGAACAGATGAGATAAATAAGATGAAGATT
TCGTTTGAATGAAAAGTAACGGTTCTATAACATATGAAATGAGGTGAATGGTAGTAAGAT
AGATAGAATAGAGTAAGATAGATAGAATAGAGTAAGATCGATAGAATAAAGTATGGTGAT
ATAAATAGAGATATACAAATACATTGCGAGAATGTAAATAGAAAAATAAACAAGTGACTC
TAGTAAATCGAAATAAAAAAAAATGCAAAGTAGCTGGCAGTAAAAGAGTACGTGTATGTA
GGATGAAAACAGATGTTTGTTTTTGATAAATATTAGCTTCGTTAAAAAAAGTTAAGGGTA
CGATAAAGCCAACTGAACGACGTATAGTGATGAATAAGAGGAGTAATAGTAAGAAAAAGG
AATGTCAATTAGAAAAAGGAATTTCAAGTAGAAAGATAGAAAAGAGGAAGAGGAAGAGAA
AGAGAAAGAGAAAGAGATAGAAGATGAAAATATTGGAAAGTAGATGATGAAATTAGTGCA
TTCTATTCCACTAAAACAAATCAACTAAATTATTGAAAAAACAGTCGTTACAATTACTGG
TGATATATCAGCTGGCAATGAATATGTCAAATAGGAATTGAATACGATAGAGAAAAGTAC
AACTTTTGTTATTGTTATTGAAAGTAAAAAAATAAAGTAGAGAATAAAGTAGTAACAGAT
AATGAAACAATAATGAAACAAATAGAGAAAAAGATTAAATTTCGTTAATTAGAAGAGAAA
ATGTTTGAGTAATAATAAACAAAAAGAAGAGTGATATGTCATGTTGTAGAATGAATATAG
CGACAAAAATAGAAAAGTATATGAAGTTGAAATATTATAGATAATGAAAATAATGAATAA
TGAATAATGAATTAATATATTATACAAGTTTCGCTATTTTGATAGAAAATAAATAAATAT
ACTAAATAAATAAAATGAAAATTAATCAAAGTAAATTAAAATAAAACAAAAAAAAATTAA
CAAAAATATTAAAACTTAATAAAATAAAATAAAACAAAGTAAATTAAGATAAAACAACAT
AAAATTCGATAAATTATAACTTAACTTTTTTTTTTTTTTTTTTTTTTATTTACATTTTAC
TCTTTTAAAGTTTTCAAAAGATCTAAAATAATCTAAACTAAAAAGCTTCTGTTCTAATGG
TGTTCTAGATGCCTTATTGTTCATCTAGAACAAAAAAAAAAGGAAGACTAAAAATTAAAT
TATGCTAACATAAACATTTATGAAAATAGCAAAATAGAAAATGTAGGAAAATAAAATTTT
GCTGCATGTTTATATCCTTGGCTGGAATCTTATATCTCGGCCATTGGGGTCTACAAGATT
TTAATTATGGCTTTCGGTTTAAAAGTTGAGCCATCGGGAGGTGGTGTCCTTACTTCTGAC
AGTCTTCCTACACATAATGGAAAAACGGCATTACAGTCAGATGCAACAGTTGGTTCTGAC
ATTCAACAAATAGAATTACAAAATATGCCTACTCCTGTGAAAAAATTAATCTTTATCGTT
TTCATGATCATATAGAATGTAATCATCCTTAGCAATGTCATAATTAAGGATTCAAATTAT
ACAATGATAGATGATACAACAATTAAATAGATCTCGATGATGATTTATTAAAGTCTATAT
TGTTTGCAATACTATAAATAGAGACACAACTGAACATCGTTCCTCAGTTCAGTTATTTAG
CTATATCGGTGACCGATACCATTAGACTCCTTATAACAATAATTATAACAATTGTTAGTT
AGACATACCGCATACCACTAGTTTGTAGGTCGCAAAAGAAACTCACCGCTATTATACGTA
TCGTTAAACAGATACCAAACTGCGTAGCTGTTAAATTGTGAAAAGAAAAAGGTTGTAAGG
ATTACGAGATGCCAACATCATAATGCTTTTCCTAAATAAATGAGACACCTCAGAACGTAA
AACATTCACCATTTTGGTTTTTTTTTTAATTTTCTCGTTTATGGCTTAAAATATTTTAGT
ATATTTTCTTTTTTATTTTCCATAAACCACTCTTTTTAATTTTACTTTGGGGAAAAATAC
TAGTGAATCAGAAGTCATCAAATTACAGTGCTGTCGTTCTATTCCAATGTCAAATCCAGA
AAGCTTGAAAAAACAGGTTGAACCTCCTGGTTACAATGAGTTATTTATGGTGGAAGATGT
TTGTAATGTGGACCTAGAGCAGGGACTTGATTTGTGTAAGCCTGAAAAGGTAAACAAACA
ATCTCAACGATCTCGACAATCCCGACAATCCCTCTTTACCAACACCATTAAGCCTCAAAA
AGACAAGATGAATATTAAAACAAATAAAATAAAAGAGTTTTTAAATGACCTTTTTACTGA
ATTTTCTAAATTCCACAATAGCTATTATCCTAATGGAAGAATTTCTACTCAGGACAAATC
TCGATGGGTCTTGCTTATTATTTGGTCTATTATCACTATTTTAACAATAGACAAGAAATT
TAAAATAAAAGAGTCATATTTAGAATGGATAGGTGAAAATCAGTCCCACAGTGAAATTTG
GGGGCCTATTGTTATTTATGTTGGCTTATTCATACTCTTATTGTCTGCTTTTAACTGTAC
GTTTCCTTCACACTGAAGCTGTTTTTTCTCTTTACTAATAGTTTATTGTAGACTGCTCCA
AGCTTATTATAAAAGCTCTACCGTTAATCAGTATGGTTATAGCATGGGTCGGTGTGGTTA
TAGCAGCGTTCAGTGTGATTATCACTGCAACAATAGCAGGAGTTATAGCAGCGTTCAGTG
TGATTATCACTGCAACAATAGCAGGAGTTATAGCAGCTATGGTTGGAATCTTATATTTCG
GCCATTGGCTGGTCTACAAGATTTTAATTTTGGCTTTCGGCTTTAAAATTGTGACATCAG
GAGACGTCTGTGTTTCTAACACTCTTCCTACACATAACGGAGAAACAGCATTACATTCAG
ATGCAACAGTTGGTTCTGATATTGAACAAATAGAACTACAAAATATGCCTACTCCTGTGA
AAAAATAATTTTCTTTATCGTTTTCATGATCATATAGAATATAACTATTCTTAACAATGT
TCGAATTGACTGTCCTGTCCAAATCATGCACATAAGGTGCGTTCGTTATGAATTTCAATT
ATGGAACCAACCAGAATCACCTCACAGGTGTTTCATTAACCAAAATTTATTAATTGGTTT
TAATTAAGATATTATCACATAATGTTACTAATGTTTTTATCTCTCGTTTTATGCTTAATC
AAATACTATGAATGTCATTTACTGCGTTTACAAAATGAATTCTTAATGATACATCATGAA
TGACTCGTTTCTAAGGTTATGTGTCTGGAAACTTGAAAAATGCAATGTAGTATATGCAAA
CTGATAAGTCGCTTATTTATTAATTTAATAAATTTCTGAATTGCAAGTTAAATTCTGGTA
GCAAAGAATTAAATTATTCAGAGTCTTTCTAAAATCACTGTTTTTATATTGACATCCTCA
CTAGATTAGCTTTTCAACAATATACTGCTGCTACAAAAAAATAATATTCCTTTTTTCCGC
TCGTGCAAACGAAATTTCAATTTGTTACTTCTTAACCCCTATTTAGCAGACGATAGCTAT
TTATTAATCAACGGATTTTTTTGCCGGGTTTCGAACGAACTGTAAATTAGATAATGACAG
GATGTAAGAAGCAAAACAGTATATATCATTTTTTCCTTTATTCAATTAAAATAGCAAAGA
AATATTATATATAAAGTTTATACACTAAGTATATTAGCTTTTGAATTACTTTTTAAAATA
TGGAAGATCTCGCAACTCTTAATAAAGCTAATTCCTGCTAATTCGCTATACACTAAATCT
TAATAAACTTGCTTCATTATTTTCTCGATAAATATTTTATTTATAACAGTTTGTTAAATT
GACAGGGTCCTTGCTAAGTTTCTATATACAACATAAACATACTATACGAAATAACATTTT
TCTCAAGGTATGTAGAGTATAAATGCTCCAACGTGGCACAATTTCATTTCGTTTAGTTTA
CTAAAAACCCATATTCGCGTCGCACTCACACAGAATCTAGAGTTTAGTACATTTTACCGG
CTCAACAATTAACCATTCAAATTGTATTTCAAGTATGAGTAACAATCGAATAAAATATTG
TATTCTTGCTTTCCTATAAAAGTATTTTGATAATCGTAAAGCTGGGAATACCATTTGCCT
GTACTTTGGCAGTTATGGTGCTGCCATGTTGCTCCTTTTATAGTTATATCCTGTATGTTA
AAAACTTTTATGGAACTATCGCACTTCTGTTTAACAGCATCATAAGCCTTAAATGCTAAA
TTTCGATTATTAACTGGTATTCCTGAACAATCACGTATACCGTTTTTGAAGTCTTGGACC
ATGAAATCGTCGCCTGAGCGTCTATCAAACGCACCTAATTGCATCAGCTGAGTCATGTTC
ATATTATGTCTTGAACTGTCATCGAATTCAATACTCATAGTAGTCAACGCAAAGAGAGAT
ACTGAACATATTGGCACATCATCTAAATTGCCATTTCATAATGAAAAGCAACCCTTCTGA
CATTCGTTTATTTAAAGAAACACTCGTCAATCAAACGTGTGTAATCACCATCATTAACTT
CGACTGTATTAAATAATACAAGTCTACCCAAACTCAGTTATCGTTCCGTTAGTCACATTA
CTATATGCATTAAAACAATCAACTACTGCCTATCTGAACTCAGACGAATTGGTATTATAA
GCATCAATAGTTAGGACACACATTATGAGTAATAAAACTAGAGTAATCATTGCTATATCG
AAGAGTATAACTTATTTGGGTTGAAAACTATCACTAGACGTAAAATCTAATATACTAAAC
GAGTTAGGAGGTTCAGTTGTAGTTCTTTATTTATCATCTTTTCTAATGATTGCTATCATC
GGGTATTCTATGTAAGTAGACAAATTTGTAATACATTTACGTTATTCATTTCCTTTCCTT
GAAGGTGTTGTAATATTCAATAGATCCCTTGAAAATTACATCAGCTCTATAAAGGTTGGC
TCATTGCTAAAACTCAAGTGTTGCTCAAATGGTTTAATAATGTCAGCTACGCAGTTTTGG
TATCTGTTTAACGATACGTATAAGTACGATGTGTTTTCCTTCTGACCTAGTATATTACAG
TACACAGGTAATATAAGTAGCACCTTCTATAGATATTTATTAAACTGTTACCTATCACTG
TAATAGCTTATTACAGAACTGAGGAACGAGGTTAGTTCTTCTCAATTTATGGCATTTAGA
ATTATTTTTATTATTACGTTTGATTAGTTTTGTTCACAACTAGCAATATGTCTAAATAAC
TTATCGTGTAAAGTTGATAGAGCAAATAGAACACGTAGCTCAGAAAACACAATTCCTCTA
ATTTAATCCTCCCAAGTCCACGACATACCCACTACAGGTTGGTCTCTCGACTGATGGATA
GAGAGTCTATCAATCTTGTATTCTTAGCGGTGAACCACCACCATCCAAAAAACTAGTGAA
CTACTTATATCTTAGTAATGAGTCGAGTAACAAACTTTTTACGATAATGATACTATGAAG
AAGCATCTACCAGTTGTGCATATGTCAAAATAGCGTTATAATTTTATAACATCACACAAA
TATATTAATCGAATAGTCCTAAGTCACACCGTAGTTGACAAAGCGGCGTTGCTAGTTCCA
TAAGTAATATTTGTACGAGCATATACGATTAATTGATTCGTAAAATATGATCTTTTTATG
CTAATACTATTATTCATTACTGTCTACCATATTTTGTAGTTCATCATTATTTTATTTATA
CAATTACTAGCTTTGATTTTTGAATTGTTATTTGGTTATTGATAGCAATTGATATTAAAC
GCTTATTCTTTAATATTATTGCACATACATCGTATTTACTGAATATGCCGGATAAAAACA
ACAGACTTGTGTCCCCGTGATCTAATAAGTTTAGTTATGTGCATCTTAAATACCGGCACA
ATTATGATGTGGAAAGCAGTAAAAAACATTTCCATATCAGTATTCGTACTTATTGCTGAA
GAAGACATATAATTCTGATTTATTTCTGCAGATACATGTATTCATGAAACCTAATGTAAA
ATAACAATCATCTCCGGCGCAATCGTCAATGCACTAAGAAGAATTCATAATCTATGTCGC
TAGTCCCACGCTTGCTTAGTTCAACAGATCGTATCAAGTTCTGCTTGACAAAGTGATTGT
ATGGTATTCCGTTAAGTAAATTGCAAGCAGGTAAAGATGTCAATCCGGAAAAAGATCGAA
AACTAACATGACCAGTAATATTGTTACGTCGTTCACAATCAATAAGTGCTCTAAATTTTA
CTTCAATGAGATTCCTAATTGTCAAAGGCATCAATCAATACGGTAGTATTGCGTACTGTT
TTGGAATAATTCATAAGTGACAAATGTAGTTCTAATCTCAAAACAATAGAGAAGTATGAA
GAAAGGTTGAATTGCAGTATTTGATTCCTAGTATCGTACTGAGTTGGAAGTTGTTGGTAC
GAGTAGTACTAGCAATAAATCACAGTGATATAATACGTTGTAGAAGTAGAGCATTACAAT
TCTACAGATAATATGAGAGTATAGTATACGAAATAATCAAATTGTAAATATATGTGATGA
TAAAATATTGAGTTCTACTGATCTTTTCTAATAGTCGCTTTCAATGGGTATTTTTGAAAT
AGACATGTAGCCTTCCGCAATTATTGGCGAAGAAATCTTGGTATTTTAGGTATGGCATAT
GGTGATGCACAACGAGTATATCAAGGTGTAGTGTAGTGTAGTGTAGTAATATTGCTGACG
TTTACTATTGTTAGCTGATACTAATAAAACAACATTACTGATAATATAGTGTGCGTGTTA
TTACTTTAGTATTATCGTTTTGAATGTTTGTCAACTTTCAATGATGTAGGAACAGAAAAG
CGGTAGCTAAAAATAATATCGATAGTGTTCAGTTTCCAATGGAAACTTTTAAGCTGTACT
TAGATAATGAAATGATATAAGAGCAAACAGATGTATAGCTTTTTTTTTTAGGTTTTTTGA
AATAAATTAATGAAGAAATATTATTGAAATTTAAACATAAATATACTAGCTACTAATAAA
AAACCGACAAAATATATTGTTTCAAAGAGCAATAGTTAAACATGTAATCATTTTCAAGCT
TAAAAATGGCGACATATAACCATGTTTATCGAATATGTATGTAATGTATGTAACGGTTTG
CTTCTTTCAATTTTTTTTGTTATTTTTATGACTGAATGTCAAATACTTTATAAAGAAATT
GTTAATCATGATAGATTCAGTCCACCAGTAGTACACAAAGTCAGCTGCCGCTTCAGTTGG
AAGGAATAACAATCAATATGTCGATTCTGTGAATCTTTCCTTAGTAGGATGACTGAATGC
TTTACCGGAATTAAAGGGGCTGAACATTTTTTAACTGCTGTATTAAATACTACTTTTACA
TATCGCTGTCAATCTTGCAACAGTTACGCTATACTATTAAGACAATGAAGTTAATGCTTC
TCTTAATCCTTATAAGTTTTCATTTTTCTTCATTTATCGTAGGTATTACCCTCTATGCTA
CATTTCCAATTTAAACTTTACACAATTAACTTGGGTTGTTTTTAATTGTTTTAAAACTTC
AAGCGTTGATCTTTATTATGGACAATGGGATGCAATATTAACACCCAGATCCTCTATCAC
TAACACATACTCTACGCATTCCAGCAGAACCAGGTATAACGCCTGATACTTCAGGGTGGG
TGTTTGCTCTTGATTGAGAACAATCATCGATAATAAGCCAAAACATCACATGCTAGATCT
CAGTAAGACACGCTTTTACTACCAAAGGTTTGTATAACATTACCCCCCCCCCCCAATCAC
CTCTATAGTCGGCTGCTAACGTGGCTCCACCTCGGGCTCCAACAGCATTGGCTCCAGTGT
CACAGTCATATGTGCTTGCCATATTTGTACTATGACATTGTGTGGTGTATCGGTCTCGCT
TCTTCAGCAGTGGTAATCCATTAAGCACATCATCTGTCAAGTTGATTATCCATGTAGCAT
CATCCGCAGATTGAGTTACCAAAGTTCTGAGTAGAACTATCCTGGAAATCTCTCCGTCAT
TATAAAGTTCATGGAGATCAATCAATAACTCGTGAGTAACGTTATTAGTTGAATTGCTTA
TAAGCGGATTATCGATATATATATGGTTCATTAATGCAGTCATCTTGCTAGCATTATATA
ATTCATTTACGATATATCTGAATTCATAGTGCTGTGTAGTGTTATCTGGAGGAAATTGGG
CTACCCAGATTACAGCTGGAGCGTCTTCGAGGTCAGTTGGAAAGCAACTGATTAGTGTAA
CCAACGATAGATAGCAACGTAACTAATAATAGCAATCTCATCGGTAAAATATTAAAAAGA
GGATGAAGATAGTTCCAAATTTCTATGATATTGACGTTCTCTTGATCGCTATATATTACT
AAGCCTCAGAGCATACAAACACCTACTTACTGCGGAACGAAAATAAGGGTTATAGGATAA
TCCTTTGTATGATCCCCTGGATTAAGCATAATCTCCTATACAATGTATGTAGGTCAACAA
TACTACTAAATACTACTACGTTGAATAACACCATACGTCAAGTGTTCTATATTTGCTCTA
TTAACTTTCCACTCTGAGTTATAGAGATAGACATATTATTAATTATGCAGGATATTTAGA
AAAATTTTTAAATGCTATAAATTGAGAAAAACTGAAAAATAAAGAACGAGGTTCAGCAAT
AAGCTACAGCTACTTTAGTGATTAGGTAACAATTTAATTCATATATAAAAATATCAATAG
CAGATGCTACTTGTATTACTGTGTACTGTAATATACTAGGTCACAAGGAAAACACATCGT
ACTTAAACGTATCGTTAAACAGATACCAAACTGCGTAGCTGTTAAATTGTGAAAAGAAAA
AAGTTGTAAGGATTACGAGATGCCAACATCATAATGCTTTTCCTAAATAAATGAGACACC
TCAGAACGTAAAACATTCACCATTTTGGTTTTTTTTTTAATTTTCTCGTTTATGGCTTAA
AATATTTTAGTATATTTTCTTTTTTATTTTCCATAAACCACTCTTTTTAATTTTACTTTG
GGGAAAAATACTAGTGAATCAGAAGTCATCAAATTACAGTGCTGTCGTTCTATTCCAATG
TCAAATCCAGAAAGCTTGAAAAAACAGGTTGAACCTCCTGGTTACAATGAGTTATTTATG
GTGGAAGATGTTTGTAATGTGGACCTAGAGCAGGGACTTGATTTGTGTAAGCCTGAAAAG
GTAAACAAACAATCTCAACGATCTCGACAATCCCGACAATCCCTCTTTACCAACACCATT
AAGCCTCAAAAAGACAAGATGAATATTAAAACAAATAAAATAAAAGAGTTTTTAAATGAC
CTTTTTACTGAATTTTCTAAATTCCACAATAGCTATTATCCTGATGGAAGGATTTCTACC
CGCAGTAATTTTCGTTGGCCCTTGCTTATTATTTGGTCTATTATCATTGTATTCGCAGTA
GACAAAAAGTTCGAAGTCCAAAAGTTTCTTTCAATTTGGATAAATGAAAATCGGTTCTAC
AGTGAAATTTGGGTGCCTATTGCTATTTACGTTTGTTTGCTTGTTTTAATGTTACTTAGT
TTAATTTGTATGTTTCCTTTATAGTGATGCTTTTTTTCTTTTTTTTTGCTAATAATTTAA
AATAGTCTTTGCAGAGTTTGCGGTACTTGCTTTACGGGTGACCGGTGTGATTATAGCAGT
CTTGGGTGCAGTCTTGGGTATGATTATAGCAGTCTTGGGAATGATTATAGCAGCCTTGGG
AATGATTATAGCAGCCCTGGGTGCAACTATAACTGGCCTTTTGTATTTTGGTCATTGGGC
TCTTTACAAACTTGTAATATTGTCTTTAGGCTTTAAAATTGTGACACCAGGAGACGTCTG
TGTTTCTAACACTCTTCCTACACATAACGGAGAAACAGCATTACATTCAGAAACAACAGT
TGGTTCTGATATTGAACAAATAGAACTACAAAATATGCCTACTCCTGTGAAAAAATAATT
TTCTTTATCGTTTTCATGATCCCNNNNNNNNNNNNNNNNNNNNNNNNNNNNNNNNNNNNN
NNNNNNNNNNNNNNNNNNNNNNNNNNNNNNNNNNNNNNNNNNNNNNNNNNNNNNNNNNNN
NNNGATCATTTGCATATTCTGGTAACTCGGAATCGGTATGGACGGGCGAAAATATTACAA
GTATATGGAAAACTATTTTGATTAATGAAACGGGTTCTTACTGCGTAGCTGCGAGACCAA
TGACAATGGATGGAGCTGAATTTAATTTAGACCTTATGGGGTATTCGGTTTCAGAAGATC
AAATTAATAATGACGAAATTGGCATTTGGAACTATATTTCTGTAGCTGAAATGGGAGGAG
TACTATTATTTTTGAGCTATTGGATATGGACTTGTTTACATTTCAGCAAGATTATATTTC
CTGCTCAAAAGGTAATCTGCCTTTATATTTTTCTTTTTGCGTTAAATCAGACTCTACAAG
AATGCATTGAGGAGTATGTTTTTTCTTCCGAATGTATAAAATACAGACAATTTTATTCGG
TGTATGAAATAATTGATTTTCTTCGGACAAATTTTTATCGATTATTTGTGATTTACTGTG
CATTGGGTTTCGGCATAACTAGAACTGTTCCTAAATATCTTATGATAAAAGGAATTAGTA
TTGTCATTGCTTTATGTTCTGTATACTGGATTTCTTTATATAAAGACGTATATGTAGTAT
CAGAGATTTTTGACATGATCCAGTATGAGGTATCTCCTGCAATTTGGGTGTATTCTATTT
GTCATTTATTGAAACAATGCACGTCTGTAACAACTTACGAAAATGCTTCAAAAGCCAGAT
TTTTCAGAAGAATGCTAAATGCATTTATCTTTATATTCTGTGCATCTCCAATGTTGCATT
ACCTGTCGAATATTATATTTGGAAACTTTGATTACAGACTGTCGGTGATCATTGGTGATC
TTTTCACTTTTATGGAGAAAATTGCTTTTCCATGTTACATAATGTTTCCCACCCATAATG
AAGCACTTGCCTACAATCGAAATGTAGCTGAAGAGGCTCAAGAGAAAATGATTTGACAAA
AACCATGGTTTACTTGATTCACCTTTAAAGGGGTTACCGGGATTATTTTATTTATTATTT
GTTTATCAATGGATTAATATCCAGTTATTTTAATCTCACTTTTTTACACAGAAATTGTGT
AGTAAGTTCATTCTTATTTAATATACCACCTATTTATTTTTTACAAATGAATATTTTTTT
ACTGGAACGTTTTAAATACACATAACCTTTGAGTCGATGTGAAATAATGTTTTGTTCAAA
CTTAAAAGTTGCGAATCTGACATATAGACAAAAAAAAAAAAAAAGAAAAAACTGGTTACC
TTCATAAACATATTTTGCTAATTTATTGAATTTAATTATTTTCAACTTGCTTTCCCATTT
TCCCAACAATTTTTTTATCTATAATATATATTTTACAAAATTAATATAGTACATCGCATG
GTTTTCTTTAAAACGACATAAACGTATAATAATAAACGGGGATTCAAAGTAATAAATCGA
ATCCAAATCAACTTTCAAATACATCCATTTCATCTACTTTACCCTTATATTCCCCTTCAT
ATCCCCAACAAAAAACAGGAATTTGCGAAAGTAGTAAATGGTAAAAGTGAATAAATAGAA
TCAAGGTTAAAAGCTTACTTGTATGCATAAGAAGATAACTCCCTCCTCTTTACTTTTGCT
TAAAAACAGATTCTGAGATTCGGGACTAGCATCGGTAATATAAGTTTTTCTTTCATACTG
TTGAGTACTAGCATCAGAACCCTTAATGGTAGGAAGATCATCATCATGACTACTCCTTTG
ATAAATCGAATCCAAGTTTGCTGGTTCGTGCCAGTCACACTGAGAACAACGAAGTACCTG
TTATTAAAAATGTTAGCAAGTGAGTGCTAACAAGTTGAAAAGTAAACACCTCCAACTATT
CCATGGAAAGCATGTAACAATGAAGATCAATGAATGGCTATTAGCTTAACAAACTTGTAA
ACTCAAAACAGACTAACAACGTTTGTCAGGCACTAAGAGCAATAATGGAACAGACTTCAT
ATCAAACGCTTTCTTGAATGTTCTTACCTTATTCGTATAAACCGGAAGAACAGGCACAAT
GAGAACCGTTACGGTTTTCAACTGACGACATACTCGGACTAAAAACAAAAGAAAGAGCCA
ATTGCTTTCGAAACTACTCAACTTGTTTATTTCTCGTACCAGTCTTCTTTGAACTAAAAA
AAAAAAAAAAGCATTAGCAAAATGTGTTGTCAAACGGATAAAAAGAGAACAGGAAGAAGA
TTGCTGGAAACAATTTTAAAACAGCGAATAAAAAAAAAAGAAAAAATAATAATAATAATA
AACAAAATACGAGTCGCTAATTTTTGAAACTAATCGCTTCCAACAACTGTTTCATTATAA
CTTCACCATTTTAATATTGTCCCCAAACAGCATGATTTAATTCTCTTTCACTAATTTCAT
ACCACACAGGACACGTAAGTAAAACATCCTTATAATCGTCAGTGGATATCCACATATCTC
GTAAATGTAATGGCATTGTTAAAAAAAATAAACACTCAAGTGAATAGAATTATGAAGAAT
TCGAGTCTAGTTCAAAATATTTGTTTTGACAGAGTCCCTCTATTTATACCAAGACTAAGC
CTCACAGTGAAATATTGTCTAGCAGTAAAATTGCTGATTTATTTATTATATTGTTGGTAC
ATTTACTCGGAAGTACCATCGGCTTCATCTAAATTCCGATCCTTTACATTTGGATGCGTC
GTAGTATATCATAACAAATTTTTTCCTCGTTTCATTAGAACTCACTCCATTAACTCCATT
AGAACGTTTTCTAAATTTCAAGTCATTATACTTTTCTCTATTGAGAAAGTCACTAGGTCA
GAAAGCAAGAATCATTCTTACTCGAAAACCGATATTAGTGATCTGCACCAGGGCTATAAT
AATCCACCATCAAGATTCATATCACGATAACAATTCCATAGTATCTTGCTATATACGTGT
AATGAGTATTCGATACTGGCTTGATTGCTATTTCTCCCTTGCTTGTAATCGTAAAATTGA
CTTGAAGATCTAAACCTTCTAATGCAATCATTGGAATTCTGCCTAACCTGATCAAATATG
GCTTGATCACCGTTATGTTAAACCAGGAAGCTATGCCAATCAGTACGATTGTAACTTACA
AAAAAATATAGCACAACGACATACAACATTATGGTACAATAAAGAGGACTTGATATATTA
AGAACGAGGTTCAGTTTGTGCTCCGTTTATATTATTGTATTTCTATATATGACATTACTT
GATGCAATCGCTTAAATATGTACTTTGTGTAGTTATACTCGCAAGTACAGTAGCATTTTT
AAAGTAGCGGTGATGTTGACGAATGGTTTGTTTCAAATCCATCCATTTCAATTTCAATTG
TAAATTTCTCTTTTTCAATTATTAATCAAGTAAGTTGAAGTGTATCAGCACAATAAATTC
TGACTATTACTACTCTTAAAATAAAACTCAAGCGAAACTAATTTTTAATAGCAAGTCATA
TTCTTAGTTTGATATGCTATCCGCTTTGGTTTTGCATTGTTATGACTTTGTATAACCTAA
TAAGGTGACGAAAAATCAGTTCGTTTATATTTTTGATGAGAAGAATTCACTATTATTACA
CAGAAAAACATTTACTTCTTATTAGATACCTTCAATATAATATATTTTTTAAATGTAATA
GCGACGACACTACCCATAATTTACAATACATTGTATGGTAAACAACTGAGTAGTTGATAC
ACCCGATTTTCATTGAGTCATACACTTTGCGCTTACTATCACTTTATTTGATTAAATGCA
TAATTTACAAGCCATTCCAATATTTCGCGCACTTTTCGGACATAGTAATAAAAGCCGAGG
TAGTTTCGGCGGCTTGCAACATGTTTTTTTATCGTCAGCTCGGAAATAGATTTCCTGACA
GAGAAAGAAGGATATAAAAATAAACATGATGGGGCAATAAATAAATATTTCACCATTTTT
TATATATCATTAAGAACAATGAAGAAATATATCTCTGAAGTAAAAAATAGTTGGGAAAAT
ATGTATGAAGATCCCGCAACACCATTTGATAATGAGAAACCAGACGAATAGATCATGAAT
CTTGTACAACTGGGGAAATTACATGAGAATGTATTAGATGCCGGTTGTGAACCAAATAGA
AATGCTAGATATTTAGCCAGTCTTGGATATAAAGTCGTGGGTATTGATATTTCCGAAAGG
GCTATTTCTAAAGCAATCGATAAAACATCTAGTGAAAAAAGTAATGTCAACTTTAATCAA
CGCGATTTTTCAAGATTAAATGAATTCAAGGGGCATTTCGACACTGTGATTGACATTGGT
TGTTTTCATTCAATTCTAAATAGTGATCATGAGCCACACACAGCTTCGTTAAGTCATATA
TGTCACTCTGATAGCTCCGTTTTCCTAAGAGCGTTTAGCGAAACAAACAAATCACGTTAT
AGACGGTGGCAGGGCCATAAAAGGTATTCCCTCGCTTTAAAAAGAAACAATGTCAAAAAG
CTTTCTTTATAAACTATTGGAAGATTGAAGACATTAAAGAAGAAAAGTCCTGCTTACCCT
TGGACTTTTTTCAGCAGTTTTCATTGCCATGCCTATCAACCAAAAGTTTTATTCATATCT
GGTAAAGCGAAATGGTGGTGAAGGTGAACCTGAATTTCGACTTCCTATGGGTTTTATTGG
AATCACACTTTTTGAAATAGGAATTTTACTTTTCGGTTGGACTGCAAGATATAAGATTTT
TTGGTTTGTGCCAACAATTGGATCAGCCATTATGGGTGGTGGGTACATTATGACTTCCAA
TCCCTTAAACATGTATGTGGTAGATTCATATGGAATTTACTCAGCCAGTGCGTCAGCGGG
TGTAAAAATATTTCAACTATTATTAGGAGCCATCTTTCCATTATTTGCTGAAAGTCTATT
TCGTCGACTGAACTACGGATGGGGGTGTACTTTACTTGCCTTTATTTTATTAGCTTGTGG
CTGTAGTCTTCCAATCTTATTCAAGTATGGAAAACAAATTAGAAATCTACGACCATTTGA
CCCCTCAAAATACTAGTTGATTTAACTGATCAAAGTGAGGATTTTCACACACATTTTCAG
AGTACTTGGAACGTGCCGAGCTGATTAAAAAACACCGGTATTAACAAAAAATTTTATTTA
TGAAGCAATACGCTATTTCGTTATGAGAAACTTGATTCAATGAAACTATTATAAACCTTA
AAAGCGACTTGAGCTCAGTAGCTTATAACATTTTATTCAGCATTATGTTTTATGTTTTCT
ATTTATAGAATCATTAGTCTTTAGTTAGCCTTACAGCTTCATCTTGCACAATAATTTTGG
CTGATCAACTCTTATTCTAGGGACAGTTTGAAAAATCATACCTTGTCTCGTATTTTAGAC
TTTTAGGATCTGTGGCTCTAATTTGTGACAAAGAACATAATTACATGTTGGACCGTACTT
AACGCACCTCAGTCCTTCTTTGATCTCTTGGCTCTGTGAAGATAAACAAAACGTACAAAT
CCGTTAATGGTTATAACGACGATGAGAATACTCAATACTCGGTAAAATCAAATGTGTTGC
TGTTCATTTTAGCGTACTGCCTAGCGCGGATTTGTTTGATAGACTCATTCCAAGATTGTC
GATCTACTACGAATGATTTGCAACCGCTTGGAAGCCGAGTAACTGTTTGTCGCTAACTTA
AAAGATTTCCTGTTATGCTTTTTTCACTAGTAAAATGAAGTATGCTATAACTTTTCCTTA
CCATTAAAACACAATAAAAAGCGAAAAACACATAAACAAAATCAAAATACTTATGAATTC
CGTTATTTGTTAGAAAATATGTTTAGTATAAGTTTAAAATAAAAAAAAAAAATAAAAAAA
ACAATTTACAATATTTTATCTAGTATAAAGACTTTTATTGCTTAAGCGTTTCTAATTAAA
TGTTTTTAGAGGATAAATTTAACCCCTATTTTTAAATCCCACGATTTAAATAACGATTAT
ATATATATCAGTTGAATCCCTCATCCAAAGGACAAACTGGTATAAGTTCAATGGGCTGAC
ACCAACTTGGCATGCCTTCCTCGTTATTAAAAACATTGATTGTAGGACTATCTAACAATA
ACGCAGAGAATCCGGGAGTACATGTTGCTACTTGAACATTATATAGAGTAGAATTCATCA
GTTGGTTGCTAAGACCCGTTATCCGACTTGAATTTTGTGCTGTATACGCCCATGCATCAA
AAGAAATTTCACTGGTAACAGTATTCACAAAAGGGATCATTGCATTTTCAATACTTTGAG
GATTGCATGTTTTCAAATACGTTGTAAATGTCAAGGGAGTAAAGTTGGCCGTGTCGTTTT
CAGCTATCGTAAACAAACGTGGAATAAGTCGAGGTTCTTGTTCCAACATACGCTGAAAAA
ATTCACCTTTACTTTCAGTCAAAGCATCAAGACCTATAAATGATTTTTCACCAACGTATG
TAGCATTCGTTCCTACTACTTTCAGTAGATACGTACCACAATGCGGACCGCGTAGTCTAC
TACACTCAAGATCAGTGAGGTTGAAGCGTATGGCGGTAGCGAGCCCAATGAAAAAGAGAG
ATATTAAGTTTTTGAAAATCATATGGAAATATCTTTTGAATGTTTGTAAAGAAATGTTTG
ATTTTAGTCGGTTTATATAGTTTTTTTTTTCTTTTTTCAGCAACAAAAATAGATTAACTC
GTACATATATAAAATGAGATATTTTCGCGTAGATCATGATCGTCGCAATTTCAAACGTTG
CAAATCACCTTTTTCTTTTTGAAATGTCACCAAAAGTGGTAACAACTGCAAATCGTTGAG
GTAACGTGGTTTTCCCACTAGTCAATAACGAATACCAATTTTTATGTGATTGCGAATTTA
TCGGCGAGTTGTGACACATTTGTCTCAGAAAACACACGCTTTTTTGGTCTTTTCTCTACT
GCTCAAATTTGTTGCTCTTTTTGTTGTGTAGATCTTCCCTCTGATTTTCAAACAAAATTT
GCGGTTTCCCACCCATTGTTATCAACGTCTATTATTCTTGGAAAATCTTCCATTACATTA
TTGAATTTGAATAACGAGGCCAAAACAAACAAATGAAAATCTGCTAATTCACGAAATGGT
ACTGGTTCCATTAGATAAGGAAAAATTCGAAAAAAAATTATGTTTCTTCAGTCGTAGTAT
GCCTACTGGATTATCATTAGCAATATGAGTAGCTTTTATCCCGTTTATTATATTATAAAC
GATTCGGATTCCTATCGATTTATTCTAAAATAAAATACCCGTCAGTTATTTACTTGGATT
TTAACTTAGAAGCCAAAAAACGAATCTTCAACCAGACTGAACTGGAAAACATTAATTAAA
GAGATTCTCGGTTGTAGATAGTTGTAATTGTTTCTGTTTCTGTTCTGAAAACTTGTTAAT
ATAGTAATCCCCCACTCTTTTTCCATATTTAGTCTTTGAAGAAAGCGAAGCAATTCTTAT
ACTACTCGTCTTTAACGAGTTGCATATATACCGCCCTATTTTTTTGCAGTTTCCTTTAAA
AAATCTCATTAGAATGTTTCAATGCATACTTAATAAATCAATTTTATCAAATGCTTTGTT
GTGAATATATTCTTAAAACTCATTCATTTCTTGTAAAGAAATCTTTCTTTATATGAAATT
TGAAATATTCGAAATTTCATCTTTATAACTAGGTATTTCTCAATACTTTTACATAAATTA
AGAAGGGAAAAAATTTGGGTTTCCTTTTTAAATCAGTTAGAGGCGAAACCTCTAACGCTT
TTCATGGCTTCGTGTTAAATGTGTAATTATTTTTAAGAAGAAATACAAACACAATTAACA
GATGTTGCATAACATTACTTTAGATTTGAATTTCACCTCTTAGATATCATCCATTCACAT
GTCAAGTAGGTGCAGTTTGTGGTTAACATATATTATTACATCTGTATTTAACAAAGTCTA
GAGCAAAGAAGATATTTTCAAAATGCTGGAAGGAGAAATTTAGAATGTATGACTTACCTT
GTGAAACCCTAGTATATTACGTTTTCGTAGTAAAACTAGTAGCAGGTGAAATTTTAGAGT
AGTTTGTTGACGAATGTTTGTTTCAATTTTATCGCTTAAAAATTAAATTTGTTTTAGATT
CATCTATTTCCATTATAATTTTTCTTTTTTGTAACATTATTCAAGTAAGGTTATGTGTAT
CAAAACAATAACTTCTGACTAACTACTCGAATAACAACCAAGTATTCCACTATGATTTTT
AATGATGAGCCAATATTCAAGATTGATATAATTTCCAAGAGATGTTTACAAATTCCAGTT
TATAATTCCCTTACGCTTTTCTTCCTCTGTATCTCTTGAAAGCCCGTTCTACTGCATTTG
CTAAAAATGCAATAAATGTATGAAAGTTAAACTCAATAATCAAAGTCTTTATGTAGTATT
ACAGTTATGAATTATTGCGACATTTCATCTTCAGCCTTACTCAAAATCTGAAGGATTCAA
CATATGGCAATTTATTTGTTTTTATCATGGGAAGCACTAACGATGAAAACATCAATAGAC
CATAAATCATCATTTCTATATGAAAATGTAATATAATTTCTAATACAGGAATTCCTTCTT
ATACATTTATTTGTAACATTGCTTCATGCTTTTTTCCCTTTCATTTTCAGTTTTCTTTTG
TTCCCAAATCCCAGAGCCATAATTTAAAGAAAATATGAACTGGCTAAGCGGAACCAAAAG
TTTTCAGTACAATTGATCTAAAAGAGTTAGTCCGATGTATAGACTTAGTCGTTGATTCCT
ATTCTTTACTTTTTCGCAAGAGAATAAAATTTAGGTAGCGAACGATGTTGTAATTACATA
CGAATATAAATTTTTCAACGAGATTTTTTTTTATTTTTATTTTTATTTTTACAATTTTAA
CACAAACAAATCTATAGTCTTCCATTTCTTTTTATTTACTTTCGCAAATACTCACACCTT
AAACATGATTTTTCGTGTCAACTATACTTAACTATATGCTTTATAATGCTGCTACGTAGT
TAGGTTGTTCATGTTTATAGCTATTGTATGCGTACGATGTTTTCAACTATTATTTTATAA
AATCAGCATACTATAGATCGAGTTTGATTGTACTACCATACATTATTATCATTATCAATG
TGTCGTTAATAATCCTGTATACTTGCAACCGTGATGATGAACAATCCAACATAATTATTT
ACACACAAATCATAAGAACATGATTTTCATTGCAATTTATGGTATCCTTAACACTATTTA
CAGACTTTGAAGGGAACCGTATATTAATGCAAACTAAACCAACTTCGTTATATAGGAATT
GCGATAAAAAAAGTTTGTAAGTATTACAAGATATTCACATCATAATGTTTTTCCCAAATA
AATGAAACATCTCAGAACGTAAAACATTCACCAATTTTGATCTTTTTTTAATTCTTTCAT
TTATGGCTTTAAAATGTTTTATTATATTTTCTTATTATCTTCCATAAACCACACTGTTTA
ATTTTACATTGTAAAACATTACTAGTGGTGCTAAAGCTATCAAATTGCAGTGCTGTGGTT
TTATTCCAATGTCAAATCCAGAAAGCGCAAAAAAAACAGGTTGACCCCCCCTGGTTACAA
TGAGTTATTTATGGTAAGAGATACTCGTAATGTGGACCTGGAGCGGGGACTTGAATTGTG
TAAGCCTGAAAAGGTAAACAAACAAAATCTCTTTACCAACATCATCAAGCCTCAAAAAGA
TAAAATAAACATTAAGACAGATAAAATAAAGTTCTTTTTAAATAACCTTTTTACTGAATT
TTCTAAATTTCATGATAGTTGTTATCCTGATGGTAGGATTTCTACCCGCAGTAAACTTCG
TTGGCCCTTGCTTATTATTTGGTGTATTTTGATTGTTTTCGCAATAGACAAGAACTTTGA
AGTCAAAGATTTTCTTTCAATTTGGATAAATGAAAGTTTTATAAATGAAAATCGGTTTTA
CAGTGAAATTTGGGGGCCTATTGCTATTTACATTTGTTTGTTTGTTTTATTGTTGCTTGG
TTTAATTTGTATGTTTCCTTTACAGTGATGCCTTTTTTTTACTAATAATTTAAAATAGAC
TGCTCCAAGATTGTTGTAAAAGCTATACCATTGATCAGTATAGTTATAGCAGCGGTCGTA
GTAATTATCGCGGTGGCTATGGTTAAAATTTTATACATCTGCCATTGGCTTCTACAAAAT
TTTAATTTTGGCTTTCGGCATAAAAGTTAAGCCATTGGGAGACACTCTTCCTACACATAA
TGGAGAAACAGGATCACATTCAAAGGCAACAGTTGGTTCTGACATTGAACAAATAGAATT
TCAAAATATGCCCACTCCTGTGAAAAAATAATTTTCTTTATCGTTTTATGATCGAAAAGA
ATATAATCATCCTTACCAATATTTTACTGACTGTACCGTCCTAATCATGCACTAAAGGTG
CGTCTGTTATGAATTTCAATTATGGAGTCAACCTAATTACGGTTTTTAATGAAGTATTAT
CACTTGATGTTACTAATGTTTTATCTTTCGTTTCAAGTCTAATCAAATACTATGAATGTC
ATTTACTGCGTCACAAAATGAATTCTTAATGATACATCATGAATGACTCGTTTTTAAAGT
TATGTCTGAAAACTTGAAAAATGCAGCATATGGAAATTGTTAGATCGATTGATTCATTAG
CTCAATAAATTCTTAAATTGCAAATTATATTCTGGCAGCAAAAAATCGAGTTATTCAGAG
TCTTTCAAAAACTCTGTTTACGTATTGACATACACATTAGACTTAGCTTTTCAACAATAT
ACTGCTGCTACAAAAAAATAATTTTCCTTTTTGGACCGGCTCGTTGCAGACGAAATTTTA
ATGTACTACCTCTTGACCTTAATCGTAAACGATAACTAAAAGGTATTTTTAGCTCGCCAT
ATTCAATAACTGCCCTTTGAGCGTAATAAGTGAACAAAGGATTTAAGAATAACGATTTAA
AATCTTTTTTAGTTTTGTTTTTGAAATAAAATAGTAATAAAATATTAATTGAAACTTAAA
CATCTAACATATTAGCTACTAATTCATCTTTTACTAAACTATAAGAAAAACTTTTGACTT
TCAAAAACATATTTTTAATAGTTGTTGAATAAATGCTATTCAATTTACCTCGCCATTTTC
CCAATAATTTTATGCGGTTGAAATCAATAAAATACATGCAAAGCTTCCTACATGTAAACT
TATTATTATACTAAACGGGAAATCAAAAACAATAAATCGAGTTCAAGTTGACTTTCAAAT
ATCACAAAACTCCATTTCATCCACTTTATTCCCAAATCAAACGATATACCCACCACGAGA
TCGCATTTGAGGTATTACTACTAGTTGACTAGGTGTAATGTTCAGCTGCATATTCTTGCA
TCCATTGTGTCACATTCAATTCGGTTGGCAGGTATATACTATCGACTATAGTATTATTCG
GTCCTATTGCAGATACATTCAAGGTGAAGTCACCTAATACTGGAGCACGGTCATAAAGTG
TCCAAGTATCCGGAGATAATGAATTATCCCAATTAGCCAAAGCGTTTAGTGAGGCAATAG
AAAAGGATATCAGTAAGTTTCATTTTGTAGAAGGTGATTAGAAATATTGTTGATGTGTTT
AACAAAATGAGTAGTTTCGGCTGTATAAGGTTCACGTTAAGTCAATTTATAACATTGTAT
TCCACAAAAAAATAAAAAATAAGTGAGGCATTTTTGCACCTGGAAGTAGAAATCTATAAC
ATATGATGCTTTTTGTACAACCCCTGGAATGTGTATTCCTTTGCGTAATACTACTTGCAG
TACAGTAGAATTTTTAAGGTAGAGCAAGAGGAAGATGATGCTCGCTAAATGCTACTGAAA
AAACGGGTGGGTTCATTTGATTTTCGAAGCGCAAAGATGCCCACTATACCTCGCTATTTA
TTGAACGAACATATATATATATATATATAAACGGTTGCTAGTTTACAGAAATAAAATTAT
TTTCAGTAACCCATGATATGTGTTGCGTTAAAATAACAAAAATTAAAAAATTAAATACTA
GCCAACCCTATATTAAGAAAATGTATATATATTGCAGATCATTTGTATCATCTCAGCAAA
TAACTTACGGTCCCACACACCTTAAATCTGAATGCATTCTTGACCTTTGACATATTAGAA
ATCCGATTCGTAGCTCAAGTACCGATTTAATTATTTTCTGAAATTTTCAAACAATTTTAC
GACAATTTTTCCGTTGGCCCGTTTACACCGCCATTACCTTGACCAAATGGTAAGAATTGT
TGAGTGCATGTTTTCGTGTAAGAATAAGAGGTAGTAGCAAGTGGACCCGTTGAATCAGAA
GTAAAGTAAAAATCAAATCCACCGATATATGCTCCATTTGCTACAACAAATCTAACGGGC
AAAAAGTAGCCTTCAGGATAATTGCCTACAGTGAAATTTCCCATGCCCACAGTTCCTAAA
CCCATATTAGGCGACTCATGCCAATAAGAATACGCATCAAAGTTATTATTGGACCAACCA
GAAATAGCTTTATCACCAAACCAACCAAAGAAAACATCATCTACATTGTTAACGACTAGG
GTGTAGGTATCAGTTTCTGGGATTCGTAGAAAGAACTGGTAAACAATTACTTTACAGGCA
CAGTAGGTCGAAGCCATATCTGAAGCCTGTGGTGGATACGGTGGGAGATACCAAGACGAT
GCCCACTCAGGTATGTCATCTGTAGAACTAAACACACCGGTAAACAATGGAGATGACTGA
TCCAAGTCTGAGGAACCAAAGTAAGCGGGCTCATTAAAAGCAAAGACATCAGTTTGACCG
TTTTTAGGATAACAGAATTCGTTCATTGATGATGAAATTGTATAATCATAAACAGCATAC
TCTAAACCACGAACGCCATCACATATAGCTGTTGGAATAACAACAACTGTGGATGAGCTA
AACGTCTCCGTAGTAGCGACCGTACCACTATATACGGTGGTAGGATTATTTTTAGGACTT
ACTATCTCGACAGTTCCTGAAACAGTACCACTAGCTTGTGCTAGCGTAGTAGTAAATGGT
AAAGTACCACTTGTTATAGTCTCAGTAACTGTTCCTGCAGTTGGTTCTACTATTTCGACA
GTTCCAGATGTAATGCCCTCTGCGGGAATCGTTGTGGTATATTCAGTGGAACCAGAAATA
GTTGTTTCCGTAACAGTTCCTACTGTGGACACAACGATAACGGGAGAGCTGTGCGATTGC
GTGCTTGTTGTGATGGATTTAGTCGAGGTGGATTCAGGATATATTGTTTTTGTGTCTGGA
GACGTTCCTGATGTGTAAATAGTGGTATACTTTGGACATGAAACAGATACTTGGTTTGTT
GTGTCACTTTGTACACTAGTTGAGCTTGCCGAACAACCAAATGTGGAGTAGTTAAAAAAA
TATAGTTGAATGAGAAAGATGGTACGAAAATAAAGAAAGAAGTTCATAATGAAAAAATAT
CAAATATTTCGTTTGAAAAAAAAAAAAAAAAAAAAAAAAAAAAAAATTAATTAAAAATAG
TATTATTTCATCCAAGAGATGCAATTTGGGGTGTTTAAGAATGACAAATCAAATGCACGT
GAATATAATATAAAAATAATTTTCAATTCTTTGAAAAGATGTCAGTTGAAAATTTTTATA
CAGAATATCACTTGATTTTTTCTTTTCTTTTTCTCTTAAAATTCAAGTGGTATAGCATCA
ACGGTTTTCCCGTCAATCAGAAATTTAACAGAAAATCCTCTTTCTGCACTTGAATGAATA
TGATACTGAGAACGTGTTGCTAGAGAATAATAAAAGCACTACTTTTCCATACTAGTTTTT
CTTATATATACATTTACAACCCGTTCTATCAATATATTTTAATTCTTTATTGAACGCGGA
GCAATGAGAAGATATTTCTAATTAAGGAAAACTGTTACTACCTCAGGCCAACCTAATATG
CTATTCTATATTAAGGAATAGACTACGCGCGAATTCAAAAATTCTCTGATAACGACTTTT
AAATAATTTTATGCAACATATTAAGGCACATGAAATTTGCCAATTGCCTTCTTCAAGAAT
GTCGCACGTTATAAAAGTTAAGTTAAACAGTTTAGTTTCTGGTAGTTTACTTTTTCCATC
TAAAAGAAATAAAGAAATAGTGATTTTAACGTGTCTCATTAACTCTATCTTAATGTTGGA
TTAGTGTAAGATAAGAATATATTTTTTGCTAAATTTATAGTCATCCATAACTTTGTTCCT
TTCATGCTTACCAAAGTCTTTGTTTGATTCGTCTCTAGGCTTCGTAAAAAAGCAACAACG
GGTAACAAGGTGATTGCAAACACTATATTTATCTGTCTCCCAAAATTTTCTTTGTTTTAT
TTTTACTTAAAATTAGCTTGTTTGCTATTTATATTTATTGCATGGTTGGTTTATAAGGAT
TCGTTTTATAATCCCGTGCGTTCGCAGCAATATTGAATGTTAACAATGAACCCGTAAATT
TATAAATTTGAAAAAAGTATATTGACTATACGATTTAAATGTACTAAACTTTTAATAGCT
TTCATATAAGGAAGCCAATGTCTTGTTAATTGTAGATTTTTTTTTTTTGGCAATTAAAAT
TCATTTCACTTTCATCATTGTTTTGCATTTACGACTGTCTATCGTTTCTGTGGAAGATGT
AAAAGTAAAGCAATTTAAATAATTCCTTTCCTCTGAACAGAGAAAACAAGAAATAATTTT
TTTATAATTTTATTTTTATTTTATTTTTATTTTTCAAGTGTTCTTATTCGCATGATAATT
GAATATACTAGTTACCAAACTATTTAAAAAGCTTATATTTTGCAAACATTATTTTTTGCT
ACTATGCGTGAACCCAAGAATGCCAAAGTGCTAAGCAGACTTGAAAATGTTCTGGTGACT
CAATTAGATGTAAATAACTTTTCTTCGATTAAAAAATCTGTGGAAAAAGCAATTTCGCAT
TTTGGTAGAATCGACGTGTTACTAAATAACGCTGGCTATTCCGTCTATTCTCCACTTGAA
AGTACTACCGAAGAACAAATTCATAACATTTTCAATACAAATGTGTTTGGCGCTTTGGAG
GTTATCAAAGCAATAACTCCTATCTTCCGCTCACAACATAATGGAATGATTATAAACGTA
TCATCGATCGGAGGAAAGATGACATTCCCACTTGGATGTTTGTATTATGGTACCAAGTAT
GCAATCGAAGGTATTTCTGAAGCTCTGACTTGGGAAATGCAAAGCATTGGTGTAAAAGTC
AAGATTATAGAACCTGGTTTTACAGCAACTGAATTTAGGGTTGAAGAGGGTGCAGGTAAA
CATTATGCTGAGTACGACAATCTGAAACAAAAGTTGTACGAAGACTTGCTACCTAAATTG
AAAACAGCTACACCACCGCAAAAAATCGCAGAAGTGATATTGCAAGCGGCAACGGATGAA
AGTGATGAGCTACGATACCCTACTGGAGATTATGTTGTTGAATGGATGGCATTGAGAAGC
AAAGTTGATGATGCTACATTTTTAGCAACACACCGAAAACAAATGGGTCTTTAAACGATT
TCGTTCTACCAATTGAATATTCCTCTTTTACTGTTTTTTGTACCAAACTGTTGATAAATC
TTTCAGCATTTATTTAGTTTCCTTCCTTTAGGAAGTTTCAAAATACAGTAAAATATTTAG
TAGTGACTCCTCATATATTGAATTAACAAGTCTCTGTCTTACTTTTAAATGTTTGTAGTC
AATTTTATTATTATCTATTTTTTAAAAAACCGGGAGCTTTTAAAACAATCTATCATTTAA
TGTTCATCATTAGCACAACGATCTTGGACTATTTTTCATTCAACTTGTGATTCCCAATTG
TACGTATATATCAATTTAAAGCAATGTTGTATTTAATCGTTTTCATGCTTACATTCTTTC
GTTTCGTGTCTTTACGTGAATGCACATCGATCTCAGATTGAGCCAACTAAGCCTGTTCAT
CCATTCGACCGGTTGCATTTATCTAAAAAAGTTTAGAGATAACAAATTATTCATTTACCC
GTTTACATAGCTCCATCAAACGTAAAGGGTTTAACTGAGCAGTCTCACGAATGAGGAAAA
TCCTTAGTTCTCTTTCATAACGAATTCGTAACCAAGTACAATAAAGGTAAATCTATCTAT
TCTAAATTTCTCACATGCCTGAGAATCCATTGAAACAACATCAATGGAATCTTTTTACGG
ATTTTCTTTCGCTTCGAAAATCGAGTCCCACCAATGTTTATGAGTGGGAGTGGCTGATGC
TACCTAGAACAAAAGTTAGCGATGAAAAAAAAAATAGTTTAATCAACGTGAATTTTTGAG
AACATACAGATGAAGATGTTGTACTAGAGGCTGTACCCGAGGTTGTGCCTGACGGTGCAC
GAGATGTTGTCGCAGCAGACATTACGGTAGGATCATATACAGAAGCCGTACTAGTTGCAA
GAGTTCCGTCCCAACAGTATTCTTGGAAACAAGAAGAGCACTGGGTAGGAGTACTCAATT
TCTTGCGTTCCAAAGAGCGTTGAATTATAGCGCATGCTAAGCAAACTGCAAAAGATTCAT
TATTGTTTTGCGTAGTCGACATAAATGCATTCTCAAGAATTCCATTAGCCATCTTGTCGT
CCATGCTCATAGTAAATGTCGATATATTGGAATAATAAGTCCAAGGGTAATTTGGAAAGT
ATACAAGGAGAGGTGGGGTATTATTGTCTACATCATGATTTCCTGCTGTAGTATTTTTAC
CGTCACATCCAAAAAACGTAGGACGAGTGTTTAGTCCCAAAGAGATAATAGTGTTTTCGT
CCGGAATATATGGAAATCCACGCACATCAACACTCTTGTTCGCATTAAAGGTTACAACTC
TCTCATATGTAGCAACAATGGAAGATCCAAGGGGCCAACCATAAGGATCATTATAAGTCG
AATCAATCGCAAATACAACGTCCACAAATCGTTGTGGGTGTAACAAAGGCCAAAGGGGAA
TGTTTTCCCTATCCTCACCACCATCAACTAGATCAATAGTATCATACGGTTCGAACGCAT
TCACTACAGAGGTATTGGAAGTAGTATAATTTTGGTAAGGATTGGGATAAGGAGCAATAT
CATCTTGATGCTTAGAAAGATCTTCAAGAATCGCATGAAGAATATCGTAATAGGTATCAT
TCTTTTTGACATTTTCATTCCAGTCAAGAAGAAAAGAGTTGAATAAAGTAGCTGAAGTGC
CCATAACAAAACCTGCATTATCATAGTTATGAATGCAAGACTTATCGGGTGGAACCCCAT
CCAACAAGTGAGTTCCCACATATTCCATTGGAATGAATGCTTTAATTCCATTGTCCCATG
TACCAAATTCATACGCCGTGAACTCAAAGATACTGGTATTGGCAGGGATGGCCGTTTCTT
CTTCTAATCGGCTATCCGCAACGATGATGGGATAAGGATAATCAGCATTTTGAAACCAGC
TTTGATTTCTCATACTGGAATATGTAATGCCTGGTCCTCCCCTTTCAGCATCAACAAGTT
TACGGGACAAAGCACGTCCCCATAAATCCGTCAAAGAACAGTCAAAGCCCGCATGTTTCT
TTTGATCAATTTCTTTGCGCAAGTCATTATAATAATTCAAATTTTCAATGACATTATCCC
CATGAGGAGCAAAAACGCTATGTTCCAAATTCCAGACATTATCACGTAAGTATGTTATAT
TCGTAAAATTATTAATAGCCACTGATCCAACAAGCCATGAACCACCAGAAAGACCGCTGA
TATACATCGCGGATTGCAGCAGACCAGAAAGTGGAGAGTCACTCTCGAATCTTGAGTCAA
AAGCATTGAATGCACCACCTCCATTAACCATCGCCCGTAACCCACCACCTGAGAATGCAA
TTCCTAAACGTGGACCATCCGAGCTGTTAACCACCTTATCCAAGTCAACATTCAAACCTG
TCTTAGAAATAAATGATCGGAGTTCACTGTTAACCTTAGAAATACGTTTGTTGATATAGC
TCTGTTCGCCCTCATTTAAACCTTCAGAAGCCGGCCTCAACAGATTGTCGTTTGAACAGG
TCACATTGAAAGGGGCATACGAAGCGTCGGTACTTCGTTTTACGAGCGCAGGTTTCCTTT
TAGACAAAGTGTAAAGTACGGATGTATCAATATCTTGTCCTTTATACGAACTAGATTCTT
CAAAATCATATATTTCAGAAATCTCCACACGACCGGGAGGATAAGCTAACGTCAACGAAA
TTTGAACGAAAGCAAAGAGTCCAATATAGTTGACATACATTGCAGAAAATAAAAAAAGTT
CAAACAAAAGCTGTAAAAATTGAAGTTCGCATGGAAAAGTGTACTACACGGAAGAATATT
AAATCATATATTACTCTGGCGCACTACACATCTCTGATCCGGAAGAAAGAATTCCGAACT
TTAAAAGCCCCAAAATTTGTCGCGTTATCTCAAGATCTGTCTACAAAAGTGATCTTAAAT
ACGAAACAATGCTTGCTGCAAAATTCGCAAACGTTAGGCGGATACAATTTAGTACGGCAA
GCTTTTACTTTATGATCAATGTTACCTTAAATTTCTATTGAGTAACAAATGTTACAAGAT
ATGTATGCGAACAATAATACCAGAAGCTGATCGCTCATCATCGAATGGAGTTAATTACTT
CGCTTATACAAAATAGTTTGTTAGTATTACGATGCATAATCTGAAATGGGAGCGTGTAAG
GGAATGATCTGATGATCACGTATTGATTATAAATATAAGTAGGAGGATGATAGTAGGGAC
ATTCGATGTATGGTGAGAGGCAACGTAATCTAGTGTACTAGCGCGGATACACGAAAAAGA
AAACGCCAATAAAATGCATAGCGAATTCATGATTCCACGTTTAACACATTGCATGCATTT
CAACTAGCTTAAGTTATTTTGATCTTCATATACTAGGGAGAAATAAGTTTTGTATTTTCG
AGTAGTCTTTGTTCATAAATCCTCGCTATTATCACAATTATTCGACTTTCATACATGTAA
ATATCTTTTCGCTTGACCTCGAGAAAACAAATTTGTTTGTTATTTTTTGCAACATTTGAC
ATTATTTTATGATATGTCAATAGTAGTTTTAATTGCTCGAACGTACATTTGTACTTTTTG
TCACACCTGCTTAAGTTGTACATCGCGGTAATTTCTTATTATTAAAGGCCATTAACCTGA
TTGTCTCTTTAGATCTCTCTTGAATTGTTTGTTTTACTGTATCTTTCCGAAACAGTACAT
AAGGTTGTAACTTTTCCACACTAATTTCCTAATCATCGTTATGCACAAAACATTTAGCTG
AACAAAGTTTGATAGTTTTTGTATGGCAGCTTGTGATGCCTTTTTATTTGTTCTACTTTT
TCTTCAAGTTGGAGATGAAATCGTGTAAGTTAATGATTAGTTTATTCTAGTTTTATGCAT
CGTATTTCATCAATCATCTGTCTGATCAATCGTTAACTTACTGTAGTTTTTATATTCTCA
TCCCACCCCTTACCAAAACCTAAGAATTATAATCATTTACAAAAATATGCTGGTAAATTA
TATTCGATATTGTTTCAAATTGATTGATGGAATGAGTGTAACCAATTTTACTTCGGGCTT
ATTTTAAAGTGTTAGTGATTATATTTATATTTATTCTATTTTGGATTATTGTTTTTTTCA
TTGGCTTGATTGAAAAATAAACAATTTTATTCAATATTCTTTACCGTCAATCGTTATTTA
GTATCGCTTTCCTACTGCCTTTCTGCTTCTTGACATTATGCGATACCAACATAAACTTTA
CAAACAATTGCACCTCTTGTCACTTTTGTTTTAGAAATGTGTAGCTTGAACGATGCCTGC
CCGGTTACACAGCATAGATTACATTGTATTTTACAACGGATTTACGTATTCTAGCACAAG
TTAAATAATGTTTTGCAAGGTTGATTACAACACTTAAGACGTATTGTAGTACGCCTTGCG
TTTTGTTCTATGTTTATTTTTCTCTGTTTGACTTTTTAAATAAACAATTTCATATAAATC
TGGCTATTTGCGAGGCGCCGCAAAGAGTGAACGGGAAAACGCTGTATGGAAAATATTGTT
ATTATGCAACGTATAATTTATTAAGCAGTATAATAATTATTTTTGTTGGAGATAAATAGT
ATAATAGTGCGCGGTTTCGCAAGTGCAGATTTAATTTCGCTGCTCGTTTATGACCTTTTT
TATTTTCAAGTAACATTTTGACATATGCAGATAAACTTTAGTTGTCTATACATGCGTCAG
TTGGCCAAGTTACTCATCCGCGATACTTCAGCGTGATTTGTTACACAATAAGAGTAAAAT
TGTAGAGTAGAATTCGTATTTTCCTATTTATTTATATCTATTTTATCGGTCATTTTATCT
ACTCGCTTTTTTTTTAATATCATATTTTTAGCAATGCCATTTACAGCTTTTTTTCACCGC
CAAGATAAGTCTTGTATTCAAACAGCGTTGCTTATCGAAGCTCCTACTTTTTGAATGCTG
AAATGCAGTACAAACGTTCAGTAATAGTACCAAATAAATCTTTGTACGTTGGATACTCTA
GTACTGTACCATCAGGCTACGTTACCAAATGATGAATGTGCATTCAGAAATATTATAGCC
ACGATGCTAAGCTCGTACTTTAGGTGAAAGACATGTTTCATTAAACATATCAGGCCCTCT
TCACTATCGAAATTCTTATGTCTTTGGACCAATTGATAAGGTTTACAATCCTGTATCATT
AGGTACAGTGGGTTAACTAGCTAGTGTACTAGATGACATGCAATCAACAGCGCTTTTAAA
GAAATATTTAAAAATGACATTTCTTTATTACTATAAAAAAATAAAAAGAATTGTATAAAG
TCTCGGTTGTTATCCTCTTAAATTAATTAGCTCAATGGCAGATATTACAATATACGAAAA
ATTCAGTGACCAATCTGTTGGGTACGATTAGGGCTGACCTCATCAAATTATAGTCTCGTT
TGTTCAAGCTAAGTAAAAAATTAGGCTTGCTTTACAGCGAAAATAATATATATTCATATA
TAACAACGGTTTATTGTTTAAAGGCTAGAAGTAATGAAAATCGTCTTTTATAAAAGTCTA
AATAGTATGAAATTTGATATTAAGTAAGCGAGTGGCCTTAAACGCTCTATATTCTGGATC
TGCAACTCATGGGGTGAGACTCGGTTGTGTCTATGTAACTAACCTTGCCACCACATTGTG
CATGAAAGCAAATGATTCATTTAAACGTAAAGTGTTTCTCGTTTTATTTGACATGAAAGG
AGCTCTTGAATTCTTCCTAAGTTGTTCATGAGGAGAAATTGTCCACTGAAAAAGAACAAG
TTCAAACATTCGCTCATGACTTTTCTCCTGCCCGTAATCGAAATACCAAATTCCTTCTGT
GTTCGGTAGTCAATACCTTGGCCGTTATCTCATCAATTAACAAGTTTCCCCCACCAATGT
GATTATAGGCCTGGCAATTCCTTTGACAGAACGTGTCAACTGGATATTTGTGTAATTTCG
TCGTTCTCGTTAATCCCATACAGTTTTTCATTGCTAATTTAACTCTACATATGGTTGAAT
TACAAGAGTGCTTGTTTTATGCTCACTACTTCCTTTTTTAAGTAGTATAAAAGATTGACT
TCTGTTACACTAGTAATCAAATCCTATAGAAAGAATTTTCAATATTTTTGATTTATTGCC
ACTTATGTCATATTGAGATAAAATGCCTTAATCCAATCAGGTCTTTTTAGCTAAGTTATA
ATCAAAGCTTTTTGCTGCCGAGGTATTAATAGCTTACAAGTGAGTACACAACACCCTTTC
AATCAATTTAATGGTGCTAAATTTATATAAACATACGATGTATAACAATCGCACAATATT
TACAATTCACTATCCTGCTAAAATTGTATAAAAAAAAATAATATAACAGCCCACCTCAAA
TGTGCTTAATCAGTCTCAGTGAATTTAAAATTGAATAGTTACTTAAAAGGCATGTTTTTT
AAGTTGATAAGCGTTAAAACCCAAGTAACAAGCTTTGTTACTCCAATCAAAAAGATAACT
AAGGTACCCCGGTCCTCAAGTATAAACCACAGGCATGCACGCATCAGTCCGTGGCTAACT
GTATCTTTTGCCACATTTTATGTCGAATACTCTAAAAAAAATATTATAGGAATTTATTAC
AAGAAAACATTCTCTTGTGGATATTGCCTAATTACTATGGGCTGGAGACAACTTGATATA
GACAAAGTCCATTTAGCTTTAATAGTGGCCGGGGGATTTATAACATTTTTCTGCTATTTT
TCAGAAGTTTTTCGAAAAAAATTACTAGTTGGAGAAGCTGGTACGTTGAAGATATTGTAT
AGGGTGGTTTTTGAAAATTAGCAATTGATATAAAATAAGACTAATACTAGTGTGTAGTTC
TTGGAAGTATCACTGGATTAATATTTGGGCCTCATGCTGCTAAACTCGTAGACCCTTTTT
CCTGGGGTGACCATGGAGATTACTTGACAGTAGAGATTTGTAGAATCGTACTTGATGTGC
GTGTGTTTGCTTCTGCAATAGAACTCCCCGGTGCATATTTTCAACATAATTTTCGAAGCA
TCATTGTAATGCTATTACCAGTTATGGCTTACGGGTGGTTAGTTACAGCTGGATTTGCAT
ATGCATTGTTTCCACAAATTAACTTTTTAGGATCTTTGCTGATCGCAGGATGTATAACTT
CTACTGATCCTGTTCTATCAGCATTGATTGTAGGAGAAGGTCCATTAGCTAAAAAGACTC
CTGAACGGATTCGGTCTTTATTGATCGCTGAGTCTGGATGTAATGATGGAATGGCGGTTC
CTTTTTTCTATTTTGCTATCAAACTTCTTACTGTTAAGCCATCGAGGAATGCAGGGAGGG
ATTGGGTGCTGCTTGTTGTGTTGTATGAATGTGCATTTGGTATATTTTTTGGGTGTGTAA
TAGGGTATCTTTTATCGTTCATTTTAAAGCACGCTCAGAAATACCGTTTAATTGATGCTA
TTAGTTATTATTCCCTTCCGCTAGCGATACCTTTATTATGTTCTGGGATAGGAACTATTA
TTGGAGTTGATGACCTGTTGATGTCCTTTTTTGCTGGAATATTATTTAACTGGAATGATT
TATTTTCCAAAAATATATCTGCTTGTTCTGTACCTGCTTTTATTGATCAGACTTTTAGTT
TACTATTTTTTACCTATTATGGTACAATCATTCCCTGGAATAATTTTAATTGGTCTGTTG
AAGGCTTGCCTGTTTGGCGTTTAATTGTCTTTAGCATATTGACTCTAGTTTGTCGTCGAT
TACCGGTTGTATTTTCGGTGAAGCCTTTAGTTCCGGACATTAAGACATGGAAAGAAGCCC
TTTTCGTTGGACATTTCGGACCAATAGGGGTTTGCGCAGTTTATATGGCATTTCTTGCAA
AATTACTGTTGTCCCCGGATGAAATTGAAAAGAGTATTTATGAATCAACTACAGTATTTT
CAACACTTAATGAAATAATTTGGCCGATCATTTCGTTTGTTATCTTATCCTCAATCATTG
TTCATGGTTTCAGTATCCATGTATTAGTGATTTGGGGAAAGTTAAAAAGTCTGTATTTAA
ATCGAAAAGTCACCAAGTCCGATTCCGATTTGGAGTTACAAGTAATAGGGGTTGATAAGT
CACAGGAAGATTACGTTTAGGAAAGCTCTTTTAATGTCAATTCGGATTTCCAAATTATTT
TCAAATGTATTGTGAATCGCTGTCTCTGGTCAAAAAGATTACTGCACTCATATTTTGAAA
TTCCTTCTATAGTTGATATATACTATAAGATAAGTGATTCTCAGAATCACAAGGCTAACC
ACCAACAGGGATGGAGTGTATATTTTTGTTGTACATATATATTATCTACAATAGAGTAAT
TTTCGGCTTCTATAATTCATTTATTTTCTTACTACTCTAAAAATATTGTATAATTTCTAA
AACTGATCAAGATACTGAGAAAAGTACAAATCGTTATTTAATTTGTAATTTATTTTGATG
GCTAAAACTTACCAATATTCGTTCGCTTCAAACAATACCAATCTTACGAAACACCTTACG
CTTCATCAAAGTCTACTTTGGATCACCTAATATTTTATTATTTGTTGTTGTAATTATACA
AACTAATACTATTTTATGTAAGAAACTAAGAAAACGGAAAATCAATAGCTACTTTGTGTA
TATAAATAGCAATCAAATTAAAACTTGATAAATCTCACCTACTAAAACACATCAACGTAC
TTCAAAGGGCCTAACTACTATAAGACTTGGTAATATTTAAATAGTGTTTCTATTAGTAGG
TAGCTTCAAAGTATGTATAAAGCTTTTGGAAGTAGATGAAGTATTGAATATCTCCTCCTA
GATCAGTTATTAACTAAGTACGACTGAACCGGTGCTCCCAATTTAGTTGCAATCTATTTA
GATGAGCTAGAATATAATTACACAGTAATCGGTATGGACTGAGTTTTAGCACCAATAAAT
TCTCACTAAACATAACTTCATCCCAAATATATACATATGTTTTGCAGAGAAACACCCCGC
AGTTTATCATATCGTAAATGTCAGCAATATTACAATACGTTATGACTCTACGTTGCGTTA
TATGCCACATGTTCTATTTGCTCTATCAACTGTAAATAATAAGTTATCAAGATAAATTTA
TTACCATTTATGGTAAGAAACTATCAGTTAAAATTATAGCTTTTTCAAGCTCTATAAATA
GAGATCAATTGAACCTAGTTCCTCAGTTCAGTTATTAGCTATAGGGATATCGGTGATCGA
TACAAATACTCGTTATTATAATAATTATAATAGTGTTATTTGAACATATTGCATATCGCT
GTATTGTAGGTCGCAAGAAAAACTCACCGCAATTCAATGAATCGTTAAACAGATACCAAA
CTGCGTAGCTGACATAGGGAAGTTTTAAAAAGTACGTAATACTCTAACGATGTAGTAGTT
GCAAGTAAAATAGCAACAAAAAAAAACGATGCACTTCAAAGAAGCGCTTACATTTTTAAT
TACAAGCAAGTTACATTTCAACGCTGGATCATAGAAACTTTAATAGAGATGCAATTATAA
ACATGTACCTTGAGATAAAAATTAGACCTCAAATCGCCGGCTTTAAGTCTTTTTGAAAGA
ATTTTCTTTTTGTTTTGTTTTATTAACCTAAGTCGATTTAAAATACTTTTTCTCTCTTTA
TTTTAAGAAATTACTATAGTCTCGAAGCCTTTATCGAGGCTATCGCTCCGTATATATAGA
ATTGTGATAGACACTCCGGAATAGTTGCATTTTCCTTCTAATCTAAAAAAAAAAAAAAAA
AAAAAAAAAAAAAATGCTATTAACACAGTCTTACTTTTGTATAATGTCTATGTTGGGGAC
GCTAGCTCGTCTAGGACTTACTGCATTAAACACATACCCAGGTGCACCGTTTTCTGGACT
TTTATGGGTTCAATTTGTTGGATGCGTTATTATGGGATTTTGTCAGACAGAGTCTGTTTT
CTTTCCTCGACCCAAACATAATGCTACTTTTTTGCTAGCCATTACTACAGGTTTTTGTGG
ATCTCTTACAACGTTTTCTTCTTGGATGTTGCAAATGTTTACAGGGATGGCTAACTTGGA
TCCATTTGAACGTAGGGGCCGAGGCTATTCATTTTTAAGTGTGGTTTCCGATTTTATGGT
AACTATGTGCATTGCGATGTCCAGCTTAATATGGGGGAAGCAGATTGGAAAAACGACGGG
ACAGTGGAGAATTGGCAAAGTTGCATTTGCCTGGCCTATCCCGGCGCACACGCATATCGT
AGTGCGGGTATTACTTTTGTTACTCTCGATTTGTTTTTTTGTTGGTGCAGCATTTTATAC
GGCATATACAACCAATGTGACACATCGTGGCATAGGTTTTAGTCTAATATTCTCTCCTTT
TGCTGCCTTGACACGTTTGTATCTTGCGCGATTCCTTAATTCACCTCAATATTTTATTCC
CTATGGAACTCTTTGTGCCAATGTCTTTGCTACACTTTTGCTTTCTATCATGTACATGAT
ACCACAAATCACACACTGCACTCCTGTGTCTAGAAGTGTGATGTATGGAATCCAAAACGG
ATTTTGTGCTGTACTCTCTACCCTTTCAACATTCTCCAACGAACTCCACACAATGCCTAT
AAAACGAGCATATATTTATTGTATAATTTCAGTTGCTATTTCCTTTTCAATATGTGTCAT
TGTCGATGGAGCTACTGCATGGGGTCATGGTTATACTGAAAAGTATTAGACTTACTATTA
AATTAGAGATTTTTTTTTTAAAGTTTTTGTATATAATTAAAGTATTCATTCTTTATCTTT
AATATTATTTATTTTTTTTTGTTTATAATTAAGAAATAAAAATACTATATTTGAATGCGT
AAATTTCAAAACTAACACAATAAGGTCGCAATGCGCTGCTCCGAAAAAGCAGTCACGACG
TTTAACGATACCATACACTAAAAAAGAATATGAAAGATAAGAAATTTTTAATGGTTAGTT
CCGTTTCCTATCTGCGCTTCCAAGTAAGGAGATGTGGGGATTCATAGTAACTTGTGGGAT
TTTTCTAGTGTTACTATGCCAATTGCGTTTACTGAGTAAACGCAAATCAAAATCCACTCC
TTATAATGCCTTGCTTCCCAATGTTACAGTTTTTGCAATGGGTGGTACAATCGCTGGATG
CGCAAATTCAAGTCTTGAGATTGTCAATTACATTCCCGGTTCGGTAGGAATTGAAAAATT
GATTGAGGCGGTTCCAGCGATCAAGGCAATTGCAAACATTAATGGAGTACAGGTAACTAA
TATGGGAAGCGAAAATTTAACACCTGCTGATGTCCTAAAACTAGCTAAATTGATTTTAGC
CGAAGTTGCAAAACCGAATGTTCATGGTATCGTCATTACACACGGTACCGACTCCCTGGA
AGAAACAGCAATGTTTCTTGATCTGACCATCAGTACTGCAAAACCAATTGTTGTAGTTGG
AGCAATGAGACCATCTACGGCTATAGGCGCAGACGGCCCTATGAATTTGTTAAACGCTGT
TGCTGTGGCATCTTCCAATCAATCTATGGGAAGGGGCACTTTAGTTTTATTAAATGACCG
GATTGGATCTGCATTTTACACTACGAAAACGAATGGAAATACGCTTGACACATTTAAATC
TTATGAAGCTGGATCTCTTGGGATAGTTCTTAATCAAAAACCATTTTACTTTTTTAGTCC
AGCTGTTCCAACCGGTAAAGTGTTCTTTGACATTTATAACATTAAACAACTACCACGAGT
AGACATCTTATATGGATATCAAGGATTGAATCCCAAACTTGCTGAATCAGCAGTCCATCT
GGGGGCCAAAGGCTTGGTTTTGGCTGCTATGGGAGCAACTTCATGGACTGATGATGGTAA
TGAAGTTATCAGCTCGTTAATACGGGAACACAATATTCCAGTAGTGTACAGTCATCGAAC
TGCGGAAGGATATTCAAGCAACTCTTGTCTTGGCATCCCCTCTTACTTCCTAAATCCACA
AAAAGCTCGGTACATGCTTATGCTTGCTATTAGTTCAGGCTATTCTATTCGAGATATTGA
AGATCTGTTCAGCATTAAATAATCTAAAGATCCTAGCGATTTATAATTATTAACGTATAT
TCAACGTTCTTCAATGCGAATAATTGCGTACGGAAGGGGTCTCGCTTCCAAACATCTTAA
GCGAAAATTTGTTCCTTTTTAAGCTTTTGCAAAAAGCACGTAGTGTTACTTTGCTCGGTT
CATGACAAATCACGGATATAAATAGAATAAGATTGAATTTTAAAATGCACCTACATTGTG
TTTTATTATTATAATATAAAGCAAGTAGCGAGTGTTAATTTGATTATAATATTTGCAGCG
TTAACGCTATGATTCCACGTTTTATCTTTAGGAGGATGTTTATTTCAATATAAAAATAAT
TAAAACTGTGTAACGCTGGATGGCATGCTCATGATAAAAACCGTTAGTTCAAACGTAGCT
TTTTGTTACCAAATTTTAATAAGCAATAACGACTAGGTCTTGCGCATTTTTTTTCCAAAA
AGAAACATCAACTATTACTTTTTCTATCGTTAATATAATCAGTATATAGTATAATGATTA
TTGAGTTCAAAATGGATCAAAAATATAAACAATTTTGTAAAATAGTTAGCCAAGCACATT
TTATGCCCAAATTGAAAGATAATTCGACAATTGATAATACAGATGAATCATATAAACAAA
CTTAATGTTGCGATTTTTTTGTATGCACAGCTTAACGACCTATATCAGTATTTACAAAAT
TATGGAGAATTATGAAGGAAAAAGATTTGATCATAGCTTCGGCCAATAATTTAGGTTGTT
CCTCTGGAATATAATGCCCATTTCCCGAAATTAACCCGCCACTGACATTAGTGCCTAACG
GTTCTATAGCTTCAAATATATTAGGAGCACTTCCAATTTCTTCACCAAGGACAAGTAATG
GGACGTCAATCAATACAGACTTTATTAACTTGTTTTGCTCGAAATCTTCCAAAACAGCCC
GGTAGTATTCAAGCATCTCCCACATTCCTCCTAGCATTTGGTAAGCGCGCTTGTATTCTG
TAAAATCATTTTCAGAAAAACAAGCATTAAAATAATACAGCCTTTCTTTTGAAAAACCAC
TCCATAAAGATTCTTTCACGTTCACGCAAAAGTTCTTCTGGTAGATCAAGGACTGTATTG
AATAGGAAATGCCAACTTCGCCAATTGTCCGGACCTAGTTCTATGGACGATGGATGTGTA
ATTCCTGGAATTCTCATCTAATAGCACAGCTACGAAGAGTTCAGCTCAAAATAGTGAACA
ATATGGATAAGTAATCCAAGTACCGACATCATGACCGACAAGGAAATATTTATCAACCTT
AAATGTTTTCACTAGATAATGAATACGCTTTGCAGCCGTCTGTATGTCATAACCAACAAG
CGGTTTTTCTGAGTCACCTTAACCAGGTAAGTCTACTGCAACCACAAGTATCGACCAGAA
AGCAGTGGCATGACGTGGCGCCATGCGTAGCAAGTTTGAGGAAATCCTGCTAATAATATT
ACTAATGGTCCCATATCCATTTCTACAATATGCAGACGAACACCAGCGGCTTGTACAAAG
CGATGATGTGTATTTTTATAATTCAGGTTGAAATAAAGTTAATATAGAAGAAAAATATGG
ATTTTTCTATACCGTATTAATTCTCATATGGGTGTTTAGTATTATGTATATGATTGATAT
GCAATGATTCAACTATCTTACTGATAAAGATGATGACGTATATTGCAAGGACTTTGTTTA
TTGTAGAAAGTCGAGCTTGATAGCGTATGTCTGGTGAATCTAATGTGCTGTTTTTCAAGT
GGTCATGCGTTACAAAAATCTTTTAGCTTATTAAATTTGATTGGTGATAAATTTCCAATT
AAAATACAATTTATATTGATATGCGCCGTTTTGAATTATTTTAAGTTTTGTCTTATTTTA
AGTTTTGTCTTATTTTAAGTTTTGTCTTATTTGTAGAATAGCTAGGCTAAATCAAACCGA
ATTGAACTCGCTTTTATCAACGGTTATTATAAATCAGATTTATCATTAATTACGACTTAA
TTACTGTAAATATCGAGTTGATAAAAAATAAAAAAATAAACTACAAAGAAACCTAGTTGC
TTTCTTCGAAATCATGCGTAATTTAGGTTCATATGTAATTTAGAATGAGTAATTCAACTT
CTTAAACCACAGATTTAAATTTCTCCTTGGATAGGAACTGGACAGTATGGCTCCTCAAGA
TATTTTATATCCTCCTCACTTAGTTTAAGCTCAACAGCAGCTAAAGCGTCTTTGAGTCTC
TCCACTTTAGAAATACCAACAATTGGGTAATCACCTTTATGTAGCGACCAAGCTGTAGCT
AAGGTAGCCATGGAGACGTTATACTTCTTTGCCAACTCTTCCACACGACTCAATATTGCT
TTGTAACCCGCCCCAAATTCCAAAGCCCTCGTATACAAGTCTGTCTTGGATCTAATAGTT
TCTTCATTTGCGTCAATGGATCTTGTCAAAAGACCCCTAGCTAAAGGAGACCAAGGAATC
AATCCGACCCCTGTCTTTTGACAATAAGGGATCATTTCTCTCTCTTCTTCACGATATAGT
AAGTTATGATAGTTCTGCATCGATATGAACTTGTGCCAACCATGTTTCTCGGCTGTGTTT
TGTAATTCGATAAACTGGTAGCATCTCATTGTGCTAGCTCCAATGTATCTAACCTTTCCA
GACTCAACGACATCGTTCAATGCACGCATTACTTCTTCAGCTGAAACATGAGGGTCATAA
CGATGAATTTGCAGGACATCGATATATGTTCCCAATCTCTTGACGGAATCCTCTACTGCA
TCAAAAATATGCTTTCGAGAAAGGCCACACTGGTTTGCAAGTTCTGGGGAATCAAGAAAA
TGAACACCACGACTTGACAGATCCCCAAAAATTTTTATCAAATCTTTTCTGACTGGAAAA
AAACACTTTGAAAGAATAACTATGCTGCTACGAGGAATCTCATATTTTCGAATAAACTTT
CCAACTAATTCTTCTGATACTCCAGCAGAATAACAGTTTGCTGTGTCAAATGTACGAATC
CCAGCATCATAGGCAGCCTTCATTATTTTGAAAACCTCCTCTTCGTCTTCAAGCACCCAA
TCTTCCCAATATTCTTTTTTACCGTAGCTCATGCATCCCAAGATAAGTTTAGAGACTTTG
AGTCCAGAATTTCCTAGACAGCCATATAATTCTGGTGATAATGAAGACATTTTATAAAAC
TTAAATAAAAAAAACTTTCAAATTCACGAATTGTGTATGAAGCGTTATAGCTGATACAAT
CGACGAAAAAACGTATAGGGCATGACTTTTATAGCTTGTTAAACGTCACAAGTTTGCTGA
CTAATCCTTAGATGATGGGCATTTCTAAGATTCACATAGAAGCTTATTACTTTTAAGCTA
AGATGGATAATATTTTTAAATAAACATACGTTTTTCAAATGCTATGCGCCACGATAGTCA
AACAAACAAGGATTTCGGTTGTTTTATTCTAATACATCTACATATATGTAAGCAACTGTT
TGACTAGTAGAATAAATAAAAGGTTATGTTGTATCAATTTGTTCAATATTTCTGTGTAAT
GATTGAAATGTTCAAGTAGACGTTGAAACCCTCGTTTTCTTTTTTTACAATAAATCGTTA
ATTTAGTATATGAAGCATGCAAAAACAATAATATGTATAAATACATCGTCTTAAACTTAG
ACTCATTAAATATTCTTTTATTCACCATAATAAAGTGTTAGCGATCATAGCATAAGCAAA
TGTGTATAGATATTTCAAAGTGTGAGAAAAGTTGGAATATTACGGATATAATAACTATGA
TCTCAATAAACTTTGTTGGTAAACTGCCTATTCAAGAAGTTGTTGTGCATACTTTATAAA
AAATTGTGCAGCATTCATATTGTATCTGCAAAGCATTTTTCTGTGTCACTGTTGCATCGA
ATAAATACTTCAAAGGAATAATCTCAATTTCATTATGCTTAATAACGAAATGTTTAAATC
TGCTGAATTCACTGGAATTTAATATACTTCGTCTACTAAGAATCCAAATAAAAGTTCTTC
ATTAATGTTTGCTATTTAAGTGTGACTTAAATTTATTCATAAATTAATTAATAGAATAAT
TTCGTATTTAAGGTTCGGCTTATCTTGATTATTCTTATGCTTTTTTTAAATTTCTCATAT
AATAAGATCCGAAGAATAAATTCATAAATATTTCCTTCTATTAACTATTTTAGTTGCTTT
ACTTTTATTCATCCGGTTACTAATATGCACGCCTCCTCGAGTATTTTAAAACAGTTGAGG
GCCTTGTTTATGGAGTAGATATAATATATTAAGAAATTATAATAATTTCAAAATTGAAAT
GATATACTTAAGTGTTCGTGCTTGGCAGAGTAATGGTCGAAAAAATAAATATTTTGAAAA
TTTTATAAAACGGTAGAAAATGATTTATTTCATTAAAGACTCTTTTTAAAAAAAAAATTA
TTCTTCATAATCATTAATAAACCAACGGTCAGTTACTTGTTAAGCAAATACATGTTAGAT
CTTCAGTTGCTTATTAAATTAATTTTTTTATTAATGAAAAAGATGTCTTTTACTTCGTCA
ATTTCTTCTACAAAAAAAAATAAATATCACTATCAAAGGGAAATCGCTTAAGGATATCAC
TGTTTACTCGTTTTTCCCTTTCATTTAATCATTTCTCAGAACGCAGTAATTTTTTTTGTC
TTCCACTTACTTTCACTTCCAACGTTTGTACTTTTCGGGTTATCTTATTTCCCAAAGATA
CAGAAAAAACATACTACCGCAGATTTACAAAGCCATTAGCCGATTCTTTCCAAATCGATA
TTTTAGCTTCAGATTCAAAGGTTTTCCTTATTTATTGAACTTACTCAGTAGTATTCTAGA
AAGTTATAAAATACCTTTCTTTATTTTTAAGAATTAAATAAATTAACTAAAGAATTAAGA
CATTTGAGAAAGTTAATGCATAATAATGTTCATATCCCATCAAGCTACATATGGATTGTC
TTATTAAACTTATGTACAATTGCCATACGATACGAACAGTATATGAAAATCAATAGTTTT
TCTTCGATGTTAAGTATATAAATAAATATTGGTCATGCTACAGATTCTTTATATTATATA
AATAATAGCCCTTTTAAATTGGAAGCATTTCACAAGTTAGTAATAAACGTACTTTAATTA
CCAAAGCAAATTCATATACAGAATCTTCTGATTGCATGTTGGCTAAATTAAATTCATTTG
TATATCTTTTATTCCTTAGTAACTTTTGGATATCTAGTTTATGGCCAACTCCGCGGAAAA
CGGAGCCCTCGGTTCCTCGGGTTTGTACCGACTATACTTTATATAATTTCAAAATGAGCA
CTAATTCAACGTAAATTCTACTCTATTTACTACATTCGAAGTAAAAAAATGCCTTGCTGC
CCAACTAAAAGCGGTGCGGCCCCTACGAACCGTAATTACGAACTCCAAGGCGAGATGCTG
AAAGACATTGGAGGGATGCAGACTTACTTCACTGGTAAGCGCTCAAGTAAAGTTGTTTTA
ATTGGATTTATGGATGTTTTCGGATTAAGTAAACAAATAAAGGAAGGAGCTGATCAGTTG
GCAAATCACGAGCTTGCTATTTATCTTCCTGATTTTCTGAATGGTGAAACAGCCTCTATA
GAAATGATAGATCCAAAAACGATTGAGCAAAAAGAAGCACGTAGTAAATTTATGGAGAAA
ATTTCTTCTCCACTACATTGGCCTAAATTAACAAAGGTCATAGAGGACATTGAAAGGATA
CATGGTCAAGATGTCAAAATAGGTGCTTATGGTTTTTGCTGGGGTGCCAAAGTATTGATT
ACATATCCTAATAAAGAAAGATTCTTGCGTATTGGATGTGCGCATCCATCTCTTCTTGAT
CCTGTAGACGCTAAACATGTTCATTGTCCAGTTTGCTTTCTATGTTCAAAGGACGAAGAT
CCTGAGGAAGTTGATGCTTGGAAGAAAAGTTTCGAAAACTCTCCATATTTTTCTGAATCG
TATTTTGAGACTTTTGGAAAAATGCATCACGGATGGATGGCAGCTCGAGCCAACCTATCG
GATCCTGAAAATCGAAAATATTTTGATTTAGGTTACCAAATCTTTTTAAAATTCTTTAAA
GAACTTTTTTAAATAGTATTGGTGTCGCTTAGAGATTTTTGGATTAGTTAAGAATAAATA
TAGCACCTGTCGTTGACCGCCAACAACATTTGTTAATTTCATATTCAATAAAGTTTCGTT
AAGTGATTATAACTACTGCAACTATTATCATTTTCAATTGAGAGTAATTATAGGATACAA
TTTCAAAAGTTTAATGCGGCCTAATTTATTTCCATATTCGTCATATACTACCTAACTAGA
AATTTCTGAAATTACAAAAATTTTTATCAATCTTAAAAGAAAAAACTAGGCTGAATGCTT
TATAAATTCATCCATTAGCTGCTTCAATAAAACGTACCTTTTTCCGAATTCGTACAAAGA
TTTACGGTCTAGTTTTATGGTTATAATTAACTAGCTGTTTCATAACACAGAACGAGACAA
CTTGAAAGTGTGCGGATCTCCTTAAGGAAACACTGAATTCATGCAAGATATTTTTTTTTG
GGTTTTCTAGATTTCAAATTTCTTCATTAAAACAAACATAATAAAAAATTAATCGCTTAC
TTTATTTGAAGAAAAATTACATTTTAGACAAAATAGTTTGTCCAAAATGTTTATTGGATA
ATAGCGTTCTCTGTCAACACATTTCACGTAATTTTCCGTCTAGTATTCAGCAAACATCTA
CCAAGTGCTAAGAATCAGAAAGGTTGGCTAAATGATCAGTTTATGATCGCCGACCGAGTA
ACATGTCAGTCTTTTGAAAAAAACCATACAGTGCATGTGATTGTCTACTTCGTTTTCGCT
TTACAGATCAGATCTACATAGCATTTCGGCAGGTAAATTCGTTTAACAATTTCTGCATGT
AATTCTCTTTTTTTGACGAATTGTAAGCTATAACTACTGCAATATTTTCACGTTCTCCAA
CGCCTCCTACAAATTAATACTAGACAATAGGACCAAAAGTGTAAATAATACATCAGTAAT
CATTTGATCCAAGCTTTTTTATTCGCAATATATTGATTCTTAAAAGAAAGTTCTAAAAAA
GCCAGTGGATACAAAATTTAATCAAACATTTTGTAATTATGGTGAAAATTTTAAAAGAAA
GCCAAAACAATTTTAAACTCAGGTTACATGATATGCCTTTCCAACATTAACTATGTGCAT
TATTAACATAGAGCCAAATTCTGAGGTAGTGATAAAAAACGCTTTAATGTTCGCTTGCCT
CAACAATTGCGTTCAAAATAGCGGCCAATGCAAAGGCACCAGGATCCGGCAATCCTCCCT
CACTATCAAGCTTATGAAGTTCTTCTTTAGCAACATAAGATGCTCTTCCAACGACAGCAT
CCATTTTTCTAGTTTGTTCAGAACCTTCAGTGGCAGCTTTCGCAGCAGCATCAAGTCCCT
TACCCTCATTTAAAGTTTCAACAAATGGTTGAATAGCATCAATAAGCGTTCGGAATCCTT
TACGGGCTCTAGTGTATTTGAAAAGAGCGTCAAGTGCATACTTGCTTGCAAACGCAAATG
TATGCACGGATAATTCGGAATCGCCTGACTCATGAACTCCTTTGGCTAGCGCAGACAAAT
AAATCGAGTAAAGACCACCCGATGTACCTCCCATCGAATCCTCAACAATATAGGCCAAAT
CGTCAATACCATTTACACCATCATCCAATCGAATCGATTTATCATTAATAGCCTTTGTGA
TGGCCTCTCCACCATTCACAAGGGTTGTTCCACAATCACCATCTCCTGCAATCGTATCGT
ACCAAGTTGTCTTTGGCTCAAATTCATTGATAGCGTCAACGGCAGCTTTTAAAATTTTAG
TAAACATCTTTGGGTCAGCCTTTACACCGCTGTGCTTCTCATTACGGGTATGCTCCAAAG
CGGGAGCTGTTGGCACCTTGCCGTCAGCCAAAACCTCCCAGTCCTTTGCGTTATGATAAG
AAACGTTCCATCCACTAGCGGTTGTTGGCAAGTCAAAATATTTGAAAATATCTGGAGTAG
CCTTAGAAGCATTGACCAATGTAATTCCAAAACCAGGACCGTTCAGAGCGGTTACAAACG
TACCAGACATGGTTCTTTTAGGAATGATACCTCGTTTGGCTAATTGTTCCGAAACTACTT
CAGTAGCATATCCCAACTCTAAATTGGACATACCACCCATATTGTTTACTAGAAGGATAA
CATCGTCTTTTGAAGAAAACTCTACGAAACTATTGTCCGGGTTTTTCTCACCAAACAAAA
TTGAAAGCATCTCTGTAACTAGCTCGGGAATAGATGGAAGTGGTGATGATTTGAAGGTTC
CAGGCTCGTTATGAATACCCATGCCAATCTCATACTCGTCTGGACCCAAGTTGGTTTCAA
ATTTGCGACCGGGAACGGCGCAGTGATCCAATGAAGCTGCTATGGTAGCAGCATTGTCAA
TCACTGATTGGGCCACTTGAGCAACTTGATGCAGATCCAATCCTAATGCTGCTGCAGATC
CCGCAATTTTGTGTACTAGCACAGTGGCTCCTAAACCTCTTCTTCCTACGAGTGCACCTC
TTTTTTTGCCTACAGAAACATCATCTCCTACGGCAACAAGCTCAACGTTCATTCCAGCTG
CCTTGGCTCTCTCAGCTGCCAGGCCAAAATGAATAATATCGCCTGTATAATTCTTGACAA
TAATTAAAGTTCCCTTAGGAGAAGCAACAGCTTTGAGGGCAGAGTAAATTTGTTTAGTAG
AGGGAGAAGCAAAAATGTCTCCACAAGCTACAGCGTCCAAGGCTCCATCACCAACAAAAC
CTGCATGTGTAGGCTCGTGCCCACTACCACCACCAGACACTAAAGTTACTTTAGGAAGAT
CACCAGAACCCGGGGCAGAAGCTGTCCTGTAAATCACACGATCATGTTCAATAACAGTAA
GACCAGGGTTACTTCTAGCAAGTCCAAGCAAGTATGGGCGTACTATATGTCCGTCAGATA
CAAATTGTTTTACAGACATTTTTAATTGAAAAGAAACGTTCCCTTCCTGCTTTTTTATCT
CATTCTTTACATTACTACTACCCCGCGCGCGGTGCGTTCTAAGATTTGCAAATATCCGGC
ATACCCGCCTAGCTGACCAATTGTTGATTACGGTTGAAGCGGCAGTTATGCGAGTGTGCA
AACGCATTGTATAAACTTGTCCAATTCAGGGAAATTTATAACACATATTCTTAATATTCT
GTAGATAAATTGATTTGCGCTTAAGATTCGTCACCAAATTTGTGCCGCCACTACACGTTG
TCATCGACGGTTGCTTAACTTCGGTTATCTGGACCACTTGCATGAGTATATAATGCACTG
TTTTACTCCACCTTATTCCCAAAGCTATTTCAAACCTTAATTTTGGTATTCCCGCCAGTA
CCCGCGTGCATTCAAAAAATTTCCATAAAAGCCAAGATTTGTCCCGTCTAATTCACTACT
AAATGAGCGTCCCTTTACGCTTCTCGACACCATCATCATCTCCTTCAGCCTCAGATAATG
AGAGCGTGCATGATGATGGTCCCACAACTGAATTAGACACTTTCAATACGACGGACGTGC
CAAGAAGAGTCAATACCACTAAAGCTCGACAAATGCGTCCCAAAAATACCCTAAAAGTTG
CGTTCTCTTCACCCAACCTCAAAGGCCTGGACAACACTGCCGACTCGGATTCTCAACCCT
GGCTTGGTGGGTACCTTGCTGGAAGACTTGAAGATATATCCGGACAATCGCGTCGAAATT
ATGTTGATCCTTATTACGAAGAATTGAATGCTGGGAGGAGACCCAACAAACCGGTGTGGA
GTTTGAATGGACCATTGCCACATGTTCTTGGTAACTCTGTGGTAGAAAAAATATCTCAAA
AGAATCAGGAAGCTCGTTCTAGAGCAAATTCCAGGGTGAATTCCAGAGCAAATTCCAGAG
CAAACTCCTCGGTCTCTTTGGCTGGTATGGATGGATCGCCCAATTGGAAACGGAAAATGA
AGAGTGCTGTTTTTGGATCAAGAGTCAAGCTTAATGATGAAGAAGCTCAATTGCCGCGCA
ATAAATCTTCCGTTTCCATAGCGGAACAAGCCGCTTCAAGACCCAAAGTTAGTTTCTCGC
TTCAAAGCAGCCGTCAACCATCCATTGCTGAGGAGCAACCCCAAACCCAGCGTAAGTCTT
CCGCGATAACGGTAGAGCATGCGGAAAATGCTGAACCAGAGACCCCAAGAAATAATGTTA
GTTTCTCTAGGAAACCGTCAATAGCTGAACAAGATTCATCTCAAGATATTACTATGCCTC
CTAATGAAATTATTGCTGAAGAAAGTTTAGACTCGGGAAGCGATACTGAAACCCTGTATC
TCAACTATTGGTGCAAGATTAGACACTTTTTTCGTGAGGGTTTTGCTGAGTTCCTGGGCA
CTTTGGTTTTGGTTGTGTTTGGTGTAGGCAGTAATTTGCAAGCTACCGTCACTAATGGAG
CAGGTGGAAGCTTCGAATCCCTTTCTTTTGCTTGGGGATTTGGTTGCATGCTTGGCGTTT
ATATAGCTGGTGGAATCAGTGGTGGTCATGTCAATCCCGCTGTGACTATCTCATTAGCCA
TATTTCGCAAATTTCCTTGGTATAAAGTGCCAATCTACATTTTTTTCCAAATCTGGGGTG
CATTCTTTGGAGGTGCACTTGCCTATGGTTACCATTGGAGTTCAATTACTGAATTTGAAG
GAGGCAAAGATATTAGAACACCGGCAACAGGTGGTTGTTTGTACACCAATCCAAAACCAT
ACGTCACTTGGAGAAACGCATTTTTCGATGAGTTTATTGGAACAGCCGTTTTGGTAGGAT
GTTTATTCGCCATTCTAGATGATACCAACTCTCCACCAACCCAGGGCATGACTGCTTTTA
TCGTTGGTTTGCTTATTGCAGCTATTGGTATGGCTCTTGGATATCAAACAAGTTTCACTC
TGAATCCAGCTCGTGACTTGGGACCTCGTATGTTTGCATGGTGGATTGGCTATGGACCAC
ATTCATTTCACCTGTATCATTGGTGGTGGACTTGGGGTGCTTGGGGCGGTACCATAGGAG
GTGGTATTGCTGGAGGACTTATTTATGATTTAGTAATATTTACGGGCCCAGAGTCTCCAC
TTAATTATCCAGATAACGGGTTTATCGATAAAAAAGTGCATCAGATTACCGCAAAATTTG
AGAAGGAAGAAGAGGTTGAAAACTTGGAAAAAACAGATTCTCCGATTGAGAATAATTGAA
CTCTTAATAATCTTTCATGTCACAAAATGCAGAAGATTGAAACCATTTACTTTTTATTTA
TTTATTCTTATTATTGTGGAGCAGCTTTTCTCTTTATACTAAGCATATATTAGCTTTTAT
ATTATCTTTTGAGATGGACAAAGAGCTATGTCTTCCCCATTTTTTTTGTTTAATTTAAGC
ACTAGGGTTTTGTTGTGTTACTCTTTGTTGCTGTAAAAATTTTCAGCTTCTTAATGCTTG
GGACGCCCTTATGTTGTTGCAATAGCGGCAGCTTCAATTAAAATTGATTTCATATCAAAA
AAGACGATTTTCCCATTATATTGCGGTGTCTCGAATTTATTACTTCTTCCCTCAACTTAC
TTTGAAACCTAATTTTTGGATTCCTGTTGACTTCTTTTTTACGTTTTTGCGTATTACCGA
TTTTTCTTCCGCTTTGCGTAACACAATTTTCTTGCTCTCTTCTTTACTCTATGTACTGCG
AAAGTAGTACGATTACCTTGTATGATTACTTATATTGCCCAACCCCCTTTTCAAGTTCAA
CTTTGACCGAAATTTTCTCTTCTCTTTTTTGCTATTTATTCATATATCTACCTGTAATTT
TTAGTCCTTAAAACATTTGGTTTTTCAAAACAACAGATATTAAAAATGGCCGATATGACC
ATTACGTCATGAAATACTTGCTTCTCTATTTGGTTAACATACTTAGGATTTAGCTAAATT
AGTTAAGATATCAAAAAAGTTTTAACTCATATCTAAAGATTTTTTTATTTAGAATAATTG
GACGTTATGTTATGATATATAATTTTATGATTCACTTTTGTCGATTTTGTTAAAACATGT
TTTGTTAATATTTAAAAGCTCAACGAGGATGAAATTTTTCTGTACATTTTAAACATAAAA
TACATTCTAGATATTGAATGTAATACCAATATTTTCATGAACACGCTGTTTAAAAAATAT
TTTTCGGTAACCCATTATTTGGTATTGTTTTCGTATAATAGTTAAATAATCAAACTTCTA
TAAAATTATAAAGCAAACCAACGACTGAAAGCATTTTGTAAAAAAACTTATAAAATCAGT
GGGAACAGCTTGTAGATTCACTAATGTCATTATATAAACCGATTATTTTTCCAAAGGCAT
TATCAAAATTTATTTCGGAATGCAAGGATTCCCGTAAAACTAAAACCGTAGTTTATTAAA
TTTTAAAATTACTTTCATTTCCAGTATTTTTACGGTATGTATTTATAAAGTTCAAACTCA
CTTGGAAATTGAATGTCCGGAACCCTGCTTTTTATGTTTAATATCCGAGTTTAATATATT
GGATATTCCAGTAGTCATTTTATGAATACCAAACCTCTGTTTTGGGAAGAGAAGAACTAG
TATGCGATGGCAAATATTTTTTTTCTGTTTTAATTAGACGATATTGATAGTGACAAAATG
AATCAACTTCGCAAATAATATTAATTAAAAGTTTTTACATGTAATTCGCAGCCGTAATAG
CAATTAAATTTACTAATTCAGGAAGCTTGCAACTAGAAAACGCTTGTTTAATTTGGCTCC
AGTATTGTCAGTTTTCTGAAAAAAAAAGCTCGCTTTGCCTCGGCGGTCTATTTGTAACGA
TTATACTTCTATCAGATCTATTAATCCTAACTACAACTTGAAATGATTTCTTAAGCGCGT
GAAATAAAAAAATCTCAACTCTGAGAAACCGCAATACTTACTTGGGATTTCTTTTTGTGT
ACATTTTACTTCTGCTTATAGCGTTGAGAGTAACTTGGTAAGCTCTGAGCAGATTCTACA
ACATTTATGACTAAAATGGCTGTCTTTCAATTAGATATTTTGAGCGGAGCAAGCATGAAG
CTGCTATCAAAATATAATATCCATAAAATCATTTACGAATGAAATAATACATTCTTTTCA
ACCACACGTAAAAAAATCTTTAAAACCATGTGCAACTTTAGAAATGTTCTAAATTTCGAT
GTTTCCACAAATGTAGACAAAATATTCAGTCCCACATTTGCGTTAGATTTTACTATAAAT
TACGCCTCCTTACTCAATAACTGTTTTTACTTTGGGTCGATGAGTCTGGACTTGGTCTAA
AAATACGGCCCCTCAACCGAACATTTATTTGACCGGCAAATATTAAAGAAAGGAGACGAA
GTATTTCGAAAATACATCAACTCACATTTAAGATAGGATGCTGCATGCAATGGAAAGAAG
AAAAAAAGGGGCTGCTTTCTGTAAGTTGTATTTTCTAACAATTCTAGTGCATATTCCATG
AAATGTATTGTGTTATTAACGGCACAATTTATTAGTTTATTAATAATATATTAAAAAAAT
AGGATAACTGAAAAAGATATTCCTGATAATATAATGATCCAGTGCAAGTACAGTTTGAGC
ATTGAATATTCATATCAATGTTCATAAAATAAGAATATGCGGTATACAATGAAATGATAG
TTGAGTTATTACTTAAGAAGAGTTCGGTTGAAATTTTCAAAAAAATAGCAGTCAAGAAAA
TTTCAAGAAGAAGAAAGAAACATTTATATATATACATAGTTTAATCCATTTAGATATTTC
TGCTTAGTACGAATATCGAATTTTTATTCATGAAAAATACTCTGGAATAAGATGATTTGT
ATTTCGAATGTAAAAGAGCAGTCCAAAAAAGGCGCACATACACATAATAAAGTAAGTTAT
AGAAGTGTGTATATGTAAAACAACACAATAATTTATTTTCATTAAGAAAAACCACTACAG
TTTTTTTATAGTGATTTTACTATTTAAATAGCAATCTTGACAGTAATGATTTGTTTCGAA
ATTATTTATGAAAAGAGATAGTGCGGTAGTAGTATGTGAAAGCAGTTAGAAAACAATGGT
TAGACTTCTCTAAGCACGTCAAGTAAATAACAAAAAATACGGACCTTTCCTTGAGAATTT
TATAAATGACGTTTTATCAGTTCTAGATTTTTACGATATAGTGCTTTAAATGTTGTTTGG
TATCTTTTTTCTTTGATATACGCAAATCTCTAGACGTATCAATAAGTAAAATTGTGAGAA
GTTTACTACGTAAATTACTTTACCGATTTTATGAAGTTCAGCACCGGATATTTGTATTTG
AACATTAGAAAAAGGACATTTTGTTCAGAAGGAGAGATGTCAAAATCGAATTTTAAAATA
TTATAATTTGCTCACATTCATTTGTCAATAGATTCCGAAAAACGCGAAAAATTTGCATTA
TAATCTAAATACAACACTTTTGAAATATTTACATCCGATTCAAAATGAAGTATTTAAACG
CGAGAGATTTGCTTGAATTATCTAATCATGAATATATGATTTATAAAGAAAAACTTATCG
ATTTTATTTTTATCATAGTTTATTTCTGTTGAATCAGATTACTGGACAGCCAAATTGAGC
AAATTAAAAACTGAAAGCATCTCAAGTTTGAAATTTCTTAAAGAAACTTATCTTAAGAAA
GTAGGAAACTTTCCAATATACACCTTTATGTATTTTAATATGACAATAATGACAAATAGA
AATCTTTTTCTATTCATGGCGATCATTATTTTTGTAAATTCGTGAACCTTTTTTATGTGT
TTTGCTTTTGAAGTTGGTCTTCTGATCGCTGATGTTGCACCAGTTCAACATTGTAAGTAT
TAATTCTACAGGAATTAGTAAGCGATTTTTGACTTTTGCTTAAGCATCGGCTGAATAGTT
GTTTCACCGAATTTTGGAGCATCTCCTTCCATTAGGCCAAAATGACACTTATTTCCGCAA
TTTCTTTTTTGTAACTGAAATCTCTTCATTTAATACTAACAAGAAAATTAAGTGCAACAT
TTTAACAATTCCATTTTGGTATCTCATATCAGAAAAGAGTAAAATATTATTTCTCTGTAC
ACTTTTGTTGTGGTGCGAGTGACTCTGAATTGATGATGTGTATTAATAATTCTCTTAGGT
TTTTTTATTTTGAAAATTTTATAGTTTTGTTCCACTTCGTCCTAACGATTTCGTATATTT
TATTTACAATCAAAAAGCCAATCCAATTTTTATGTTTCAAGATACAGTAATTTCTGAGTT
CTAAACAAAAAAAATTTCTCAGAAGATAAACAAAAGTAATGATATGTAAATGTGAATAAA
ATATAAGTGACTTTTAAAAACATAGCAAACTAAAAGATCAAAGGAACTTAACGGAAAAGG
TTAAAAAATAAAATTTTCCGTTTTATTTCTCGTATCATATTGTAAAGTTTACGATAATTA
ATCATTTACAGCCCTGTATTAAACACCTATAAATATTTCTTCAAACCTGCTGAGTAGATA
AGGTTTAAAGTCCGATAAATGCATATATGTTCATTGCATTCGGACCAAATTCAAACTAGT
TGGTATAATAACAATGGATTGGCATATTACTGCTAGACAAAAATAAAATAAAATAAATAA
CGATCGTGAAAATAAATATTTTTAATTTCATAGCAAGAGAGAAACACGTAAAACAAGTAT
AATTAAATAAGTGTAAAGAACATTTTCTTTGTTGTGCTTAAAATTTTGTAATTATAAATC
CAAGAGTTTACAAATTTCGTTGACGCTTACTTTAATTCAATTACTAAAATCAATTTTAAA
CAAAATAATACAAAATTAAGAACAAAATTTCCCAATTTACAATTTTGACTCGTTTAGCAA
TACATTACTGATAGAATTCATTTTCTCTTCACTAAGTTGTCAGCTACGTGCAGTTTGATA
TATTTTTAAACGACACATTGAATTGCAAAGAGTATCTCATGTGATCTACGAAATAGCGGT
ATGTATAAATAAATGTTTATTATTATTATAAGAAGTCCAGTAGTATCGGTCACCTTATAG
CTAATTACTGAACTATAGAATCAGGTTCAGTTATAATTCTATTTATAATATTGCAAATAA
TTGACTGATTATCAATAAGATCTATCTCAATATCGTATCATCTATATGGTACGATGTGTA
ATTAGGACATGTGACATATAGTGATCCTCAATGTTAGTATTGCTGACATATACTAGTGCA
TTATGCTACTTTCCGTCGCGTATCACTCGATGTCATATCTTAGAAACTAGTTAAATCCTT
CTATGCATACTTCCGGATAACTGCGTTTATGTGCATAAATACCCATCATTAAGTGCTATT
AGAAAGAACGCAATTTGAATCTCGTTTAGTTATAATCTATTTCATTGGTAGGTACAGCAT
AATTCATATTTGAGAATATCCATAACAAGTTGCTACTTGTATTACTTGCATTTTGAAATA
TAATAGCAAAAACACTTACCGTAGTTCTAAGAATATCTCAAACAGAGAACATACTGTGTA
GCACGAACTATTTGAATATTCAACTTATATAAACGATTTTCTTTAAAAAAATAGCACACA
CGCATAGTATCAATTTTTGCGCGAAACAAATTTACTTGCTTAAGAATTATCACTTATATA
CGTCAAGTATGTCAAACAAATTAGATTTACAAATTATTCATCTACTGAATAGTCCAATTT
GCAAAAAAAAATTAAGATTTCCGAATCAACTTTTTTTTTTTGTTGTAATTAGGATGATTT
TCCAGAAATATATCTGTGTAGTCAAAATGTATTAATACAAGCTGACATCATAACTTTTAT
ATGTTAAACTGAAATGAAAGCAATCCCGTCAAGACTTCCGCAAATATTAGATATCAGTTG
ATGACAAATTAATTGCCAGAAAGGTATGATAAATACTAAACACCGGTATTATTCCTCAAG
CGTATATTACTCGTTTGGATGAAAGGTTATAGGTTTAAAGACATTCAATCAACTTTTAAC
CACCCATTATTTTCCACATTTTCAGTCTTTGAAATACATTTTTGTTATCAATTAAGCTAG
AAATGCTCGACGTTCTTATTGCAAGTTCTATACATTACGCTGAGTAAAATAAATCTCCTG
TCATGCTAGCCGCTGCAAAATGAGTGATAAAAATTTATCAGCTGAACCATCCTGGTTTGT
CGTAGAGCATTTTATAAAATAAAATTTGCAGAATTCCATATTTTTAAAATATTGATAGTA
AAAAACCAGCTGTTCAATGATTAAATTCTGGTAATAACTTTGCCGCATATGTGTGCAACA
AACGTAAGTTTTTTCAAATACCATGAGCTTAAATAGCCTTCAGTAAAAATAAATAAAATT
ATATCATTTGCAACTTTTGTCATTAATACGTTTCATTTTTTTAGTTTCGTATCAGAGCAT
TAACCCCATCATAATTCAGATATAAAAATTGCTCAATCATTATCTCAAGGGGGTCACACT
AAAAAATAAAAAAGCGTCCAACAAATTATGATTTTGGAACTTAATTGCTTAAAAATCCAA
AATATAACTTGAAAATTGAACAGTAATTCTCAACCAAGACTCTCGTAAGTAGTGATTGGT
TTCAAGCACAATTTTGATGCAAGATTGTTGGAGGCTATAAATTATCAGCGACGAGTTTTG
CATATCTTGACTGTACGGCCCATAAGAGCGTAACTTAAGTAGTAATTAAGCTCAGTTCCT
TTCAACGTATTAAGTTTCTAACAATAACGTTGTTGAGGTTTATCATTTTGTCTCTCGTTA
ACATCGTTATGAAAAATGCCTTCCTTAAATATTATGTGCGTATAAAATTTAAAAGCTTGT
AACTGTTAAAGTACTCGCGATTTGAAAAATAATAATTTCAGTACTTGTGGTTTTGCAAGT
CCACATTAATAAATGTTTTTTAAGAGTCGAAAAAGTCTCAACTTCGTTTTTCTATTTGAT
CCGCTTGATCAATTCGATTTTGGACGTCCCTTAGTAAATTTCCTACCACCATGTTGATAG
TGCTCGAAGTAAATATGTCGTATCCTTTTAATTCCCCTTTTTTTATTTCGGTCATGCTTT
TGGGATATTCATTAGAGAACTTTAGCAATTGATTGCTTGTATAATATCTCCGTAAATTGA
AGTCCGACATGATGAAGGCAATACAAAATTATATAATCTTTTGACAATATCGATGCGCAA
ATAGTATAAAAGATCAGCAATTATTCGAGTTTTTATGCTATACACATGGGATCATGCTGC
TTTTTATATATTCAGTTTCTTATCTAAATCGGTAATATAAAAATATTGCGCTAACGAGCA
CTTTCCCTTCAGGGATACCTGCTACAATTTGTAGGCCAATAAAATTATCATTTGTACTTG
AATCAGTGATGTGAAACTGAAGATCTAAATAAAGAAGAAGGAAGCGATAAAAATCGTTTC
AACATACGTTTGAAAAAATTCTTCTTTGGAACTATTTGTGTTGATCAAAAGAAATTGCAA
AGCCACACACAAAAACCTATTTAGTGATTGTCGATATACTATTCCCTTCCGTTTTAGCAA
AGCGGAATAAAAACTCAGGTAGGCTAATGATACGGAATATGCATTTCTTAATGAATAAGG
GGAACCTAAAATCGTCAGAGTTCAAGTATGTGACATTATCAGTTTAAATGTATAACGAAA
GCATTTAATTTTAATCATGTACTCCTAAAAATGATTTTTAAAACATGATTAATTGAAATA
CCAACCAAGAAGATACTAAATAAATATAAGTGTCAATCTGTTGTGGTTAGCTTTTTTCAA
ATATTTATTAATTAGCGAACTGCATCGTTTTTTATTAGCGAGTAAGCTTGAATGTTGGTT
CTCGGTATACAAGAAGGTTAATATGTCATTAAAAGTCACCCAGGATACCCGTCCCGCTCT
TGTGGGGCACTTATTATAAGTATTCTAAATGCTGAAGTAACAGCGCTTCTTATTTTGCAA
CTTTCCTTTCTGAATACCCATTGTTATTCAAATAAATATCTTCTGTGAATTGAGGTTTTT
CTGAAAGGATGTGGTAAGTCTATTGTTCAATGATAAAAGGGTTGTTTGCGCAGTTGTGAT
GATCGCGTACAACTCAGGGATGATTTTGAAAATGATTCGACTCCCGCAATATTTCGTTAT
TGCGATCACGACTTGAGAGATAATATCTTAGTTGGTTTGTATTATTTATTTATTTATAAT
ATAGTTTACTAATATAGTTTCCAATCGTTCGTTTCTCAGGATTATTTGTCCATTCAGCTT
TAGCAGTGACGATCAAAGATTCTGACCTCAAAACATATATACCTTTTTGAAATTTTGCTT
GTTTAAAAATGGTGAGAAGTTTTTTCAAATAATATTGAATGATACAGATCGGCAGAATGG
TAAAATCATGCAATAAACGTATATATTTCATCTATGTGATTATTTTTGAAATTGATTTAC
CTATTTTTTGAATTCTATAGAACCCGTACGGAAATGGTTTATATATGGTACGCATGATGC
CCAAATCAAAGCTTTTTCAGTTCCTTAAATAACGTTTATTTGCCAGTAAACTTCCTTATT
TGAGGGAAATGCGAACAGAAATCTCGTAGACTTATTGCATTTTCTATTCGATATGACTTG
GGTTTTGTTGGGATCTACCGCTAATGATGTTTTATTTTATCGATTTGCTGATTAGGCAGA
TTAGGAAAATTAATAAAAAACCAAAGCTGATAAACGTCAGTTTTACCTTGACTCTCGGTA
TATGATTTAGCGATTTATTAATTTAGGACTAAAGTTTCCAGCTACGCTGTTTGGTGTCTA
TTTGGGATCCAAGTCGCTGTTTAATAGGTGAATTGATGAGTTGAAAGTTTCGGGCTTGTC
ATCGCTATTGGTATCGAATATATAACAGTCAGTGGTATACTGACCGGTTAGCAGTTGACA
TAGATAAGCATCAGTATCATTATTTATTTCTGTAACGTTATTGACCAGATAATTGTAAGC
TCCAATTCGTATATCCCCTGTACTAAATAGCATCACTCCTTGCTGATTAGTTGCATTAGC
AAGTAATTCAGCATATTTAGAAGGCAGCTTAGCATACTCGACGAAAGTTAAATCAACATT
AGCTAAAATAAACTTCAGAAATAAACAGCAAATGTATAAAAGCAATAACATGTGGGAAAG
TGTCGGAATCTCTTAATTGGTGTAACTTATAATGATTTAATTCCTACAATTTGGATCGAA
AGGATACCAATTTAAATTTACAATGTTGATATCGATAATTTGAACAGTATTGACACAAGA
TTCGGCTGGGAATAAGTCGGTTATCTCCAGGAGCGCTAGATGTACAAATTTCAGTTACAA
TTTCCGATCGGATTTAAAGCTTCGTTAAACTGCGCCAGTGAGCTCAGACTAGTCGTCTTA
CAACATTGCGAAATGCAGATAACAGGAGTTAAAAGGATGTTTTTATATGTAAGTGACATG
CAATCTTTCATTTAATAGCTTATAACCGAAACTGATGAGCAATGTTCAATTGAACCCTGT
TTGTAGTTTTCTTGACATCCATTATCAACCGATATATTCATTAAACAAATAGGATCTTGT
GATTATGTATGTATAAACAGGTTCTATTTGTTATCCCAACGCATGACTTGTAGCGTAATA
TAAATTAATGTAATGATGCCGAATGACAACCATACTTTTAATACAGAATTCATGAGTCCG
AAACTGTATTTTTTTTAACAATGATGAACTTTACTGTAAAATTTCAAATAAATGTCATCA
TGTCCCAATGTACCTTGTCGTTTTTAGATGACTTTGTTTTCACACATCATCGTTCCCACC
TTTTATCTTATAAACGGTGTAACCACCCACTCGACTATCCTACTGCTATTTAAAAACTTA
ATAATGAACTTGAATTAGAGCCTTCCAGTATTCTTTTCATAAAATTCAGCCACTCCTTTT
TTTTTCATCATCCAGCTTCATCAATAGTCTTTGATATGTCCTAGAAATTGTTATATACAA
ATACGATGAATTGTTGCAAACGAGTTTCTTTATTTTTTCCATGTAATTTGCTACAGTCAT
CATTAGAAACCATTATTATTATTATTATCATTTTTAATTAACTTTCAATACTGTTTCCCT
ATATTATTATCAATACATATTATAAACGCGCTGCATTACAACTATTTCCATTATACGTGC
AAAAAAAAATATTATTCATGTTAAAACCAAATCAGAAAAAATTTTTTTGTCATTGCAAGC
TCTACCTTTTTATATGTGCGCTCATTCCAATTTAATTAATTTTTGTTTTAGGTCACCTTA
TTTTGAGAATGTATATTTTTTTATTAATGTTATTACACGTGTTTATTTTCAAATTGAATT
TACTACTATGTATTATATAAAATATATTTACACTTTATTTTATTAATATTTTTCTAAACA
ACTTACTAGTGACATTGAATGTTCCATAGGTCGGAGTATTGGTTCCATTTACAACTTTTT
TAGATATTTTTTTAACGTACATATCATTATCGCCACCTTCAATTTATTACATTTTCTCTT
TATATAAGTCTAACTTTATAATTTTTTTTCCAGTTCATTTTCTGTCAGTGGCTTTAATCC
TTTTACGTGCTTAAATTCATTTTCTTTTGTTACATTATCCTTATTTATTCATATGTTGTT
TTCACACTGCTTTTCATATCTTAGTTTCGATACTACAATATGCTCACTATACGTAGTATT
TGATTTATTTAAATGAATGATTATTCTCTTCATATCAAACAGGTGGTGAATTTTATCTCT
GAGATGTACTAGCTACTCGCCAAGCGCTGAAAGTATTAATCTCTTGAAGGAGACATTCAT
TTGTTTACGTGTGATCTACAAATACATATATATATATATGAGTAGCAATTTTATAATTAT
AGTTATAAGAAGTCTAAAAGTGAACCGTCACTCATATAGGTTATAAGCTAACTTAAGAAA
CGAGGATCATTTGTAGGTTTATTTATAACCTTTTTAATCCACATCTTTAATTATCCGTGT
AAACAGTCGGTTAGTTAACTATACGGATTAGTTGGCAGATCTTTACTAGTATTCTAACGT
TTACCAAAGCGACAAAAAAGTTACGGTTAAGTGATACAAAAGAAAGAAAGAACAAGAGCT
TTGGAAGTAAATGCTAAAAAAATTTTAAGTTAACTATTTATTGCGTTAAAATAGCCCTAT
AAAAATTGTGAGACTTATTTGACTATAATGAAAAGATCTTGAAGAATCATAAATTACTAC
TCAAGCATATTTTGTTGAATTATGATAGCTATAAGCTTTATTTGCTACTTTATGTTTTTT
TATAAATTACTACTCTAGAAATATTATATACGAAAAATTGTGACTCAGTTACATTTCTCT
ATTATTATCATGCCATCAACCTAAACCGCTCAACAAAGCAGAGTACTTAATGTCAGTACG
ATAGAGACATTTGCTTTTTGGGAGTAATATTGATAAGTTTGCTGAAAAAGAGACGGTAAT
ATTTCTGTTATGATTTCTAAAATAAGTTACATGCAAAGGATTTTTCAGCAACAACGTAGA
GGAGAAGATTGAGTTAACGTAATTCTGTAAACTAACATCGTAAAATAGAAAAGAAAGTAA
GCATCCAAAAGCCATTTGTTTCCCTCGGAACACACGACGAGTTAGATTTAACTTATACAC
TATTCGCAGTAAAATGTGAAGAAAATAAATAAATGCGGTAGCAGGAAAACTAACAATATG
TTTAATCTTGTGTACAGTTAAAATGTTAAGGAGTGCGATTCATGTGTAATAACTATTAAA
TCATGTACTAATCAAAAATTCTCAATAAATTAAATGCTTGGATATTTGAATATCTGTATT
AATATAGACTTTGCAGACTTTAAACCAGACAATCAGCTTGAATGTCGTTTGGCTATTAGC
TTCAATCGAGCGTTCCTTGCCTGTTTTTTCCAAAAAAAGGAATTGTTGTTAACAAGTTAC
GAGTTGCGGAAGTTCATGAATGATCCAACTTGAAAAAAAATATACTTCTAAATTTGCACC
TTTAACCAAAATAAATATTTCTTTTCAAAGCCTTTTTCTTTCGCGTTAATTGGAAATCGT
ATTTTTTATTCGTTTTCGTGAAAATCTGAGTATCCCTTCAATAGCTCTTTTTATGTTTTC
TATTAAAATAATAGTTTGTAAACAAAAATAAGAGTAAGGTAATACATTCACCACTATTTC
ACTATACTCGCAGAAGGTAGCGCTTTATCACGAAGCAAATGCAAGTATGAATAGCAAACG
GTTCCAATGAGTGGCTTCCAAACAGCATCCCTTCTTTAAGATATTTTTAAGCTACGGGAT
AAATAGGTTCGTGATTGGAATTTTCTTGTTATTTTTCAGAAGAAAAAAAGCTTTGAGTCA
ACTTTAGTTCTAATTTGATTTAACTTAAACAATGAAAAAAAAAGTAAGAGACTTTACATA
TTAATAGGAAGTTTGAATAATTGCTTCCATTTTCTTTAAAAATATCAAAGTGTCAGAAGC
TTAGTAACAGTTACGATTAGTCAGCTCGAAGCATATTTTTTAAAGCATGCTTTAAGAGTT
GATATACATTCTGCGCTTTATTTACTTTTAAAAACTAAAATGCCGATTCAACTTAAATAC
AGTAACCTAATATTAGATCATTCCTTTGTAGACCGATCTTGTGGAATAGAAAGTGATAAA
TAAGCATTACGGTTTACTTGTTCACTTTCGGATTACGAATATTAACGATATCAAAATAAA
AAGTGGTAATTAAACTTACTAAAGAACAAATCATTTGTCTAAGCCAATATCATATGGGTT
AAACATATAAATGAAAACGACAAAAATTTTAACGTGAAGACCATAGGTAAAATGTGTAAC
AGAAAGTAGCAAACAGGCTTAACAGCAGCAAAATAATGCACCCTAAATTGGAAGTTTGGC
AAGGTAACTTCTAAGCGATTGAACTACCATTTTAGTTTGTTACTCATTTCTTGCTTTTCC
TTACTCGTTTACTGATTTTCTCCACATTTATTTACATCTCCACTTTTAGTATTAACTTTT
TAAAACTTTATTCACCGTCGGCCTTGCTAACCCAGTTTTCTGTTCTCCACTCCTTTTGAA
TCGCAAATTTAGAGCCTTTAATTTATGGTTTTCTAGAGCTTTTAAACTTCAGTCTCGAGT
TTTAACATCAAAAACGCCCAATCATAGTTATTTTTACTACATCATTTAAAGTTTAACAGC
TGAGGGGTACCTTTCGTCATCATGCTTGTCATGCTCTCGACAGCCAATGTTAAACGGATT
ACAGGTTCGGGGCCGAAAAGCATTTTGAAAGAAGTGCGGAGAAACTCTTTGAGGTAGTTG
AGAGATGTGAACTCTAAACCCATTTACCGTTTGAAAGTGCGCTTGCCAGCCTTTTTGCGT
TAAACCTTATATTAACCAACAGTAAAAACGGGTCTTTCAACGTTTTAGCAAAATGAGTTG
CTTAGTGGATTTACCTCTTAAAGTTTCGAATAGCTGATACTGGGTGGGGCAAAGTTTATA
AGTTGAATGAAATGTGGAGAAGTAAATAATTTACGGTTTCATATACTTCCAAGTCAATTC
TACGTCAGCCATCCAAGAAACATGTTTCAAAATGGAATAGTATATTAAGGACAATTTCTC
TTCCTTTATTCTCTCAATCTAAACCATTAACTGTTTACTCTGTGCTTGCGTTCATTCAAT
TTATTGGTGTGTTAAGAAAAAACCCCTTGCGGTCTTTTAGTTTAATAAAGTTCTTAACGA
ACTTTTTAACACATTTCTTATTGTTATTGTAATCTCCCATTTTTCTGCTTTACAAAATTT
TCGTTTGTGTCGTATTCTATTTAAAAAAGTCCTTGGCTGATTTCGAATTCTTGCCCACTT
TTAGGGTTGCTTTTACTTGACATTTGCCTAATTTTCCCTTTGTTGCTTTCATTTGCATTA
TACTTAATTCTCTCGTATTTATTCATTCGTTTCGTTTTTACGTTTTTTAAAAAATCCGTG
GAGTTTTTTCTTTCTTTCTTTAAATTCTCCATTAAAATTTCCTTGTTTGTATCGTCTTTT
ACTTATTTTGATTTTGAGGACACTCTTTTTCATCCTTTTTTGCTAATATTCTCCTGATCT
TTGAATTCGTTAAATATGAATAGGTTTATTACATCAATTCTCGTGGTGTTTATCTCAATG
TCCGGATGGTTGCAAGGCGCCGATACTGGTTCCATTAGCGGCATCTTGGGCATGCGAGAT
TTTCAATCTCGTTTTGCTGATCGTTACAATCCCATTTCAAATTCCTACAGTTACTCAGCA
TGGAGACAAGCTTTGTTGACTGGTACAATCAATGCTGGCTGTTTATTTGGTGCTATGCTT
TCTTCGCCGTTTACCGAAAGAATTGGTAAGAAATACTCTATTTGCTTTTTCAGCGGGGTA
TATATTATTGCAGAGCTTCTTTTAGTCACAGCAGTCCCTTCTTGGATTCAAGTATTGGTT
GGTAAAATCCTTGCTGGTGTTGGTATCGGAGCTTTGTCAGTCTTGAGTCCTGGATACCAA
TCTGAAGTAGCACCACCACAAATTCGTGGTGCAGTTGTTGCAACCTATCAAATTTTCTCG
ACAGGTGCTGCTTTAGTTGCAGCCTGTATCAATATGGGAACTCATAAACTGCGTAAGACT
GCATCATGGAGAACTTCTTTTGGCATAAATATGCTTTGGGGAATCCTGTTAATGGTTGGT
GTACTCTTTTTGCCTGAATCACCGCGTTATCTTATTTACAAAGGACGAGATGAAGAAGCT
CTTCGAATTATGTGCAATATGGCGGAACTAAGTCCTGAAAGTGAAATTATTCAAACTAAT
TTTAATACCATTAAGAGTGATATTGAAATAGAAATGGCTGGAGGTAAAGCAAGATGGATA
GAAATTTTCGGTAAGGATATTCGATACCGTACCTGCTTAGGATTTCTTGTCATGTTGTTC
AGAGAGTTGATTGGTAACAATTATTATTTCTATTATGCTACACAAGTTTTCAAGGGAACT
GGTATGACGGATATATTCTTACCAGCCGTTATTTTAGGTGCTATTAATTTTGGTACAACG
TTTGGTGCTTTATACACAATTGATAACTTAGGACGTCGTAACCCACTAATTTTTGGAGCT
GCTTTCCAATCGATATGCTTCTTTATATATGCCGCTGTAGGCGATCGAAAGCTCATATAT
AAGAATGGTACTAGTGATCACAGAGCAGGATCTGTAATGATTGTGTTTTCTTGTTTGTTT
CTTTTCTCTTACTGCTGTTCTTGGGGCCCAATGGGCTGGGTAATTGTGGGTGAAACTTTT
CCCATTCGTTATCGCAGTAAATGCGCTTCTGTAGCCACATCGGGAAACTGGCTGGGTAAT
TTCATGATTTCTTTTTTTACTCCTTTCATTAACAATGCGATCGGATTCAAGCTTGGTTAC
ATTTACGCCTGCATTAATTTGTTTAGTTCATTTATGATTTTCTTTTTGGCTAAAGAAACT
AAAGGTCTTACTTTGGAGGAAGTCAATGACTTATACATGTCCAACATTAAGCCATGGGAA
TCTTACAAATATGTAAGAGAAATTGAATCTCATCGTATACACTTTAGTAAAGAAGAAGAA
AAGCGTGAAAGAGAGAAATCGAAAGGTATTCGCGGCCAAGAAGAAGAATTCATTGAAAAT
GCTGATGAAGACAATAACGATAGTAGTTCTTCTTCAGGATCTGTCGTGTCTGCTGTCAAG
CCACGGAGATCCGCTGTTTCCAACGATCGCTTTTCAGAGGATTCACACCCTACGTATATC
TAAACAAATTTTAAAATTAAAATTCTAAATGTTCCTGTATTTCTTTACATTTATTTTGTT
TTTATATTGATAGCGAGGCAGTTCTAGATTTATTATCATGAGGCCGAATATTCTAAATTT
TAAAAAATGAATAAGAGCTTTGAAATTTCTGTTTTTGTATTGTTTAATGAAATATTGTTG
CTATGATTTTCTAATTTTGAGGTATTTGTTTGTTATTCGAAGTATGGCAATTAGTATTTA
TCCCTGTGATGCGAAATGATACCAAATTTCCAGTATTTTTTTTAAAATCCTTCCTATTCA
TAATAATTTTTTCTCTACATAACGTTGTCGTTAATATATTGTTAAAAAAAATTTTTTAAG
GCGCAAAGAAGTAATGCATACATTGGAAATTCAAAACTTACAGAAAGTCCTTCTAAGTAG
AAAGAAACCGCATTGCCCCATTAAGATGTAAAGCAGTTTAAAAGATTACCAATGATTTAT
GTAAAGTTAAAAACAATACTTTCTTTTTAGTGGTAGAAGGAATGAGCTCCTCCTCTTTTT
TTTACTACCCAAGGGAGGGCGATCACTTGTGAATTTTTTTCTCAAAACTAAACTTATTTA
GAGTACCATTTGATAAAAATTTATTAGTAAAAATTCGAATAAAAGTATTTATTAGGCCGT
TACATGCCACTAAATCAATCACAAGAAAACGCTTTCGAATCATAATAGCAATTAAAAATA
GCTCTTAATAATACTTTAATATTAATAGTTTTCTATTTTCCAGATGTCTAACTTATGTAA
TTTAAATCACAAAATTGATGACTTATACTAAGTAAATTAATTAAATAAATTGGCCAATAA
AATAGAATAAAAGCATGTGATAAGAGTATTAGCAGGACTCAAAAAATGGAATGAATTAGA
GTCATAAGCCTTCAATCATTTTGGCTTTTTTTATTCATTTTTTAACTTTGGCCATAACTA
TCCTAGTAAATAATGGTATTGTTAAAGAACAAAGTCTTCAAAAGTTTAAAACCAAGTAAA
GACCTACGGATAATAAACAACTAATGAAATAAGAAGGCTTAAAAATTGTTGATGAAGCAG
AAGAGGAATCAGAAGAATCAGCCGATGCTGTATAGACGTCTCCCTTTTCGATATCTCCAG
CCTCTTGGAAATGTGTATAATTGCAAGTATAATCTGCTACGGTGCTATCAGCAGTATCAA
TTGTCCAATTTCCATAAACATAGTAGGAGTCTATATCTGAATTCATTGCAGCCGCCGTTG
TCATATTGGGCTTATTTCCATCACCACCACAGAACCAGTATAAATTTTCAGTAAAAGTAT
CTGCTGACCAAGTTGTTCCGCTCATGTCTGTGAAATGAACTTCCTTTCCGCTGTCACAAA
TCTCCAAAACTGTATCGTTTGCACAATTCGCAACGTAGCAGGACCCAGTAACGTTGTTGG
TTTCACTTAAAATAGTAGTATCACAATAAAAGCTTCCATTAAAACGAACAATTCTCGTAG
ACAAATAATTTCCTTCAACGTAGTTTAATTCAGAAATTTCGTTTGGATATGTTAAATTCG
CGTAGAATCCAGAAAATGTGAAATCGACAGTCTCTCCTTCCTCATTTGAGACGTATGCAG
AGTTAATGCCTTTTAAGAACAAGAAAATCAGCACAAAATAAATTTTTAAAGAAATCATAG
CTACTTAATTTTAAGCAATTAGGCTTTAAAAAAATAACTGGTCGTATTTTATTTTTTCCA
AGATAGTTTGTTTTTGTGCCATCTTATATAGTACTGGAAATTCAATGAATTAAGCTAAAT
TATCTGATTATCTTGATAACTGCATCAGACTATCCCTCACTAATTGATTCTAGATTGATT
AATTGTTATTAAAATATATAAATATCGAGTTAATTGCTCGAGACAACCGAAAATCATTTA
ACTACCAGCATCATCCCGTACTACGAACCGCATAATCCTAGCCTTTCTGAGGAACAATTT
TAAATTACACCTTGATTGCGAATTTTTCAAAAGTAGCGATGCAACTTAAAAGTAATGCAA
TTCTAAGATAGCAGTATTCTATTTGTAAATTTATCATCAAAAGGCGCAAAATCATTCAAA
TTTAAAACTTGAAATAAAATAAACATCAGAATCATGTAAATCTATTCTTTCCAAATTTAT
AACACTGATAAGATTCTTGCCGATTAAAATTAGTTACTTAGCCAATTCCCATAAACCATG
TGTGCATTATGCACAACTGCCGCATCCTTGTTAACTTCTTATGTTCCCACTAAGATTGAT
GACGAAACCTAATTACGATTTTACTTATCAGATGGATATTGTGCATAAAATCTAGGCGGG
AGTGAAAAACGGTGCAAAATGAAACATTCGGTGATGATATAACGAACGGTCTACAACTAC
TGCTTTACCCCTCTGATTTTTTCCTTGTTTTTTAGCTCATTTAATTTTCCTTTCTAATCA
ACGATTTTTCTTAGAAATTTATGTTTGCATAAGACTATCATAAATCATCACAATTCACTA
ATTGATTATTATCCTCTTATCGATCAATAACACACTGCATTTCGAGTTCTGTGCTTACAA
CCGAGGCGTGCAGTTTTTAGAACTTGATAAACTAATTGAATTTTCATTAATTTACCTCGA
TTACATTTCATTCCTTGAAATATATATACCTTCCTAGAAGGGTAAACAAATATTAATGAA
GTAGATAGGTTTTAGATTCAATTAGTTTCTAAAAACTTCCTCATAATTTTTCCGAACCAG
ATGGTGACTTTTCTACATGCTCTGTGTACTTGAATAATGCAACATGAACGCTCAGTATTC
TAAAAAATAATAATACTTGTAGCAGTTGAAATCCCATAGCGCACGATATGCCATAATTAA
GTAGTGCGTTGCCCGCTAATTCTCCGTACCGTCTAGATTGGCATGTAATGTTCCATCAGA
TAATCAATAAGGTTTATCAGATTTCACAGCCAATTACTTCCGGGTATTGTATATCACTAC
ATCGGAGGAAAAAGAATAAATTTCATATATTGGTTCTAGTCGGCGTACAAGTCTTAGAAT
GTATATTATTTTAAATATTTTATTTTTTATATTTTAAATTTTGACGTGACTGTAAACTAA
CTCAGCAATCCATTACTTAACATTTTTTTTGTTGGCAGATTTATTACTATGTTACTTAAG
GCAGTTCGCGTTAGTACTAATTATGTTGCTTTTATTTTAAATATTGAAGACGAACAGTAC
ACACTTTCATATTTTTTTTTTTTAACAATTAACTATTTTTTCTCTAAATAACTTTACTCT
AAACGTTTTCCTGCTATAAAATCAATTTAGATCTGAATTATCTCGGAATGAAAAAAACGA
ATTAATTGATTTTTCCGTTCTATCATTAAAAAAAAAAGAGCATGATAATAAAACCCCCAG
TGTTTACGTTATTTGTTGAGTTTTCTGCAAAATAGTGTCTAAGGCTACTTACGTTTCGAA
TTTAATGTACGAACACAAGTTTGTGAAGCTGCATATACTATTTCCTTGGCTAAATATTTG
AGGTAAATAACACATATTATACTTGTATTAAGAAAAATATCGAGATTTTATAATATGCAA
GCTGAAATGAATATATTACCCAACTAACCACAAGGGATTCCCAAAAAAATGAAATTCAGA
ATAATATGATAATTAACTAGCAACACAATAATGTGCGGATTATATAGAAAGGCCACGCAA
AAAAACCCAAATAAACTAAACTAAAACAAAATTTCTTTTAAAAATATCAAATAATTATTT
TTTCCTCTTGTGTGGTTTCTTTGTCCCCCTTTTTTTTATGATCTTGATCTCCTTCAACAG
CATTTTGTTGATTGCCGAGGTAAAAATTACTTTGCCAAAATGCTGCAGCTAAAGGTATAA
ACGATAAAGAAACTGCTGGAACAAGTAAAAAGAACATGCTTCTGGAATATGCTTTAATGG
CTCCATCACGAATTTCTGTGCCAACGGGATACTCTCTTATGAGAGAGGAGTCGCTGTAAA
AGTTATAAACTTGTGTATCATTTATAGAAGATGGCAAGTATTCTCTTAGATACTTTGGTA
CTTTATTTGAGAAAATTGGAGACGCGATTGCCGCTCCGATAGCTCCACCAATATTGGTAT
AAAGTGGTAACAAAGAAGAAGCAATAGCTAAGTCTTGATGAGGCACAGAAGCTTGGCATG
ATACCTGAGACCCCACCACACTGAAGGAACCACCCATACCAATTAGAATCAATGACCAAG
CCAAATCTACTTTTCCTGTAGCCGCGAAATTTGGTCGTATCAAAATGCCGTATCCCACAA
TTTTGATTACTAAACCAATGATTTGCAAATACTTGTACCTGTGAAAAACCCGGTGCATGG
CACCTGCAAATACTCCAAAAACACAAAGTGCAATCGTCATTGTGTTGTTGAAGTATGTCC
AATCTCTGTAAGACCAATCGTATAAAATCCAAGTATATGTTGTAAAGTACATCGATTGTA
AGTAACCCGCTAAATAATAAAAGAAATCAATAATAACAGCTGTAATAAACGTTCTGTTCA
TGACTCTGCGAGGACATGATGGATAAGGAGCAATGAACATTTCATAACCAGAGTATGCGA
TTAATATTACCCCTCCAACGACCATCATTGCAATCATGCTTGGATTTTTCCATCCGTTCT
TAGCATAACTAGTCAAAGAAAATGGCAATAATAAAATTGACCATCCAACTCCTAATAATA
TTAATCCAAAAAGGTCAACTTCCAAGACAGCTTTCCAGAGTTTTTGCCATTTAGATTGTT
TATTTTTGTTCTTTTCCTCAGTTTGATAATTAATAATTTTCTTGATGTTTTCATCTTTAT
TAGCTTGTCGTTCCAGATACATCAAAATAATAACCGCAGGAGTCATAACAGCTGGCATAA
TAATTGCAAACATCCCATAACCCCATCTCCAGTTAGAATCTATAATACCCTGAACAATAA
ATCCCGTGAACCAAACAGTAGCTATGTATGGAGTACTGAGCAAGGCTGTCATAAATCCTC
GCCATTTGAGGGACGTTAAGTCGCCAACGACAAGGGTATTTAAATAATCTAACCCTGAGC
TGCCGATTGAAATGAAAACCGAACCTATAACATAAGCAGATATAGTTGAACTTGAGGCTA
CAACAATGAATCCAATGACATAAAACAGTAATACAAGAGTGTAAGTCATAGGTCGTGAAG
TAATATCGGAAAATTTTCCTAGAATTGGTTTACAAACAGAAGAAATAATCGCAGTAGCAA
TCTCTAAAGTTGAAATCATAGAAGTCCTGTTAAATGAGGCTGTTGCATACACTTGATAGC
TGTATGTTGTTGAAGATTGAATGGCACTTGCCCAAGAACAAGCAAGAATTGCTATACCAA
ACGCGTACGCCAAGTACATTCCTCTTTTATTTTGATATATAGAATCTCTCACAGCCTCAA
TTTTTGATACTCCTCTGTGCTGTAAAGAGTTATCCATTTTGGAATATGTCTCATTGGTAT
TGTAGCCCGATCCTTTTTCCTCGTCAGAAGAGAAAGCCTTTTCAAAGACAAAATTTCCAT
TTTCGCTTTTCTCCTCCGGCTTTGCATCCTGCAATTCAACTTCATGATCTGATATAGAAT
GTGTTTCTTTTGCTTCCATGATTATTCAATAGTAAACAAAATAATATGCAATTGCTTCGC
TGGATGCACAACTTCTTTTATATGCTTTTATGGACGCTTAACCTTAAATCGCATATCAGA
TCATGGTTCGGATTATGAAAAGTTTTTGCCTTATTTTGACAAAACTCCAAACGGCACCGC
GGTTAAGAAGCTCGAATTGAAGACTTTGACAAATGAGATCTCCACTTTAGTTAGTAGTTA
TTCGCAATTTCCTTCTTTGTACAGTGATATGCCGATGCCAAGACAACCCTGGTTACTGAT
TAGCTAATTTATTAATCCGATAAAGTCGAGTATAGTTTGAGCGATTTTAGCTAATTTTAA
TTTAGTCTTTTGAAGCAGTGAATAAACTTAACATGCGTGTTTTCCTACTTATTTACTGAG
TTTATTTGTTCATACATCTTTAAAATTTCTCAATTCTCAAGTATTAATTATGCTAAATAT
CAGTAACTGAAGGGATTGAAACATGTGGTTACATGAAGCCTTGGCAAGCAAATTTTGAAA
CTACAGTGCACTGTTGTTAAGCTAATTAACTATACTTATGTCACATATTACATCGTATGT
TCACTTCAAAATAGATATCGCTATCAGATGATCTTTGCTTTTCGTCGACTTTTGTCTTAA
ATTATCAGATTGCCAACGTCACATGAAATCGGAAAAAATAGTTGTGTTGCGAAATACTTC
ACATATAGGAGTAGTAATTCCGTGAAGTCTCAATCCTTCCTCTCATTAACTTGGTGTTTA
TTTTTTTAAAATGCTTTTCTAAGTGTAAACAGTTTTATCCTAGTAAAAGAAAATTTAATG
ACCAAAAACCCATATCTCTCTAGTTTCAAAATCCTTAGTAGTCTTCAGCGTATATTAATT
GCTGTGGAAAACCTATGTCTTTTTGGGATGGAGTCTGCAAATTTTTTTTATTAGTTTTTA
TGAATTCTGGCTTATGAACTCTTATTAAATTTCATAATCAAAAGCACCTTTGCCAACTTT
GACTAATATACCTTAAGAAAATTTCATTGAACTTTCTTGTTCTCGAGCAATTTATTCTCG
ACTAACCAAAATTTTATTTGATTTGAGCCTTATTTGTTCACACTAGGAGCATGAAACTTT
CATACCGTTTTATTTGAGCTTTGTATTTTCGTGCACCAAACACAACCTAGGTTGTAGTAT
TATATCAATTTTTGCTTTATAATTTAAAAGACCAGACGACATGCAGCTGATTTTCAAAGT
TGCATATGAAGGAAGCTTGTATAATTTGACTCTTCTCTCATGGGAGGTAAAATTTTTATT
ATTTTTTTTTTGGGAACCGGCGTACTAATGGACATTTGATCAGATAAATCGGAGTTCTAT
CAACCGCAAAAAGGATATAAAGGCGAGGCTTTCCTTTTACAATTTTGATGATAGAGGTTA
AATAAAAAGTTTTTATTTTCCGTATTTCATTTTCCGGTTACAAATTCGTCCTTTCGGTTG
GCATGCAAAAATGAACATCCTTGTTATCGCTATAACATTTTAATGGCTGCAATTTGTCAG
CACGCAGTAATTCTGTAAATATCTTTAGCAATCGCGGATTTTTTTTTTTGAAAATTAAAA
ATTATAAGTCAGACTAATGAGTGCAAAAAAATTTCCATTCCATCTTAACCCTATAAAGTC
ATATCAGAAGTGGAACAGTCAACTTGCTCAAGTGTCTTCCATTAAACCATCTTATTTGAC
CAAATAATATTGTTAAAGGCATTGAAAGTACCGCTATTATCTCATCTGATAGTGACCATA
AAATCATGAAATGGTTAACAGTGTTGAAGTGAAACCAGAACAAAGAAAACCATGTTTCAA
CACGCCAGAATTAAATTAAAAGGCTCAAAAAATAAAAAAAAGGATGTTAAATAGGTAGAC
GCGACGATTACTGTTTAATAATGAATAGCAGACTCGGGATCATATTATACTCTTCAGTAA
TGTTACTTTTCATTTAAGTTAAATGATAACAGCAAAAACAATCATAAGTTTTAGGACTTG
AACGTGATATTTGTTGCGCTAAATAATGAACTTTTTGAGCTTAACGAAAACTTTGAGAAT
TCACTTATTTATCAACTACAAAGAAAATTAACTACACAATTATTTGGTTCGTTCCATTTG
TTTTCAATCAAAATTTTTATTGAGTAAAAAGCTTACACATGAAGGATATAGTTACAGTTT
GTCATCCGTTGATCAAAGCTTAAATTTCTTTCCAGCGGCCTTTCACATCCACTTTGGCAC
GTTCTTGAAGCTTTTTTCCATGCTTTTTAGCCTTATCAATCAATTTTGGTTCATCAATCG
TTAATAAAACATGATCTTCCACAATCAGTTTTCCATCAATTACTACTGTCGCAACATCAG
CTCCAGTAGCAATATAAACCACAGCAGATACAAGATCTCTAAGAGGTTGCGCATAAAGCT
TATTAGATAAATCTAAAGAAATGAAGTCAGCTTTTTTGCCGACCTCTAAAGAGCCCAAAT
CATCTCTTCCCAATGCCTTTGCACCATTTATTGTAGCCATTTCAACGATTTTCTCAGCGG
GAACTATAGACGGATCACCATGTAAAGCCTTTGGAAGCAAAGACGCCATCTTCATTTCTT
GCAATAGATCCATAGTGTTATTACAAGGACATCCATCACAACCAATCCCAACTATTATTG
ACTTCTCGAGCATTTCTTTTAGTGGGGCGATTCCACTACCTAGTTTGGAATTTGATACCG
GGCAATGAGCCACAGAAGTTCCATTTCCGTGTTTCTCCAAAATTTCTAAATCTTGAGTAT
CGAGATGAACCATATGTGCTAAAACAGTCTTTGGTCCTAAAAGACCTAGATCTTTGCAGT
ATGTCATCGGAGTATGTTCCTTGCTAGCAAAAAACTCTCTGTCGGCTTTTACTTCTGCAC
AGTGCATCGTAATTCCAATATTATTTGCTCTGGCAATTTTAACCATTTTACGATACAACT
CTTCAGAAACACCACCAGGTGTTCGTGCTCCGAACCATATCTCGACTCGGCCATTTCCTT
TCCCATGGAATTTGCTATGGCTTTCAACTGCTTGGTTGAGCGAATTAGAATTTTCAATCA
AACCCTCATGCATGCTAACTCCAGTTTGAGTAGCATACCTTGGTTGATCCATTACCACTT
TTCCTATGCAACCCCTTATTCCCGATTCTATTACCGCTTTGACCGCACCCTCAATTCCAT
ACCGTTGAGCAAATAGTGCCTCAACGAATGTTGTGGTCCCAGATTTTAACATTTCCGCAA
TGGTTAATTGCGAAGCAACGTATCCATCTTCTTGGGTGAAATTACCCTGCATCTTCCAAA
CAGTGTCACATAACCAAGAAATTAGAGGCAAATCGTCGGCTGCAGAACGCAAAAGTGACT
GTGCTAGATGTACATGGAGAGATATGAGTCCAGGCATCACTATATGGCCTTCTAAAGATT
TATGTTTTTCATTTGGATATATTGAAACTAGTCTATCCGTTTTTCCTATATCATCGATGG
TATTAGAACCATCCTTGACTAGTATTGCTCCATCAATTAGTATATCACGTGTTGGATTTA
CCGTAATAATATTAGCGTGAGTATACAACATTTTTCGGTAAATTTTGATTAAATTTATCT
GGTATATATATATTATTAGTATGTATTATCCTATTCGGTAATAATCCGCTATGTCGGATA
ACTTTAAATAGATAAGCGGCACCCGCAACTTAACCATCAACGACCTGTTTGGGCTGTTAG
TAATAATTATTTATTCTGGATCGATTTAGCTTTATTGGTTTGGTAAGCTAATACGTAGTA
GTAAATTTTTCGCCTTCAAGATTTTTACAACGCCAACGAAATAATTATAGTTCAACTATT
CCTCCAATTTTGACCTACTGTATAAATATAGTGGGAAAAATTCAGTAATCACTATTGGCT
TAGTTTGAGGGAATTTTAAACCACAGCTCTATTAGAATAATAGTAACATTAAATTCTTTC
TTTTTTAGGGAACTTCGGTTTTCTTTGTACTTCGTGCAAATAAAAAATGCCGAATTTATA
ATTCTAAAACTTAGTGACAATTGAATTTTTTTTAAATGTTTCTATATTGTTAAGCAATAA
ACGACTTTAAGCTTTTCATTAAGCGAATGAGATTATTTTACCCAACTTATATTAATATAG
GATTGATCACCACAAACGTTAAATAAAGTTGTCAGTATCACGCTTACGAATCCAACGTTT
TTAAAAACACATCTAATATCATTTCGTCTCTCCTTATAGTAATAAAATTTTTAAGCGTAT
ACGGCTATTAACCAAGTGATCCTTTCTAAAATGTTTCCATCACTTTCTGTTGAACTTCTG
TTATTATTGCTCATAAGTTTTAAAGATTTTATAATATTATGGTGAAGAGCTGTTTGAATA
ACGAATCACCGAAATTTACTATAAAGTTGACCTCACCACTTTTGCTTTCAAATCGAATAG
ACGACTGAACTAGCTCGTTATAGTCTATTTTGTTATTTAGAAAAATTTTAAGGATATGCA
ATTGTAAAACCTAATGCTGAGTGTAATGTGGTGAAGTCAATATACAACGTTGTGATATTA
TTTCAGAAAAATTTAATTCAAACTAACCATATAACATCCTTAACCGAATTGTTTTTCTAT
CGAAATCAGCTTATAGGGCATGACTGTATTTACAAACTTTATGTTATACTAGAAAAATTA
TTGTTACAAGACATGGGCTATCTTAGTAACATATAAGAACCATAACCAGATAGTCACAAG
ATGTTCATAAAAATAATCAATTTGACATAAAAACAAAAAATCACTTTGCTAAACGTAAAC
ACAAGGAATAAATTCATAACAATTAACAATTTTGAAAATTTTTATATCTGATTGCCTCAG
AAAACGAAAATCTTTCTTCAAAAAGCCAACCCAATAATCGAATATTTTGTATATATTTGA
TGTATTTTATGCGATACAGTTAAAGATAGCCTACAACTTGTGTTCATGATGCGAACATTT
GCCTTAAGCAAATGTTTTCAGAATCAGAGAAGACGTACTTAAAGAATTTAAAAAAGTAAA
CTAATTAAATGCAAACAAAACAATGATCCTTAATTCCATGTATAGCATAATAGAATTTGT
GGTTGTTCGTCACAGTGTAAACAAAAAACGGCTAGTGTAGTAATCTTTACGCCCACGATT
ATCCCGTCGGCATCGAAACACTAACTTGACGAACAAAGGCACTAAGCAATCTAACCAATA
AACCTCTAGGAATTGAATTTACATTAATGCTTTGCTTGAACGTAAACAATTGAAGCTTTG
CGATTCGTGCCTTTATCAACGTATTTTTTTTCTTTTATGGGGACTTATAACTCTATTTTT
AAAAATATTTTGTTTTAGCCAATCATGAAACTCCAAAAATGATTATACGTCATTTTTTTT
AATAAACAAAACATGTGTTTATGCTGAAAGCATCCACTGTAAACAAAAAAAAAACTATAT
AAGAAAGGGGAAATTCCAACTTTTAATTCAGTTCTTACCATTTCTTTTTACTCACTTAAC
TAGAAATCGGTTTTTTTAAAAAAGAAAACTACAGGAGCAGCCATCAATCAAAGCATTTCT
TCTTCAGAATACAGGGAAAGTCATTTCAACTTTTCTATCTTTAAAAGTATTTTTTTGAAT
TTTCTGTTCAAAAAAATCACACAAAAGTCTAACTTTAGTAAAACTTTTCAGCTTTAAAAA
TGGGTCTCGGAAATTTGTGCTCTTACAAGCAAGATGATAGCTTAGATATTTTGCAAAAGA
AGGTTTTAATTGATGCCTTTAACAAAGTTACTATTGATGGAAAGCCCAATGTCCAACATC
AGCAGCCAACTTACTGGTATCCTCCTCCTCCTCCTCGTCATCACAAGGAACACAAAAAAT
CTCACCATCATTGGGAATATAGCAGTGATGATGATAGCAGTGATGATGAGGAGTCCTGTG
AGAAGAAAAAACCCAAATGCTGTGAGAAGAAGAAACCCAAATGCTGTGAGTCTGAACAGA
ACAACGGTTGCGGTCGCAGAAACCAACTTGCAAGGCGCTTAGCATTTCTGGGTAGCTTTG
GTGATGGTGACTGCGATGGCTGTAACGAGGCTTTTACCGTTACTGGTCCCATCACATATT
TCAGAACCTGCCCTGATCCACTCACAGGTATAACCCCAGCTGTAGCTGCTGCAGCTGCTA
CTCCGGCGGCAGCTGCTACTCCTGCTACTCCGGCGGCAGCTGCTACTCCTGCTGCTCCTG
CCGCATAGAGCAAAAATGCCCTTTATGCAAGGAAATAGAGTATTGCTGTTATCCAAATTG
AGATAAAGACATTATACCATGGAAAGCACCATAACTATCAAAAACTCCCTAAGCTACTCT
TGAATGTTAAAGCGGTTTCGATTACTTTCGGAGCAACGTTGTTTGTCAGTAGTTACTTAC
AAAGTGCATCTGGCGTTTTGAAGTTGACTTTAAGGAGTCGAAAATTTGAGATTTTGGAAA
AGATAATGGCAAAATCCATTTTAACGTGGAATCCAAGTCTGTATCAGACAACACACTTTT
ATCAAAATAACTAATTTCCCACCTTTCTTTAGTTATACTTGCGCGCTGGGTTTTTGTCTT
TTAGATAGATGTAGGCTACTCGTGTTGATGTTCACGGAATAAAATTGAGGCTGCTCTTTT
TTTTTTATACAGTGTACCTTTTCGTATGTTTAATTTGTTTGTCCATGATTATTTGTAAAT
TAAAAAATGTGGTTGAATTCGTTAGTTGGTATGAAAGCGTTAAATATAAGACTATACTAA
GAAATGAGATATGCGTAAGTGGTCGCAAAACACAGTACAATAAACAAATTCTGTAGAATT
AGATTCAGCAACCAACTTAATAATTAATTCAACATCCAAAGATTTTTACTATTCAAGTTT
AATCAATTAATTTACCCAATCAAGCTTCCTAAGTACGATAAAATATAAAGTGCATAAATG
ATCGGATTGTAGTATTGCTTAGAGAAACTACTTAGAGGTTTATATGCCATTCAGTAATTG
AACATATTTGATTTAACTATTCAGCGGTTAACATTATTGAACCAACCATAAAATAAAATC
AGTTTTCCTTAATATGATACGTTATTCTGCAACCTTTATTCAATTAACTTCTTTCGGCTG
AAAGGATACTAAAAACATCCGCAGGTCATTTCTCAAGCTATTGAGCACACCTAACTAAGC
ACGAAGGTTAATACGACATTATATTGAGAACTTGATATTAAGTACCAGATTCAAACTAAT
AATCAAATTTATTATAGCTGAAACAATTCACAATAACATTTTACCCTTTAATAATTCAGA
TGATTAATCTTCATTGTGTACATTTTTTAAAAAATCAATTCGTACTTTTATATGTTTAAG
GAAATCTACATGAGTTGACAAACCAACAAGCAGGTTTCATATATTTCAACTACATATTTC
ACGATGCTGCGCATTAATGCTGATTAAACAAGTATGGAGCGTTCAAAATGCGTTTACAAT
TTAAAGGTTGCTACTCTATAATAATCCTAATCTTATAAGGTTGAAAAAATCGGTTAACAT
TATTGAACCAACCATAAAATAAAATCAGTTTTCCTTAATATGATACGTTATTCTGCAACC
TTTATTCAATTAACTTCTTTCGGCTGAAAGGATACTAAAAACATCCGCAGGTCATTTCTC
AAGCTATTGAGCACACCTAACTAAGCACGAAGGTTAATACGACATTATATTGAGAACTTG
ATATTAAGTACCAGATTCAAACTAATAATCAAATTTATTATAGCTGAAACAATTCACAAT
AACATTTTACCCTTTAATAATTCAGATGATTAATCTTCATTGTGTACATTTTTTAAAAAA
TCAATTCGTACTTTTATATGTTTAAGGAAATCTACATGAGTTGACAAACCAACAAGCAGG
TTTCATATATTTCAACTACATATTTCACGATGCTGCGCATTAATGCTGATTAAACAAGTA
TGGAGCGTTCAAAATGCGTTTACAATTTAAAGGTTGCTACTCTATAATAATCCTAATCTT
ATAAGGTTGAAAAAATAAAATAAAAACATAGTACGGCAGAGGTATACAAATAATCATAAG
CTTTGCTATCATCGCCTAGCTTTTAAATATTGCGATGATATACGTTCGGGACTTTATAAT
AAATTTATATATCGCTCATTTACTTTTGAATATTTGTCTAAACCAGGTATTTTTTGAATA
GAGGCTACAGTATTTTCATTGAGAGACTTCGATATCAAAGACTTTTCGGAATGCGCCAAA
TTAGTTCAACAATACCACATCACGCTACAATTACGACGCAACGTTGCGAATCACTATAAG
CCATATGTTAAAACACTACTTAAGATCGGCTTACAAGATAATCACGAAATACTATCCATC
TATCAGTTCAGATACCCGTTGATTACAGTTTTAAAATTGATTGTAAATAGAGCTACAACT
GAACCTCGTTCCTCAGTTCAGTTATGAGCTATATTAGTGATAGGTAACATTATAACCCAG
TTAATACAATACCTATACTTAGTTGCTACTTATACTACCTGTGTAGTGTAATATAATAGA
TCACAGGCAAACTCACCCCAGTTCTACGGTCGTTTAAACAGATACTGACTGCGTAGCTGA
CATAACAAACCAAAACTATGGTGAGTTTTACTTGTGATCTATTATATTATACGTAGGTAA
CGCAAATAACAGTTGTTATAAGTATTGTTATATTGTTATCTAACACTGGTATAGCTTATA
ACTGAGCTGAGGAACGAGGTTCAGTTGTAGCTCTATTTACAATCAATTTTAAAACTGTAA
TCAACGGGTATCTGAACTGATAGATGGATAGTATTTCGTGATTATCTTGTAAGCCGATCT
TAAGTAGTGTTTTAACATATGGCATATAGTAATGCGCAACGTAGTCTAGTTTTGCTGACA
CGTTAAACCAGATACCAAACTGTGTAGCTGACAAATAAAGAAAATGTTAAAACGGGACGC
AACTCCATAAAATTCATTAAATATAATTAAGCGGCGTACTTACTACAAATAGCGTATTGT
ATATATCCAACAATCACAATTTTAAGCTATCATATCAATTTGTGTATTGTTTTTGCTATA
TAAAATCAAACACTTAAAGGATGAGAATATAGCAAACATGCTACCGAACGTATCAAAAAA
AAAAAAGGAAAATAGGTTCATGAGAATGAAAAGGATTTAGTGATTCGAGCTTTCATTTCG
ACTTGAGCTTCGCTTGATGCCCGGTTTATTTCAAAACCAATATGAAAGACATTTTATCGT
TACTTCTTTCTTCTGTTTTGTATGGAATCGAATAGATCTTTAGTTAGGCGTTTCTAATTG
ACCAATTAACGTTATTAATATTTTTAGATTTTCGCAGCAACAACTTAAATTTTCCGAAAG
TAGCAACACTGGTTATCATTTTTGCAAACTTGGTGTACACCAATAGTTACTTTGCTGGGA
AAAAACAAGGAGTATACTCTATATATAGAAAGCATCTAAATATGAAGAAGTTGAGTTACA
TTCATAGCCTTTGTCTTAAATTCCACATTTAAAAATTTTTTTAGTATAAAAAACCCGATT
CTCCTTGTAGAACGTTCAAATCTAGACATAATCTATTCTTCTAAAACCGAACAGATTTGG
AACCACGTTCTAATCAGTGCTAGATTGAATATTTTTCTAAAAAATTTACGATGAATTCGT
ACATTTCCTTAATATTTACACTGCTTTTTTTTACGAGCGCTGCTCGTTCAAGCAGCGTCT
CGGTGGAAACTGGCAGTTGCGTTCGTTACACAACCATCTATAGCTCTGGATCATCCGAGT
TTACTTCTACTATCACCCCCGAAACTCCATCCAGTTCCTCTAGCACATTTGTCCCGATTT
CAACCCATACTTCAAGTGCTACGAACACCACCTCTGGCCAACTTTCTATAAGCAGCTCAA
GTTCGACTTCGTCTGAGTATTCATCTTCCAGTATCCCTATCACAACTGTTAGTTCTTCTG
ACTCATTCATTCCTTCATCATCTCAAACTATAAGTGCTTCAAGCTCAACAACTGACAATG
TCATTGTAAGCAGTTCAATAAGCTCTACTGTTTCAAGTACACCAGTTTCTACAATTTATA
GTGGAACATCAGGTACAACATTCGTTTCTTCATCCACAACTTATCAAGTTATTCCAACTC
AAATATGTGATGGAGTTCGTGGATTAGAATACGCGGTATACAATTATGACTTGCCTTCTG
AGTCTACATTCTGTCACCCTTCGAATGGTTATACCGAGGTGAGCACTTTTAATAAGCCAG
CCTATTTTGGATCTAAAGACTTAAAGCAGAGTGCGCCTCTTTTTACTGGTATATTTTCAT
CTCTTGATGACATTCCCACCTATTCTGCTTCCGATTATCTTCCTGCTTATCCTCCTAATC
CTGAAGGGATGTCTTCCACTTCATCTTCATGCAAAACAATTGTTTATCAATTTTTCTTCA
GGGTTCCTGCTACTGATAACTGGAGTTTATTCGTTAAGAACGTCGATGATGCTTTCTTCG
GTTGGTTCGGAGACAAGGCAATTTCTGGATGGTCAAATGTTAACTATGATGCATACGCTC
ACTGGAGAATAGGTGCCTATGGTATGGGAACCTTTGATTTAGGTTATCTTGAACAGGATA
GCTTTGTTCCAGTTAGATTTGTTTTGGCTAATGGAGCTTACATTGGTGGATTTGACTTTG
CCTTCAATTCTTCTTCGACTGGTCCCGTTCGTACCACGTCATACTCCTACACTTCCACTT
GCGATAAATCTTTCTTACCTTTCGGAAAAGGCAACGGTGGATTGGATGAAGGTACTGCAA
ATGTTTAAATTATTACGGCCCTTTAAGCCTCAAACGGCACTTTGAATTTTAATTTATTAA
TTATTTATTATTATAATAGATTGAAAGCTCTTTGACTTTTTATGCCAAAACCGCTTTCTA
ACACATTCTTTGTCTGACTCATCAAAGTCAACGATTATACTTAGTTCGCTATTAACTAAT
CCAAACACTCGTTTAAACAGCCTTCAATGTAAGGTAAAGAGGCAGACTTCTTCTATCTAA
TTAATAGTCATTCTTTCTTTTAATAATTTTGACAAATAGATTCAGATGCGATATAAAAAA
AAGTAGTATCCATTTCAGCCGTTTGTGTAAATATCCAATTACTGAAGAATCGCTAATTTC
ATGTTCAAATCCATATGACTACAAAATATTATTTATGCTTACTACGTAACCCTTCACTTC
TCTTGTACCACACTAACATTTATAACAAAAGAAAAGGGAAATTTGTCGAAGTTATAATAC
ATCTCGCTATTTATAATGACACAACTTCCTACCAAAAAGCTATTAACGAATTACAAACCC
AAAATAAGATTTTTAAAATATCCTTTATAATTATGATTTATATTATCTAGGATAAGCATT
CATGTATTTCTAATATCCAAATAATTCTTGTAATCTAAATGTAACATATTCTTACCAAAC
AACGTCCGTTTTAATCTAGTTATCAGCGGTAGGAGGACGGGCGTTGGCGGAGCAACAGCC
TTACCCCAGTCAACCAACTCTTGGGTGCAGTCATCGGTGTCGATGGCACACTCAATCAAA
GTAGGACCCTCCTTGTTTTGAAGAGCAACCTTGATGGCGCTGGTAAGCTCTTCACCAGTC
TTAGCATGAAGACCCTTAGCCTTACCGGTTTCACCGTTCAAAGACTCGCAGAAAGCAGCG
AAGTCCCAGTTTTGGATACGGTTGTAAGGACCATCGTGGATTTGAATCTCAATGGTGTAA
CCACGGTTGTTAAGCAAGAAAATGAGAACGGGGAGCTTGTGGCGGATCATTTGAGAGATC
TCTTGACCAGTAAGTTGGAAAGAACCGTCACCAACCATGACAATGGTTCTTCTCTCAGGG
GCAGCGACAGCATAACCCATAGCAGAAGGAACAGACCAACCAATGTGACCCCATTGCATC
TCAACCTCAAACTTGGCACCAGCGGGTAACTTCATTTGAAGACCGTTGAACCAGGAGTCA
CCAGTCTCAGCATACAAAGTGGTGTTGCTATCGACCAAACCTTGGATTTGACGCATAACC
TCAACACGGTTCAAAGCAGCCTTAGGCTCGGCAGCCTTGGGAACAACGGTTTGAGGGCGA
GCCTTGTTGTAAGCCTCAAGAGTAGCGGGCTTCTTGGAAACCTTCTTGGCAAGAAGCTCC
AAGAATTCGGCCATGTAGACACGGGAGAAAACGTAACCAGGGATGGAAACGCTAGTGTAG
TCAGAGTTCAACAAGATGTTGGGGTTGGGAGCAGCTCTCCAACCGACAGTGCTGTAATCG
TTGAAAAGGACACCAGCACCGATGACAAGGTCGGAGCTCTCATAAACAGCCTTGGTGGTC
TCGGAGCTGCTAACTTCACCCCAGTAGACACCAGCATAGTTCTTGTGCTCCTCAGAGTAG
AAACCCTTAGCAGCGGGCATGATGAAAGCGGCACAGTTCAAAGCTTCGGCCAACTTAACG
AAGGCAGATTCGGCACCAGCAGCACGGAGCTTGGGACCAGCTAAAAGAATGGGTTTCTCC
TTCTTGCTGATTAATTCAGCAGCAATGTCAGTGGCCTTCTCAAGGGACTCCTTATCACTG
ATCTCAGGGGAGATGACAGCGCTAATGGGACCGGGGACAGGGCAAGGTTGGTTAGCCATG
TTGGTGGGGATTTCAATGTAGACAGGCTTGTGTTGGAGGATAGCTTGACGGATGGCATGG
TCAATCATAACGGGAGCATCCTCAGCTCTCTTGATGGCAACAGCGGCACAAGTGAGCTTC
TTGGCAATCTCCATTTGGTATTCAAAGTCATGAGTACCAAGAGTGTGGTGCAACAAATGA
CCAGAGCTAAGGTCATTGGTGTTGGGGGAACCAGAGACCAAAATGACGGGAAGGTTCTCA
GCGTAGGCACCTCCAATACCATCGAAAGCGGTCAAGGCACCGACGGAGTAGGTGACGACG
GCGCAAGCAATACCGTTAGAACGAGCGTAACCCTCAGCAGCGAAGGCACAGTTCAACTCG
TTACAGCAACCAATCTCAGACAAACCGGGATAGTACTCCAAGAAGTCCAAAAGACGAAGG
TTGTAGTCACCAGGAACAACAAAGTGGTTCTTGATACCGATTTCGACCAATCTCTGGGCG
AGATAGGTACCAACGGTCATAGTAGATTCAGCGTCCTTAGTCATTGTTGCTAATGTCTGT
ATTCAAAGTAGAGTTCCTTAGAAAAAGCAACTTTGGTATTCTGCCCCAGATGGCACGTGT
GTATATATATATGTTTTTGAGTCAGGCAACTTGGACAAAATCGAGACTCACATTATTTTT
GCCGTTGTGCTCAAATACGGTGTGATAGCAAATGCCACTCGGAAAAATGTCTTTCTCGGG
TTGTAAATACAGCTTCCCGGTGAAACCACAACACTCGAGTAGCTCTGCTAATTCTCAAAA
CGATCACATTCCCGAAAACAGTAACAACATGAAAAAATCATTTTTTCTGAGGAAATAGAA
TATCGTCAAAAGGTCAGAATTATTTAATACCACGAAATACAGTGGGAACACCACTTTTTT
CAAGAAATGTGGTTTAACGCATGTCTACAAGCGGGATGCTGTTCATCTTTGCGACTTTCT
GCCCATGTTTTCTGTCCTGTTGTGCATTTATGAGTCATTGGAAACTCAAAGACTTCTCAT
TCCGATTTCTTAGAATGTGTGGGGAACGTTCATTGGTTGTGTGTTATCCGTTAAAGCTTC
TTAAACAAATAAGAAGCCTATTCTCTATTGCTATTGGTCATCTATCTCTTATGCTAATCG
AAGGCTCGGCAAATCTATTATCGTTGGAGGAAATTTCCCGAACACTCCTTCGTATACTTG
ACTTTGTTGGCAATAAGAATATGCGAACATACTTAGAAGTACCACTTTGCAGGTGGCATA
TCAGCCAGGCCAGGCCAAATTAAGCCAAGCCAAGACTTGGAAGGAAATTTACGTTTTTAC
TACACCGTCAACATCTTCCACACTTGGAAAGAAGTGGTGGCAAGCTTATGGATGGAGCTG
GAGAGAAAGTAATCGTATAATGTGTCTCTTTTTTAGGTTGATAGTTGTTTCTCTTAGAAC
GCCAACCGCGTGATTGTTACTACATAGTTTGATCATTTTGAAATGGATTTTATCATTGAA
TACGTACTGATACGGTGTTTGTATGGACATGGACGTGGTAAATTTTTTCATTCAATTTAG
TCGCTAACAAAACTACCCATCATTATCTTTGGTGTGTGCAAGAACGGCAGTTACAAAGTA
GTGTAAGCTTTACAGATGAGCTCCGAGTTTTAAAGAGAAGCAAAGAGCTTTGCAGAAGAG
CATCGAAGGGTTTGTAAGTGCAATGTTGCTGAGAAAGCACTTGACAATGTAATGGATTGC
ATTGCACACTATGTCTCGATAATCGTATACTACCTACAAAGGGGTAGGAGGTGTTAAGTC
TTTTTACCTGTTGTATGTGGGTATTTTTCCGATGTTCGCTAAGTTTACGTTTGTCAAGAT
TTGAATTCAAGGCAAGTAAGCTAGTATAAAGACAATCAATCTAATGGAAGCTAGTTCTAA
TGACAACCTAATGTATTCTAATATAAAGACAAATCAGTTTCTTCTAGCTTAAACACTAAA
CAGTTTACTCTAATTTTTAAAAGCTAAACAGTATATTCACTTTATACGTTTGACATAGTA
GGAAAGCAAATTCGAGGTATTCAGCTTTGTAGGATAACAAATTCGTATAAAATTTGGTAG
TATAAGGTTACAACACTATCATTCTGGAGTATACAATGTATGTCAAAGATAGCAGTTTTT
TGCTAGTTGTTACATCAAGTGTTTGAAGGTGCATTAGGTAGTCGATTTGTTTGAAATCCA
ATCTGGTATTATCTATAAAATGAACAGAATGGTTTTTTTGTTTTTTGTTTTTTGAATTTG
TCCGAAAAAACTACAATTAGCCGGGTGGTAACTAAGAGAGATGTTGTAATTAAAAAACTT
AGTTTCTAATGCTTCCCCAATTCCAATTTGTTGTGGACGTTAAAAACGAAAAGCAAGACA
TTCAACCGTTGCTTTTCTTTCCCAACACCCGGTAATCAGCAATGCTAAAAGATAGATTTT
GCAAGAACTAAAACATGTGATGTATTATCTTTAATGGCATAGATAATTTACTCTTAGATT
ACTAACTTAAGCTTTACATTTGTATTTGTTTTTATCGTCGTTCAATGACCTGCATTATCT
CGTCGATGATGATGAGTGGCTTTTCTTATCCCAACTGCGTTTCTTCACCCAACTGATGGT
GGGCTGGTTTAATGTGCTTATTCTCGGCTTCTCATAGAATTATGAACATTTGGAGTTTAT
TCGCTACCGACATGTACATGACCTCGGCGGCGACAAACGATTGATGAATAAAGTTGTGTT
TTCGTAATAATCAGATAAGCAGTCATCGATAGGAAGAGCATTTCTTTCTTCAAATGAAAC
ATTATTCCATTCTTTGATAATACTATTTATTCACATTGCTTTCTCTATACTCCTGTGCAT
TGAATGGCCTTTCAAATTTGTTTTTCTCTGTACCATGCTTAAAACATTACCCATCCATTG
TGGAGACTGATGGTTAGAAATCGTAATAACGTAATCGTCCAGCAGAGTGTTTAGATACAT
TTTAGCGCAGAACATTAGTGCGGGCATGATGTTAAAATAAATTAACAAATCAGAAAATAA
CAATAAATTTCACAAAACACAAGAATTAAAAGCAAAGTGGATTGATTTTAAAAATTTTAT
TTGAATGGCTTTTAACGATCGTGAATCCGAGCTTCCAACACCCTGCAATGCAAACATCCA
GTCTCTGCTATTAACTTATCTCTTTGTCAGTTCGGCCGTTTTTTTAAATAACGAAAATTT
ATTAATCCTGCACAATTTCACTATACGGCAAACTACAAACCTTATGAAATTGAAATGTGT
AAACCGTTTTTTTCTCTCGGCACTTCCATGTCAGCTGTATTACACAAGTTAGGGTACACT
TACTTACGTATCACTATATCCGGATGTTTTGTTTATAATCCCGCTACAAAGTATACGAAT
TTGATATGGAATTATTATTGTTTATTCTGTAACTATCCGATATAATATTCGGGCACAGCT
AAATCTCATTCCGTAGTTGAGTTATGAGCTATTATAACGACAGATTGTAGCAATACCATC
TGCATACAAGAATATTGTAATGCTTAATGACTCGCATTTCCTGCATACCGCAATATATAT
TGGATCACAAACTAAACTCACCGCAATGCTTCATCTCACTAACGCCGATTACACACGGTA
TAGCGGTGTAGCAAAATTGATATCAGATAGCAAACTGGTTTATTTACACGCTAAATTGAA
AAGAAGCGATCATCCGCCTTTTCAGAATGGCTGATTGGCTACTGATTAATCATATCAGTT
TTGCCCCTCCTTTAAAAAATAATTGATTCCTTTGAAGACGGGATATTTCATGAGTTGCCC
AAATTCTAGGTCACACTCCTCACATTTAATAAGCCATTCGATATCATGACTTTGGGATAT
ATATACTTGGGCTCCTTTATTAACAATGCTTGCCGAGTCCCTTGATGGTACCTTACACAG
AAACGTCTATATGCTTAACTAACGTACCATGTGGATATATGAACGTTTCTGGATGTTTTA
AGGGCGCCGATGCTCTAACAATACTACATGAATGTGATGAGGCTAACGTTTATACTGCCA
CTTTCTGGTCAACATCGAGTGGAACGAGAAGAAATAGTGCAGTAATCTGCACGTTGATCG
CAAATTTAATGGCTTTCTTTATGTTGTTGACAATGTAAAGCAAAACTATATTTTTAATGT
ATCGAACCCATTTTCTCGACTTTAATGCCCCCAGTAAAGATTTCTGTCATGTTTTTTGTT
GTTTTTCTTTTCTTTTTATTTTTTTGATTTGTTGATTTGTTTGTATAGGAATAAGTTTTT
CTGTTCTTCCCAATGTGGTTCATGACATTATGCTGTAAAAGCATCCTTATTTGGTCTCTG
CTATATTGTTTCTGTTTCTATTTAATTTTGCATTAGCATAAATACTTTGCAAAACTTAAT
GACTCATTTTTCCATCCATCGATAATTGATGGATTAATAATAATTTGGCGTTGTTGAACC
AAAAAAATGGTTACATCGTTTTAATAAAATAACTGGTTCTATTTCTTAGATAATAATTGT
ATTCATTTTTGATAGCGTTCATACAGTACAGCCTTTATTGAAGGTTTTTGTTTAGGTTGG
ACGGTTACATCTAAACTTGAAAAAAAAAATTCTATAATTTGAAATTTATTTAACCAAAGT
TACAAGTTTTACTCTATTTCGCTGACGGAGGTGCTTAATATATTTTTGAAAGGATTTTTT
TCGTTTCGTTTTTAGATATTTGTTGTGTATGCTATTGTTGCATTACTTTTTATTTAAGCA
GTTACAATTCGGCACTTTTGGTGATAATAGTGTCCCAAACTTTGTCCTCGTTAAAATTCC
GTTATAATTTCAAGGGGGTTTTTTTTTCTAGAATCTAAAAGACAAACATCAAGTGCAATA
CTACAAGTTCTTTTAGCAAGGTAACGCATTTTTTAGTATCAGCATACCGCATGTGTTTTT
TAGGAAGAAAACCCAGTCTGACTGATAACATGCTTGCTTTATCCGACGCAGTGCCTAATT
GTTTGTTTAAAAATATACTTATTTTCTTTCTAGATTTAGCTTACCTTTTGGCTTTTTTAT
AAGATTACGATGTGTGTAGCAAATAATGTGAGTCAGTGAAGTATACTGAATTCAATTTAC
TCTGCACGCTAGCATTGGATTTGTATACCATCATTGTCCATAGCATTGCACAATCTCTCG
ATAACGTCAAACCGAGCTATGGGATTGAATAGGCCTTCTTGTGAATAGATTGTAACCACT
TAGGGAGATATTAACATGCAAAAACAACACTGAATAATATATTGATTAATTTGTAATACT
ATATCATTTTGATTTTCCTAGAACCAAAGTAATACATTCATTAAGAAGTAGTGTTGATAT
TTTTTTTAATTTCACATTCATATGCAGTCATTCTTTTCAGAAGTTCGGAGCTTTTTATTG
TCATAATAGATGTTTTTTAGACCGGTTTGCTATTGGTAAATGTGAAGAATTAGCTGTACT
GAAAGTTACAAGTGATACACCATAATAATGGTACTTACCCTTAGTATGACGCGTATTGTT
TACTAAAGAAAAGAGTATTTACACAACACAACCTTGTCGTAATGAGAAATTAACAAGGCA
ACTACACAATTCCATTAAAAAGTAACTGCTACATCAATTAAGGCTGTTCGAAGGAAATAC
AAAACTACATATATGCATGAACAAACTGCCTATAAAAATAAAGACATGTATTTTAATGTG
ATTGAAATCTCATTAAAAATATATAAGGGTGAAATCGTAAAATAAGCTATGACAGCTTGT
GAACATCATAGCTTGCCAAAAAGTTAAAGTTAGAAGCAATAAATTTCGTTTAGTTCGTTG
CTTTATTTTACTCGAGGTTTTCTAACTCCTCTTGGGCACGTTGTTTAGCTTCACCAGAGA
CATTAGGGTTATGCATGGCAGCTTTGTAACCACCACGGACATTACCAGTATTTTTCTGGT
GCTCCTCTCCTACTTCACCTTCATGCTCTTCGAGATATTCTTTCTCGCGTTGCTTGGTCT
CTTCAGAGACGTTGGGGTTATGAAGTGCAGCCTTGTGACCACCGATAACGTTTCCAGGAT
TAGGCATTTTAAATATAGATTGAGAATAAACTTGATTTATGAAGAGACTCAGAGCGAATG
TTGCCTTTTATAATTTTTTTCTGTGGGCAAAATCGCTAGTTTAATCAAGACACGCAAGTC
TTCTGTCACTCGTATTTTGTAACAATGACGAGGATTTGCTTATGGCACTGTAAGAAGTTA
GCTTTGACATTCAAATACATCAACGTGAGATAATTGTAGAGATTCAACAATCCAATGATG
TATTTTTTTTTGTTTCGCAGTTGCTTTACATACAGAGTCAAACAAAATACTAATGATGTA
AAATTGCAAAGAGCCCTTGTGTAAGCAATCATCCCTTTCACCCCAATATTATGATAAATT
ACTCATTGCTGTTTGGTATTTCGAGTCACTTGAATATAATTGAACACCTAATCGTACGCC
ACCTTTTTTCTACACATCTATGTAATACTACTAAGTAGAATATTTGAATGAAATGTCAAA
GGATATTGCAATGCTCAGAAAGTTCCCAGGTCCCTTAGACGTAATCTAAGAGTATACTCT
GCATTTTTTTGGTTGACATATGGTCCAACTAATAAAGCCCAGTAAATTAAAAGCTTGTAA
TAATACCAATAAGCTCTTTCATAGAACTCATACCGAAACCCTTTTATTAAATGGTGTTAA
GCGGTTATTCGGGTTTTCTTCAAATCACTTATAATTCAAGTCTCATTTCCACATGGGGTA
TTCCATCTTCTAAATAGGCATCGCTGCATTTTTTAAATCCAACGGAACGATATAAAGGTT
GTGCGTATTCTTGACTTGATAATACAAATGTCTTTGATGATGAAAACTCTTGCTTGCTTG
TTTCTAATGCCTGGAGCATGAGCTTACGACCATACCCATTTTTTCTCTCATCAGGGTCGA
CAACCACCCGACCGATTCGCACCGTCTGTTGCTGTTCTGGAATAAGTCGTGCATATGCCA
CTAATTTTCCATTGGCGTTTCTCAACATTAAATGCCCACATTTTAAATCAATTTCATCAA
CCTCGGGATATGCGCATTTTTGTTCCACTACAAACACATTTGTACGCAAAAGGTAAATGT
CATACAGCTCTTTAACATCCAAGCTGTTAAAATATTTATACACAAACTCCAAGTTACTCA
TTTAAAAGCTTTAACTAATAAAATAAAAAGAAAGTGATGAAACGGTAAACTATCTGTCAA
CCAACAGGCTCCTGTATCAAAAATTAACTATCAAAGCTCTTAATCGGTTTATAGCTTCGT
ATTAGTGTGTCCAAACCCGTGAATTTTAGAAAGTAGGTATTTGCCGGATGCTGTTTAGAA
GTTTTAAAGATAGTGGAATAATAAAAAAAAAAAAAACGCCTGGAATAAAGTGCGCGGAAA
ATGAAAAATGTTTCCTTATATTTAAGTATCAGAGAAAACCAGGAAGTTAGCTGATGCGAC
AGGAGATAAAAAATTTTATACGATGAATCACTTAATCTGTCCTTGACCCGAATACAATCT
TTTAATCAAGGATAAGAATATTTTTTTTGAATGAGTAATAGTTACAGAATGCAAAGGTTT
GCTAATTTTACTCGCTACAAAATACTTTTTGAAGCTTTAAACATGATCTTCAGTTTAATT
CATTAGAAAAGATTTGTTCCATGGAATTTAAAAAAATATACTTATGTCGTTCCCGATGGC
TTGATAGTGTACAGTGTTCTTGACAGAGGAACCTATCTATTTTAAATCAATTACATTAAA
GTACTGAATAAATATTTGTTTCTAAAGAATTAAATTATCTAAAACGATTGTAAACTTTCT
AAAACTAGCATTTTTCATATATATATTGACTGATATCTTTTAGACATCTAGTCCGTTGCA
AAGATCAACTTGATGGTGCTTTGAGACCATGGTTTCCGGTATAGTTAACAACTTGTGGAG
GAACCCAACCTTTCAATGAGTTCTCTTCATCTTCTAACTCATAGACTTCTATAGCCAAAG
GCCTACAGCAATCCACCATTTTGCTGCTTTCAACATCAGTAGCGTCCTCTCCCCAGCCCC
AATTTGATAAGTCTCCACCAGGACAAGCACTAATTGCAACCAATAAATCTTGTTCTGCGA
AACATTGGAAATAATCTTTTGAAGTTGCGGGACACGTTTCCATGAAGTATTGATCATATT
CGTTAAGCCCGGTGACTTGAAAGACATTCAATACATCATGGACGTCAAACTCTGTCAAGC
CATATGGCATTATAGCTCTCGTTAAATTGGAATGACAATGCAAATCGTTATCCTTCCCAG
AAATTAATTTATCGATGTATGGATCACATCTTGTACCGAGTGTGTCATGAACTCGTCCAC
CCCATTCATCGTGTCGTGCCTGAAGCGAATCCCCAATTATTGTAACTAGGGGTCGTAAAT
ACGGTAGTGTTGACCATAATCTGTCATAAGTAGAAACATGTGCAGAATGTATTTGGCGAG
TTCTAGCTGCCCAAAATCTTTCTCGAGGATTGTGAAAGTTCCAAATATTTAAATCACATA
CCTGAGGGCCTTCAGGTACGACAATGCTAAATATTGATTTTTGGGGAATCTTCACAGCAA
GGCCAGTTCTGGGTTGGCATACATGTCTTCCTACTAATTTTTTAGGAGCATTGGCTATAC
GAGCATAAAGTTCTTTATCTGCATACAAGGGGGAACCTGGATGTGGATAGTACGCGGGTA
AAGGTTTAGGTAAATTATATTTTGTTTTCTCGGGTTTTTGAGAAGAAGAAGCTAATTCTG
AAATTTCTGTCATCTAAAAGTTAAAATAAAATACGTTAGAATTGAATTTCAAAATAGAAG
ACGATTGCTACCCATGTGAATGAAAGGCTTTCATGTTGGATAGTTAATTTATAACGTCTG
TCGGCCAGTTGGTTTCCTTCCCCTATCTACTAAAGCGTTAAAAACACTGCTTTTCCGATT
GATTTAAGCGAATATACCTATCTACTGTGGGGCCCCGCTTCAAATAAGATAGAATAACAT
GTATTTGTGTGTTTGTTATCACTCATGATATTCTCGCAGAATATCACGCTGTATGCTCTG
TAAACATATCCTCGGCTGTGCCTGTTGCAGTAGAATTAGCTGTTAATGCTCTCACAACAT
TCTGATATCGCGATTTTTCACATTCCAGTGAAATGAATAACTTGCTGCTTAGCGCAAGAG
AATGCCATAAATTCTATGTGTTAGTTTAAATTTATTGATTTGAAAAAGTAAGTGTACCAA
GCATGAATAATTGCACTTTTTTGTTGATTGCTTATTTAAACTTGAAATAATAAATAATAA
TAATAATAAAACTATATAATTACAAAAAAAGAATTTCGAAGTTAGCGATGACATTAGAAA
AGATTTGTATCATCAAACATTGAAATATGATATTAAAAAAATTTATTAAATAAATTGGTG
AATATTTTATTAAAGTCAGCTTGTATTATTGCAGTCCATAAACACCTTAAAACAGGAAAA
TAATTTAATTTCAAAATTATATAAATTTTATTATTCACAGCTATTTGAACTAACAATGGA
CACTTCGCAATTAACATATGTTGGAGGCACTGGGATCATTATGTCAAATCGAGATTCCCC
AAATATTGCAGCACATAAAAGTTTTAGACAACGAAGATGAATAAAACTGATTATATTACG
AATTACACTTGAATATTTGTAAAATTATGAAGTAGTTCAAAAGGACTCTGAATAATTTGT
CCGGTTCCTGATGGACGTTGAATAACGTGGGCAATGCAGTGTCAAGGTAATTGAAGTCAT
TGTACTGATCCAAGCTCTCTGTCTGCATTACCACCTTCAAGAACGTACGTCAACTCATCG
ATCAAAGAAATACGCCCGTCTTTAAAACTGTAAAATGCAATGACTTTGATTCTGCTGGAC
TCGCCAGAGGAACGTATCGCATGGGCAATATGCACAGTGGCAGCCTTGTTACCTTGACAG
ACAATTTGTTGAACGTTGATGTCGAGCCGATGAAGATGGGTACGTAGTGCTTTGGCATGA
GAAATAAAATCGTCAAGTGTCAATTCACGTCCATCGACAAGCTGTCGATAATCTGGCGTT
AAAAATCCTCTAAGTGACTCAACGTCAGTACTAAAATCCGTAAATGCCTTAAACAGTTGC
CGGATGAACGATTCTGAGTCTTGCGACATTCGGAAAAAATTTTTGGTGATTAAGAGTGGG
AAACATAGGGTAATGTGTCGCACAGTACTGTAAGTTAGGTTGATGTAACTCAAAACTGAA
ATAACAAATCAAGTTTAGCTATTTTTAATCTTACCTCTAAATAGTCGATATCAACATATA
CTTTTAATCATGCAAAGGTAAGTAATACTACAATGCGTTACACACGTTTTTTTTTAAATC
ACACATCATTAGACATTGGTGAAAAAAAAACCCCACTAATTTTTAAAAATTTTTTATTTT
TTTTTGGAATTAGATAACAAGTGTGTTTTTCCCTTCAAATTCGACAAACAGAATTATTCA
TTATGACGACCCCAAGTTACGAAAAAAAAGAGGTTTAAATTTGAAATGGTTAAATTCCTA
CTAGCTGGTATAATCCTCCTAATAAATTGTATGATAACCGTTTAGAGTACATTTAATATT
TAACTGAGTCATTATTCACATAACCAGTTGAGTAGTTGATAAAATCCTTGGAGGTCTGAT
TTATAACGAGCTGCTCTTGCTCATCAATATTTATGTTTTAATTAAGCAAAATCTGCTGGA
CATTTCGTATCTACTTTAGCGAGCGAATCGGTGTTTTCGTTCACGATCTGGAACAACGCG
ATGACTAAAGCAATCTCAGCTGTTTAAATTTGACTAGTATATAAATCTCTCCTTCGCATA
TATTTCGATAACCTTCGTTTGTTTGGCGTTACTTTTGACCCACTTTTATTTATTCTTTCC
TTTTCAATACTAACTGCACATGGATTTACTTTCCTTAATTACGGGAAAGAAATTTGAAAA
GCACTATTCGAAAGTGGGTTCACGTTTTTCAGATGAATCATTGAATGGTTTAGAAAAACA
GCTGTCTAACGGTGCTGATGCTGCTATTGATACTACTGCTGATGATCGAGGATCAGTGGT
TTCATTAGGAGCATCATTGCCACTTAGTCAGGGACGCCCTGCAAAAAGCAAAAATATTTT
AAATGATACCCTTTTAGCAGAGGACCAATATCTTGTAACGTGGGATGGTCCAGACGATCC
CTTAAATCCAAGGAACTGGAGCCATAGTTATAAATGGTGGATTGTCATTCAGGTTTCTGT
TATTACCATTGTTGTTACTTTCGCCTCTAGTGTGTATTCTAGCGGCATTATTGATATCGC
CAGTGAACTTCATAGCTCTATTCCAGTTTCTACGTTAGGTTCTTGTACTTTTTTAGTAGG
GTTTGGTGTTGGGTCTTTGCCATTTGCACCTTTAAGTGATATTTATGGCCGATTCATCAT
ATACTTTGTTACCCTACTGATATTTACTATATTTCAAGTAGGTGGAGGTTGTGCACATAA
TGTTTGGACGTTGGCTATTGTAAGATTTTTCCAGGGTGTTTTTGGAAGTACTCCCTTGGC
AAATGCTGGCGGAACCATCAGTGATTTGTTTACACCTGTCCAGCGTACCTATGTCCTTCC
TGGGTTTTGTACTTTTCCGTACCTTGGTCCAATTATTGGACCTATAATCGGTGATTTCAT
TACACAAAGCTATCTGGAATGGCGATGGACATTTTGGATTAATATGATTTGGGCAGCTGC
TGTAATCGTGTTTGTTTTCATTTTTTTCCCCGAAACTCACGAAGATACGATTTTGGATTA
TAAGGCCAAATATCTTCGCAAAACAACGGGAAACACTGCTTACTATACCATCCATGAGCG
GGAACGAGATCCGAAAAATGCAATGATTCAGGCAGCTACTCAAGCTGTTTCTCTTATTTT
TACAGAGCCCATTGTTGTGTGCTTTACTTTGTATTTGACTGTGGTGTACATCATTAACTA
CATTAATTTTGAAGGATATCCTATAGTATTTGCAAAATACGGCTTCAACAAAGGTGAGCA
AGGGCTGTCGTTTATTGGTGTTGGCGTTGGAATCGTATGTGCAGGTCTGTGCACTCCATT
TATTTATTGGCATTATTTAAAGGTCAACAAAAAGAGAAACGGAGTTATATGTCCAGAGGA
TCGTTTGTATCCGCTGTTTATTGGTTGCTTCTTGTTGCCTATATCAATGTTTTGGTTTGC
ATGGACATGTTATCCACATCACATTCACTGGATTGTACCAATAATAGCAAGCGCTTTCTT
TGGGTTTTCCTTATTAATAGTTTTTTTCGTTTCATACAATTACATTATTGATTCGTATCA
ACATATGGCACCGAGCGCTTTAGCTGCAGCTACTCTAGTTCGCTATTCTGCCAGTGGAGG
CATAAGTATGGTGGCCAGGCCTATGTACCTTAATTTAGGAGATCACTGGGCTACTAGTGT
GCTTGGTTTTATTTCTGTAGCGATGGTTCCCATTCCTTTTATATTTTATCGTTTTGGCAA
GAGCATTCGTGCGTGGAGCAAAAACGCTTACAAATTGTAAGAACAAGTGTGATTATTTGT
TGTTGTTGTGTTTATTTAATGTTGATTATAATTGTCATATCATGCATATATCTATATAGT
AAGAGAGTGATTGCAAGCAAAGATGAATTTTGGTGCTTATTCTATTTAAAGAACGAATGG
ATGTTTATAAACTAATTTAGAAAGTTTTAATAAAAACGTAAAGATTTAAAGTTATTTCGT
GTTGCATTCTAAAAGTCACAGCAATCTAAATATAAACTTTTGAAAAGCAAAATTAACCGA
GAATGATATATGCGTACGCCAAACAACTGGATTCATACTTATACACAGTTATTTGGGAAA
TTACAAATCGTTTTTTCTGTAATGTTTGTTCAAATCATTATTGACTAATAAATTCACCAA
GCTATTTTCTGCTATATATTTTACCACCATCGGTAAGTGTTATAATTATTAACAGTCAAT
GAGTATGCAAGGTAAAATTACAAAATATTTTTTGTACTCTTTATTCGCTTTCATGCTCAA
ATTTTTGTACTAATTTCAACAAATTAAGAATAACGTGCGAGTCAATAGCTTCTTAGTCTG
CAACCGATTTGTTACCTACTATTTTTAACCAGCGGAGTGAGACGGTAATAATATTTTCAC
CGGCAAAATATGCTAACTGCTATCATTTAAGTTAGCAAAAACTCGGCGAGAATTCCCAAT
GTCTGTTGGCTAAGCGAAAAATATTTTGCGTGGGTATTTCTAAATTTCCGTATCTCCACG
GATATACTAATGTTTAGCCATGACATCTGAAGTTTTATGCCCTAAATGTGCGGCTTCTAA
GCGTTCTCTGATATAAATTTATGGTTCCATCCGTTCAATCAATATGATAAAAGCTTAGTA
AACTTTTATTAAAGGAAAATTTGAACCTTCGGTGAACAGACATTAAGAAGTACTCTTTAT
TTATATTAAAAAATACACCGTATATCCAAATTTTCTCTGAGAAAGCACTATTATGGGTAG
ACCACTTACAGAGGTGAAATACCTTTTGATAAATTCAGCTCCGGTAATCCTTGGATATGC
CTTGCAAAACTCTTTGCAAACTAGTTCAGTTATTGTAACCGGGCGCCTTGGACCAAGCGA
GCTTTCCGTAGCTGCTTTTGCGTACATGTTTGCGATGAGCACAGGCTGGCTGATTGCTCT
AGGTGGAACTACTGCTTTTGACACACTTGGCTCCAACCTTTGGGGAGCCGGAAAAAAACA
AGAATTGGGAATTCTATTGCAAACGGGTTTCATCGTGCTCAGTATTCTATATCTGCCAAT
ATGTTTAGTTTGGTGGTATTCTAAACCCATCCTAATTTTCTTGCATCAAACACCTGAATT
AGCTGAAGCTTCACAAAAGTTTTTACGATACCTTATCCCAGGCGGACTAGGTTATGTATG
TTTTGAATTGCTAAAAAAGTTTTTGCAAACACAAGAAATCACTAGGGCTGGTTCTTATAT
TCTTCTAGTTACCTCTCCTCTTAATGTCGCCTTAAATTTTCTACTTGTCCATTATTATGG
ATTAGGTTTAAAAGGCGCTCCATTGGCAACTGGATTATCGTACTGGCTTTCATTCATTTT
ATTAACTCAATATGCGAAATACGTAAAAGGGGCAGAGGCGTGGAATGGTTGGAATAAACG
ATGCTTAGAGAACTTTGGACCTTTTGTAAAGTTATCACTATTGGGTATCGTTATGGTGGG
AACAGAATGGTGGGCTTTTGAAATAGTAGCACTAGTTGCTGGTAAACTTGGTGCTGTACC
ACTTGCCGCTCAATCAGTAATTATGACCACAGATCAATTACTTAACACAATTCCTTTCGG
TCTCGGAATAATTACTTCTAATCGAGTTGCCTACTATCTCGGAGCTGGGTTACCTGACAA
TGCTTCTCTAACTGCTAAGGTCGCAGCAATTGTAGGTGTTGCAGTAGGAAGCGTTATCAT
GATTACCATGATTGCCGTACGCAATATCTATGGACGGATTTTCACAAATGATCCAGATGT
CATTCAGCTGGTTGCTCTTGTAATGCCCTTAGTAGCTGCTTTCCAAATATCAGATTCCTT
GAATGGTACAATGGGAGGAGCTTTAAGAGGCACGGGAAGACAGAAGGTTGGCGCTATAGT
TAACATTACTGCCTACTATTTGTTTGCTCTGCCTCTAGGAATTTATTTAGCCTTCCATGG
CAAAGGTCTTGTCGGTCTTTGGATTGGACAGGTAATAGCGTTATCCATAGTCGGAATTTT
AGAACTGAAAATTGTAATGGCAACTGACTGGATTTCCCAATCAAGAAAGGCAATCTCAAG
ATTTGGTGACTCCTCTGAATTGACTGCACTACTCAATTAGACATTTGGGTCGATGCATGT
AGTTGATCAAGCAAAATAGTTTGATAATAGCTTCATTGTTAACCGGTAATGATGTTCACC
ATGTACATTAAAGCAAATAAATTATTAATAAAACAACGTTACTTTCATATTTTTTTAAAG
ATTCCTCATAACATTGGTTACTCTGTCAAAATCCCAACTGTTTAAGTCGTTAAGTTCAAA
ACCTTCAACGATATCTTTAAAAGTAGAATCCGTAACATCATTATTTTTGGCACTGCAAAC
TTCTTTAGCAACCCGCAAAAGTTTGTCTGCAATTTTGACAAGTTCCAAAGCCACGTCACT
AACTGGCTCCATTTCCATAAAAAAATCGTAAATTACATGTAAAAGATCCAAATCGTTAAG
TAATGTTTCTGAGTCCGTTTCCGTATCAGTTTCGTGAACAAGGTTATTAAATATTATTAA
AAAAGGTGTAAAAGGACAGTATAGGAATATCCATAGCGGATCTGCTTTAACATTGACCCT
GAGATCAATGTTGAGTCTATTTTTTAACAATTGAACTGCTTCACGGGCTGCATTAATACA
AATCCTTCGATTCTCTGTCGACGAGCTAGGTCTGTGTAATATAATTAAAGTGTTTAAGTA
AGAAAAGTAAACTTCCATACCTGCGAAAGTTAAAAATTCGAACCGATCGCTAAGCGATAT
AGTGGGAGAAAAAGTGTTGTTTAGCAACATTTCATGATACATTTTTATTTCAGAAGGAAG
GTTTTCTTCCCACGCTTTCAATTTTTGATGTATTGGTATGATGATTTTTTCTCTCGCTGC
CATTTGCGTAGGTGACTTCACGCTGTATAGTCGATTTCGTATTTCACTCTGAATTATTGT
CAACGATACGGTAGGAACAAATATCAAATCACCACCAGATTGTACACCAAACAAAAGCTC
ATATTTGCTATCAGGCAAATTACAATCAATATCCTTGTCGTTAAAAACGGAAGGGGTTCC
AAAAATCAAAGAAATATTTTTATCGAGAATATAACACATCCAAAATATCCTTTTCCACGA
TTCAGCCTTTTCAGGCTCCACATCAGTGGATTGCTTTCTATGTAAGTTTAATTGTTGGGC
CATGAGGCAGGCTTGGCCGCACAAAGTCCGACATAAAGAAGAGCTAGACAGGTAAGCTGC
GTACTGTGTCATGACAATTAAAGCCTGAACTTTGTCAATGCTCGGAGTAAGAAAAAAGTC
GGACTTTTGAACAAAAACCCAAGCTGTTGAAAACAAAGACTCTGCAAGCGTCTTTGAGTT
ACCAAGTCTTTTCCTAATGCTGCTTAATGCTAAAATAGAATAAAAAGAAATTAGCCAAGC
ATTATTGCTATGGAACCCGAACGCATAAAGACGTTCGAACTCATACATAAAATCATTATA
TACGAAGGTAGGCCACCACCAATTTACATGCTGAAAGTAAGACGTGACTAACTCATGGGC
TACTTCCTTCTTGGGAATGTCATGGAATGCCTTCTCCCAGTCCGGCAACTGTGGAGGGAA
CAAGCTTTCCACATTCAGTATCCGAGTAGGTGTATTGTCGACAGGGCTACCTTGTCTGTG
TTTAATAACAATCGATTCTGCATCTTTAATTTGTGTAACCAAGGAAGGTAATTCAATAGC
CTTATTTTCACGTTTAAATTCTGAAGTTTCAGTAGCTATATCTAACAACAAATCGATTTT
TTCTTCAAGCAATTTAAGGCGTCTCTGAACGGATTCTTCACCATCCTCGGGTTTTTCAAT
GTTTTTACTAATAGTTCCATTAGTAGTTAATGCAAAATTTTCTTGATTTGGAATTGAGTG
ATCACTCGGTTCTGGCTCATTGCCGTTAATACCAGCGGCATAATCAAACACGGGTAACGT
AATTCCCCCAAACGTCTCCTTGCTTCTTTGAACAAGTCTCTTACGGCGAGCACGATTAGA
ATAATGACAGTCCGCTTGAAAAAGAGTACAAGTCTGACATCTTGGTTGCCCTCGACTACA
TTTAATCTTCTTCAACCTGCAAAGATCACATGCTTTATTTTGAGACATCTTATGTTAAGA
AAAGAGTAATTAAACAACTATCTTAAATTCTAGCTGAATGCGTATCAATTGTAAGCAAGC
ATTACCGCCTTTGGTGCAGTTTACTGTTAAAAAGCATATACATCTGCAGATTTATTTTAG
CACTACTCAAGTCGTGCTTAAGTATAGGTTATAAGGGAAGTGATGATAAGAAAATCTGGA
CAAGACGATAAGTATACGTACTCGAAAGATAAAAAAAATTTTATATAATCTTATATTACT
GATAATGATAACAGAGCCACTAATTCATTAAAAGACATTAAAACAATATTAAGCTATTTA
ACTAAGACTAGGAACAAAAGAATAAAAAAGAACTGTTAATAAACATACAATTATAAAAGC
ACAGTAAAAATACAATGAAACAGCGTAGCTGTTGCCAAAAAGAAGAGTTAAGAAAAGTAT
AACACTCAGGTTAAATTACTCTGTGATTTGCTTCTGGTCAAAATCTTTTGGCAAAGGTAA
ACTGCTTAAAGATAGTTCATTTAGTGGAACACCAGATATGTACTCGTTCTCCTGTTGAAC
AGTAGGTATTGGACCTGTAAAAAAAGTTTTACCACCAATCTTTGGCAAATAATAATACAC
CACGCAAAAGACCATTACAAATCCAAGGACCACTATAGCCCAATTCATCTCATCTTGGTT
GGGCTTTTGATATTGAGGAAACAAAAGCATAAGAATCATAAACCACATCCAAACTAATGA
CCATAAGGCTGCTGGTTTGCTCCATTTTCCAACGTAGAAAACACCAGGTTGAAATTTATT
GTACACAAATCGACACATAAGAGGGCCGGAATAAGCGATATAAAGAGCAATAATTGCTAA
ATTAAACACAGAAGAAATGGCAGTGACATTAACCAAAATTAGTAGACCGACTAAAAGGCT
ATAGAGTAGCACTAAAAGAATTGCATTTAAGGGAACTTTCTGTTTAGTCAAAAGACGTAA
GTATCTACTTCCTGGAATCCCGCCGTCTCTGCAGAAAGCAAATACTTCTCTAGATGCAGC
AATCAGTAACGAAATGCAGTTCAAACAAAGGGCAATGACCAGCAAAGAGAAAATTCCTAA
AGCTCCCTTATTTCCAACATTGTTAACCAGTACTTGAGCTACAGGCTGGCCTAAAGAGGA
ACCTAGAATGGCATTAAAATCGTGACCCATAGTAGCTACAACGGTGATAACGATGCACCA
TCCAAGAATGGTAGCCACACCAAGACTGGAAATCATAGCAAAGGGAGCTGCTTTGGCAGC
ATTCGTTGATTCTTCAGCAACAGCGGCGCTAGATTCGAATCCGCTTACAACCCACACAGG
AGTAGTGAATGAAAGTATAAATGCCCATCCCATGTTTGACCATCCAGAATAATTTGTAAA
ATCACCGAATATAAAACTTCCAGAATTTCTAGTAGTAGAGTCAGATCCTGCGGCAAGGGC
AATAATAAGAATAATGGATACAAGGAATTGGAAGGTAATATTAATGATGTTCACCTTCGC
GATAACACGAGAGGGAATTGCAGTCATGGCAGAAATCACGAAAAGCAACGCTGCGTAAAT
TCCGTACTGTTCATATTTTGTAGGTGAATAAGAAGGACTACCTATCACAGCTAGTGCCTG
TACCATAGATGATGCAGAGTACACTGTTGAAGCATAAATCGTAGCGTAGCCAAGCACTGA
CACGTAACCACAAACCCAGCAGAGAAATGCTCTTGACGATGGTGATGCTAGGGTAAAAAT
CCAAAAATAAAGACCTCCAGAAGTAGGCATAGAAGACGCCAGTTCGCCCAATGATATACT
TACTGGAATCAGACATATACATCCAATAATCCATGACCAAACCATGCCTCCTCCTCCACA
GTTCATCGAGAAAATGAGTGAACCCGCCATAGCCGGACAAAGACCCATTGATCCAAACGA
TTGACCAAAAATGCTAACGTAAGAGAATTCTCTAGTGAATTCTGGTTTGTAACCAAGGCT
CATCAGAAGCTCATCATCTTGATTAGCTTCTCTGCTTTCGCCCAACTCAACTTCATTTTC
CCATTGCTTCTGATTTTGTTTTAAGCTTTCTTTGTCGATGTCACTCATTGTAAATGCTGA
ATGTGAGTCGTCCTTACAAGCAGAAAACTCTCAAAGCAAATTGGTCTTAGCAAAATTAGC
AGCTCGTAAATATTTTATACCAAATATTTTGAATAAGACTAAAGATCTATATGTCAACTC
CTCCAAGCCGAAATAGCCACACAAAGCTTGTTTGTCAAAAATTTTATGATCACCGAAAGG
GTATATGCTTGCAGAGGCTTTTGTGACTAAATATGTCTTTATTCAAAAGCAAAAATGAAT
TTAACCATTTTATAAGACTTTAAAAGTTAATCATAAAAGCCCGAATTTCCTCGCCTTCCG
TAATTTATTTTCCTTGGAGCGTACAATCATGCCTTTATTTCCAAGGAAATTCTGATAGGC
AATAATATCTTAGATCTAACTTAAAGATCCATCCTAATCTCTCGTTATACTAGTTTGTTC
CGGTGGATGCTCAACTCAAATGACGAAATCAATCGTTTTTACAGGAATGCTTATTTATAT
TAACGAAATGTGAATCCCCACGGCAGATTCAAAAATTTCCTTGGAGATATTTGAAGAAGT
TTGTATATCTGAAATGTAGTATAAATACCTTATTCATTTCACCTGAAAATGCAATAAACT
TCAACAGTACAAACAATTATTCAAATGGCTCTTCAAAGCCTTTTTTTGATTCTTCTCGCG
GGTGCTGCTCAATTGGCTCAAGCGCACCCAAAGATCTTTGAGCAATCTCGTGCAAATGCA
GTTGAAACCTTTGACGATGCTTTTCCAGGAGATGGTGAAACACAAGCTGATTCCGTTTTT
TCGGGAATCGCAACTTTTGGTCGTCTTCCTTATTGGAAATGTCTAAACGACAAAAGTCAA
TCTTTCGACATTGCCTTCCTTGGAGCACCATTCGACACTGGTACTAGTTACCGTCCTGGT
GCTAGATTTGGTCCAAGCGGTATCCGTGAAGGATCTCGTCGTCTCAATCTTTATGGTGGT
TACAACGTTCCAATGGAGACCAACCCTTTCAACAATTGGGCTAAAATTGTGGACTGTGGT
GATATTCCTTTGACGAGTTATGACAATGCAGTTGCTATTAAACAAATCGAGAATGGCCAT
TTCGAATTATTAACTCGCAAGCCTACATCTTATTCTGAGAAAGATGGTTATGCATTAGAT
GGAAGCGTTTTGCCTAGAGTTATCACCCTCGGTGGTGACCACACAATTGTCCTTCCAATT
CTTCGATCGGTCTCTCGTGCATATGGACCTGTCTCTATCATTCATTTCGATAGTCATTTG
GACAGCTGGAAGCCCAAGGTTTTTGGAGGCGGCAAATCAAGTGTTGGTAGCATTAACCAT
GGTACTTATTTCTACCATGCTAGTCAAGAAGGATTAGTTTCTAACGATTCAAACATTCAT
GCTGGTATTCGTACAACTCTCTCCGGTCTCTCTGACTACGATAATGATGCTGATTGTGGT
TTTGAGATTATTGAAGCTCGTGAAATTGACACAATTGGAATTGATGCTATTATAAAGAGG
ATCCGTGACAGAGTTGGAGATGGTATAGCTTACTTGTCTATTGACATCGACGTTCTTGAT
CCCGCTTATGCTCCCGCCACCGGTACCCCTGAGAGTGCAGGTTGGACCACCAGAGAATTA
CGTACCATTCTCCGCGGCTTGGATGGGATCAAACTCGTCGGTGCAGACATTGTAGAGGTT
GCACCTGCTTATGATTTTGCTGAAGTTACTACATTAGCTGCTGCTGATATCTTGTTTGAA
GTTATGTCTATCATGGTAAAGACTCCTGTGTACAAAGAACAGGCTAAACAACAAAGTCGT
TTCTATTAGGTGTGTTATAGAGTAGTAAAGTTTTTGGAAACTCAACTTAAAAGTTATCAA
AAATAATATTAATTTCGAAAATTTCTCAACATATGATTAAATTTGCTATAGTGTCGAAGC
TTAGAACAGTAAGTGGACAGTGTAGAATTTTGTTTTATTTTTTAGTATACTGTAAAAAAA
AACTTCGTGAAGTATAAACCTAGAGAAATAACAAAATTTGCATATTTAATTGTTGGGAAT
TGCGTTACCATTATATTTAGCATATATGAATAAATGAGTTGGTGCACAAATTTTATAATC
AAATCGTAATCCTTGGCAAAAAATGTTCGTACCATCAAATACACTGTTATCATTTTTAAA
TTACCAATGTCGATTTTAAAGCAGCGTTTTCTATGTTCGATTGCTTCTTATCTTACTACC
GTAACATACATATAAATTAATATAAATTAGAAATTTAACCATTAAATATAATCAGTGCTT
CAGTAAAATATAAAAATTCCATAATATAAATCCAATTTACAAAAATTTGTTTATTGTATA
TATTTTTTGACAATTATTAGAAATTAGGGTCCAAGGAAGATGAAAAATATTCCATAGTGA
TACCAGTATAAATAAATACTTTAAACAAAGCACACAAATATATACCTTGGTTGTTTGTAA
GACAATTATATTTTACATAAATAGTTGCATTTTATGCAAATACCTGCAACATTTTCTGGA
AGCTAAGCAGGCGTGTACATGCATTTGTGAACTTGGTGTTATGTAGTCATTATAGCCTTA
AATTTTAAACGAGTATACTGGCCTTAATCTAATTCCATGCAATTTACAGCGATTAAGAGA
GGTAAATAGATATATTCATGTTTCAAACCGAGTAAATAAGGCGGTAATCGGATTTAAACA
CGGTATATAATAAGAAATCGTTTCATGAGTAATGTTTATTTGAAATATACAGTAGAATCA
TTTACTAAATATTTTGACTGAAAAATTTTCTCTCTTTGATGAACATATATTTTTTGTACA
TGATTCGGCTTTACATAGTCAATTTTTGTATGTTAAAGCTTTTCGCTTCTATTTTTTTTT
TCTTTTTTTGCCTTCAAAGTGGTGGTTTTCGAAAACGGTTGTGCTTACTTTATTGAATGT
ATTTCAGTTCATACTGTACACTGTTAGAAAATCTACGTCAACTATTCGCTGCAAGATAGC
AGTTGTTTTAAGGTTAACAGACCTTGAAGTACAAATAAACGAAACACTCACACTGCATGA
CTGATATAAGAATTCAGTATAAAAATTTAGGAATTGCTGCCTGTCTTTGAAGAAAGGATG
AACCGACTATATTAATTTGATTAAAGTGCTACTCTATCCGTATTCCTACATACATTACAA
CTCGGACATTAAAGTCCTAGTATGGCACCCGACACAGGGTCATAACAATACCGACACCAG
CAGTAAACAGAAATCAAATGACCCGGACTTTAATGTCCAGTGAAACTAGATACAACATGA
CAAGGAGAGTTGTTATATAAGGCAAATACTCTTTGTCAATTTCAATTGATGTTTACACAC
AATGAATGCTTTAGCGAAAATTAAAGCTTTTCGAAGCTATGTCCCTTTACTACAGGGAAA
CACTAAGACTATATACTTGAATCAATCATTCCAAGCGCCCATGAATATGTTAGTAAGTAC
AGCTCTTCAAGGCTACATTAACGAGGGACTGTACAATCCGCATCCTAAACCCATGTGGAA
GGAGAGGACAGAAGAAACCAGGTCTTTGTTAGCGAAGCTGCTGAATGCATCCACCAAAGA
TTCTATAACATTCACTCGCGATACAACAGAAGGCCTCAATCTATTTCAGAGATCACTCAA
ATGGAAGCCAGGAGATAATGTTGTTATTTTAGATAATGAGCATCCTAATCAAGGGTTTGG
CTGGATTGCTCTTCAAAACGATGGCCTTGAAGTTCGACTAGTACCAAATGAAGGTCAATA
CCATGCCAATGCTTCAACGTTTGCTCCTTATGTTGACAGTCGTACTAAAGCAATTGGGTT
ATCTTCGGTAATGTTCCACAGTGGGCAGAAAAATGACGTTAAAGACATAGCTAATGCGTT
CAGGCCAAAAGGAATCCATGTTTTGGCAGACCTTACGCAACAGGTTGGGTTGAGCAAAAT
CGACGTTCAGGATTTGAATGTTTCTGCTTGCGCCTTCAGCTGTCATAAAGGACTCGGTTG
TCCTACTGGGCTGGGTGTACTATATGTATCGCCATTAGCTATTTCCGAGCTGAGATCAAC
TCCTCCTTTCGTTGGTGGAGGGGCTGTAGAAGATTTTAAGGAAGATTTAAAATTGAAGTT
GAATGCTAAATACCATCAGTCTGCATTAAGATACGAACATACTAATAACGCTTACATGCT
TATTACTGCATTGCGTGCATACTTAAAATTTTTACTCAAAGTAGGCATTTCCAACGTTGA
ACGTTATTTGCAAGGACTTGGAAAAGATCTTATAAAAGAGTTAGAAAGTCTCAATGTATC
TGTGATTGGGTACAAAGATTTTGATAAGCACTCCTCCCATTCTTATGTTTTAAAAATATT
AAATCCCGAATGGTTTGACTTTCTAAGGCAGCAAGGTGTTTGCGTTTCGCGTTTTGAAAG
TGGAATCAGAGTTTCGTTTGGTCTATATAATACAAGCAAAGACATAATTAAATTCATCTC
TGTAATAAGGAAGGGATTAGCTTTGAACATCCCTTTGAACATTAGGCCTCCCCAAAGGAT
TGCTGTTATGGATAATCCCTTAGTTGGGATTTCTGACGAAGCAATTGCAGCAATGAAATT
ACCTGCAAATACACTATCTAACAGGCCTCTTGCTGCTAACATTTAGAAACAACATACATA
GAATTTTCATGAACCTACTTTATTTTTTATTACTCCAATGTATTTCATTTTTAACTTCAA
TGCGTTATCCTCGTTTTCAATTTAAGGTACTCGACAGTTACCTTAACAAGTTTATAGCAT
ACTCTGACTGTAAAATTCATCTATGAAGCACTTAAAGCGCGGATCTAGCATGCTTTTATA
ATAACAATATGTGTTTTGATTTTGCATCAATTTCGTCATTAATATGAGATGCCTCGCTAC
TTTTTAACGAAACATATACATTTTCTATTGTTCGTACAACCTATTATTTCCATCCTCTGA
ATCGTTAGGCTGATTGAACATTGAAAATAATGAGTTTTTCCAAATTTCACTGTGGGAAGC
TGATGTCATTAAAATTGGCGGACCTCCGTACAATGTTTGAAGCCCTTGAGAAGTAATATC
AAGTTCGAATGTTTTGGTAGATGGATCCAAAATGTCCGGGATATTCGCGGACTCGTGTGC
AATGCTTGAATTCGAGTTATTGACATTAAGACCTTCGGAATTTGATTTTAAAGAAAAGGA
ATCTGTAAAAGCGACACCCTTGGACAATAAACTACTCTTTATAAGATGAATAGATTTCGT
GGCTAAATCCCACACTTTTGATGCCTTAACCAACACAATCAAGAAGAAGTTTAGCTTGGT
TTCTATCACCTGGCGATTAAGAATTGGATCTTCGTCGTTCCATAACATAAGAAGTACACT
GCAGCTTACAATAGCTGCATATACCAAAACAAAAGACACAGAATTAATTCCAAACGCATC
ATTTCGATACTTAATAAGTAACTCTATATCTTCAATGGAATCTTGACATATTAATTTAGG
TGTCATATCATTGGAAATAACCTCCTTACTAGACAAAAAAGGTCTATTCAGACATATTTT
AATTAAATTGTAATATAAGCAAACGACAGAAAGATCAGGATTTTGACCAAATTTTCTCAA
TTCGCTTTTTTTCCACCGGAGTTCACTCGGAAGCTTAAGATGCCATTTGGCAAGCTCTAA
ATTGTACTTCCCCAAATTTTGTAGCATGTAATCTGCACCGTAAGGCATTGAAATAGGGGC
AAATACGTTTAGTAATATAGCATCAGCTACATTACTCAAATCCACTAGTAAACAGAGGAT
TGTATACATAGATATTCTTTTAGAAGAAGGGCGTTGTTCACTCTGTACTCGTTGACTCCA
TCGAAATCAGGTAAGCTTTCAGAATCGGGGATGCTAGTGTCAGATTTTTTTAGCGTAGTA
GGCCTACCAAGGACAAAGCTAATAAATATATCTGTAACATAACTTCCCCAATAAATCCTA
CTACGAACAGCAGCATCTGCCGGTGAAACAACGGGATGATCATTTACCGACCAATTTCGG
GGATTTAATTGAAATCCCAAATCTTGACCCATTCGAAATGCCATCCCCGACAACATCCAT
CCTAGCGATGTATTGCCCATCCCAATATTGAAATAACCTAAACACAACAAGCACTGGATT
GAAGTAATATGAGACTTTCCCAGACCATATTCTATTATTTTATTCCAAGCAATTTGATAA
AAATTCTTGGCCAATGCGGCAATGTTAGGATCAACGGACATTCTACTACCAATTGCACAC
ATTGCATATAGCAAGTGTTCAGAACAATATCTTCCTTCATGATAGCGATAGTAATAGTCA
ACCAGAAATGCCTCCCGGTTGATAAATAAAAACTGCGGGTACTGCCATTTAAAAAAAAGC
TTTAGACAATCAGTTATAAGAGGAGAAAAGCTGGGGTTTTGAGGGGGGAAAGAAGGCGTC
TCAGGCGAGCTTGGAGTTAACGGTGGCCCGTAGACATTTGTTGGCCCGTAAAAGGCGATG
GTATTTGGGCCTCTAATGTCTAAAGAGACTGGAAATTCAAAAGTGGTATCAGTTTTAGAA
ACCGATATATCTGGAGATAAGTGGTCGTTAAACGAAATTGTTTTTAGCAATTCGAGTTTT
TCATTGACAGGAGCATATTTCACCCTTTTCCAAAAAGCTTCTAAGCCCGCTAACCTAGTT
TCTAAGGCTTTCACATAGCTATGTGGATGTCGTATTTTGCGGCTATCATATTCTTTAAAC
ATGCATTTTTCGCCAGCCTGCTCACAATTGGTACACGGATTTTTTCGGTCACATTTTATC
TTTAATTGTAGTTAGATGCTGATAATTTCAATGTATGAATACCTTTTTCTGACGGCACAC
AATACAACTAGATATTGGTTAGTACTGATAACAGTATCCCATGATCCTTACGATAATGAA
CGCATTATATGAAGCAATTGAGGAACTCTCGAATTGTAAAATTATGATGAAGAAATCATT
TGAAAATCGTATTCATTAACACTAAAAGTTTTAAATTTCAAGACTGGAAGAGGTAAAAAG
TTAGCACCCTAGATTGATAAAGTTCGTTAGGTCACGGGCATGCTTAAAATATATTTTCTT
AATATTATATAATATAATGTTCGGATATAAGTATTTAAAGACATTATCTTATACAAGGAA
CTAGTACACCCGTAATATAGCGACTAACAATATTACCATAGCGTACAACGAGCGGTTTAC
ATTCTTTGTAAAGAAATGGTTTTAATACGATTGATTTTACAAAAAATGACTTGGTAAATT
TTGGAACCGAATAACCAGTCGAATGGCAATGATGGGATAATTTTAAATGCACTTTACCAA
ATGAATTAATCAGGTATGATAAATTTAAAAATCACATATAACCATTATCGCTCATTCATA
TTAAATATTGGGTTCTATAAAGGGGATTTGTGTTCAATAAAATCTACAATACTATGTATA
ACGAAACCTAGTACCCTAAGCAGATTGCTCGGTAAAATTACTTTTATAATACTCAATCGA
GTATTATCGTACATGATAGTAAAAAAAAAGGATTTAGCCAAGAATGTTAATTATTTAAAT
TAAATTAAATTCATGATTCATGAAGAACCAAGAGACAATCTTAGAGTTTCCCCTGCAAAC
AATGTATTGAAAAAATATGTATACAAAGGAATATAAATACTTAAATTTACTTCCTAGTAA
AATGAATTAAAGCTGGCCTAGCTCGTTTATTTATTATATGTTTTTCATGACTTCTACGTC
TAAATGATATAACTAACGCCTATAGAGCTCATGTAAAATAAATAATATTTGTTTAGTTGA
TATAACGATTATTTTCTGTTATAGTAGGTAGATCTACATCATTGTTAGGTGAGTTTTTAA
AAAAATTTGAATGTCAAAATAAAATTTCTAGATTCATCGATTACTAATCTCTACAATATA
TATATTATAATTTTCATACACAAAATTATGCTGGAATTTTATACTTACATTTACCTATCG
ATTTAACACATTAAATCCTCAAAACATGTCTACCGAAAAAAAAGTTCTACTAGTTTGCAG
CGATTATTATGGTCCTTTTTATGAAGACAGTTCAAAGACCGGAGCATATTTCACTGAAGT
CTTGCATCCCTTTCAAGTCTTTACAAAGGCAGGGTATAGTGTTCAGATTGTCAGTGAGAA
TGGTAATGTTGGCTGATGACCATTCTATAAGTGATTCTGCCCTTTCGGACTCCGATAAAA
ACGCGTTTAAAGACAAAAACAATGATTTTTGGAAAGCTATTAAAAATGCGAAGAATGCAA
GCGACATAAATTTCTCGGACTATTCTATATTTTTTGCTGCTGGTGGACATGGCACCTTGT
TTGATTTCCCATCTGCAACCAATTTACACAAGGGAGCTGCTAAGATTTACAGTATGGGTG
GAGTGATTGCAGCCGTTTGCCATGGTCCAGTTATTCTTCCGTGTATCAAAGATTCTACAG
GATTTTCTATTGTTAAGGGGAAAACGGTTACAGCTTTCAATGAAATCGCTGAGCAGCAAA
TGAATTTAATGCCTACTTTTGAAAAATACCATTTTAAGACATTAAACAAGTTATTTCAGG
AAGCAGGAAGCAACTTCGTTGATCCTCAAGAACCTTTTGATGATTTTGTTAAAACAGATG
GCAAATTAGTTACCGGTGCTAACCCAGCAAGTGCCGCTTCAACAGCGAAAGCAGCTTTGA
ACTCTTTAAATTCTTAAAGTTTGTAGTAGGATTTGTGTTCATAATGCCTTGCGACAATAT
ACATGTTACGACTACTATTTGTTATTCACATTCATAGGGTTTACATAACATCCATAACAA
ATGAAACTCTAAACGCATTTTCTATTACTAAATTAGAAAATTTTTAAAAAATTATATTTA
TTACTTTCTATGAATCAAAGTAAATAAGAAGTGAAATAAAAGTGTTTCAAAATTTCGACG
TTAAGAACGAACAAATATCGATTAGGAAGGCCAAGAAGAGTCTATATTTATAATGGAGTT
TCCATGTATTCATAGGAACAAAATTAGTATCATTAGTATTAAATGCTGACTGCTCCATAA
CCTCCACCTCCCGGTGTTTCAATTACAATGTGATCTCCTTTGCCCATGAGAACGTGGTTT
TTACCACCCAAGTTAACATACCTTGGAAAGTCAGGATTGCTGCAATCTATCCATGTATTA
ACACCCATGGCTCCATCTTCTCCCCCGTTCATTCCATAAGGAGCCCGACTTCTCCTCTCC
GACAATATTGAACAGTGCATTGACCGGCGAAATTCAAAATGTCGTATGACACCATCACCA
CCATGATATTCTCCTTTGCCTCCAGAATTTTCTCTTAAGCAGAACCTTCTAAGTATTACG
GGTGCTCTCCTTTCTACTACCTCTGGATCAGTGATACGAGTATTTGTCATATGGGTATGG
ACTCCACTAGTTCCATTCCAAGTAGGACCTGCTCCAGCACCTCCTGCGATTGTTTCATAC
ATTGCAAAACCTTCCTCTCCGTTTTCACCATCGTAGCCGAAAGTCAAGTTATTCATACAT
CCTTGTGATGCTGCACAAATGCTAAAAGCTTTCAATATGACATCTGTGATTCTTTGAGAG
GTCAGTACATTACCACCAACCACTGCAGCAGTCTCGGAAGGATTAAGAAAGCATGAGGGT
GGAATCCTAATTTCTATTGGCTTCAAGCAGCCCTCGTTCAGTGGGATATCTTGATTAATT
ATAGAACGAAGGCAGTAGATAACTGATGAATAAGTAATTGCAATAGGTGCGTTCCAATTA
CCGTAAACTTCTGGACCTGTACCTTCGAAATCAAATACGGCATCACCAGTTTCAGGATCA
ATTTTCACTTCTAATTGTAGGGGAGTACCATCATCCATATAATCTATCGCTTTCAGGGGT
TTCTGCGAATTTTGTACACTGAATGCCTTTAATACGTCTCTAACAGCTTTTTCTGCTGCT
GCCTGTATTCCATACATAGAACGCTGAACAATATCAAGCCCGTATTCGACAACGAGCTTT
TCTACCATAGATCTACCTCTATGACAAGCAGATAACATTGCTTTAACATCACTGATGTTG
TCTCGAAGTGTCCTTGATCCAGAACAATCCGGGTATTTAGCAGGCTCATCAAAAAGTAAT
TGTGTAAGTCCTTTTTCATCAAAGGTTCCGGCCTTAACAACTTTGAAGGTTTTTATTGCT
GCTCCTTCTTCATAAATTGCTTTGGAATTTGAAGGCATTGAACCTGGAGTAATTCCTCCA
ACATCCACCATATGTCCCCTTGCTGCACAATAAAAGATAATATCTTTATTGTTATCGAAA
ACAGGAGTGACAACGGTCAAATCGGGTAGATGAACTCCACCTGCAATAGGATGATTAGAA
AGTAAAACATCTCCTGGAACAAGTTTACCTTTCCAATAATTATGCTGCCACTTTACCGCA
GTTTGCATTGATCCCAGCATGGCTGGGACGTGTGGAGCATTAGCAACGAGACCTCCATCA
GGAGAAAACAGCGCACAACTATAATCAAGCCGTTCTTTAACGTTAACACTCACAGCGGTT
TTTTGAAGAACTTGACCCATTTGTTCTGATATACTCATAAAACGATTGGCAAAGATCGTC
ATAGTAATCGGGTCCAAGTCGACGTTCTTTTTCACTACCAGTGTGGATTTTGTTTTTTCA
AGCAAAACATGTCTTGCGAAAATCTTAGCTGTAAAAGACGGCTCAATTAGCAGAGTTTGC
GTAGTATCAACGATAACAGCTGGACCAGTTATCAAACTATGAACAGGTAAAGATGATAAT
TGGTATACGTGACAATTTACCTTCCCGACTTCTGCAAAGTAGACAGGTGTATACATCGTA
GGTTTGTTATCTCTAATAAACACAGTATTTTCATTTTCAGTTTCGGAAGCAAAGACAGTA
TCGACTTCAGATTGATTGGAAGCTCGTGCGATAGCGCGAATTCTAATGTCTTCAACCATG
ATTTTACGATCTATTAAAGAAAATCCGAATTGATTCTTATAAGATTCTTCAAACAAAGTC
TTAAAATCCCATGAGTCCTTTGGCTTTGCAATCATCATAGTGGTATCGTTACCTTCGTAT
CGCAGATTTGCGAATAATTCGGTCGAGATTTGAGACTCTAGATATCCTTCATTCTCCAAA
AAGGAAACGGCCTTTTTGTCTAACACATCAAACTTTGATTGTATAAGAGGTAAATTATCC
TCATCTAACACAGATAAACAAGGCATTTGTTCCTCATGTGTCACATGAGCTAATGCTAAA
CCATAAGCAGAAAGGACAGAGGAATATTTATGAATAATAATCTTTTCAATGTTCAATAAA
GATGCAATTGCACACGCATGTTGGCCACCAGCGCCTCCAAAAACAGCAAGATGGTGCGCA
GAAAGGTCCAATCCACGTGATTCGGTAAGTTTACGGATTGGTCGACACATGGTTTCATTA
GCTACCTGGATAAATCCCATGGCAATTTCTTCAATTGTCTTCTCCTTCTCAATGTCAATG
TTGATGATGTCCCTTAATTCAGAAAATTTTTCAATGACTATGTCTTTGTTCATACTCTCG
TTTTCTTTTGGACCAAAAATTTTCGGGAAGAAATCAGGAATAATTCTTCCCAACAAAACG
TTTGCATCTGTAACAGTTAAAGGTCCACCATTGAGATAACAAGCCGGTCCTGGAAAAGCA
CCAGCACTTTCTGGACCAACCGAAAACAGTTGATTTCTCCAAAATAATCGAGAACCACCA
CCTGCAGCAACCGTCTGAATATCCAATTGAGGGGACTGAATGTATAGTCCGAATATATTG
GCTTCGTATATATGCTCAAATTTACCATCGTATCTAGAAACATCAGTTGACGTGCCCCCC
ATATCAAAACCTATGGCTGGCGTTTTGTCATCAGCATGCAAAGATGATGTTTTCGCAAAT
CCAACCGTACCTGCAGCAGGACCGCTCATTATAGCACTAATAGCAGTAAAATTATCTATG
TCAACTAGACCACCATCGCTTTTCATGAATTGAATAGTATTAGGCTTCACATTGTAAAAA
TTCTTCTTAAACGAATCAAGATAATACCTCAACGTAGAACTAAGATACGCGTCGATAATG
GCGGAAACGGCCCTTGGAACTATTTTAACCATTGGTGTAAGTTTTGATGAGAGAGAAATA
TCTGTAAATCCTATACGTTTGGCAATTTTTTCAACTACCTCTTCATGAAGAGGATATGTA
TAAGAATGCATAAGACTGACAGAAATGGAGCGAAACCCTTCATTGTATAATTCCTTTAGA
TCTTGATATAACGCTTCTTCATCCAATTTCTTTTCCACTCGCAAAAATTCTCCTGTAATT
CCTTGAACAATACCAGCTGTCTTTGAGAATTGGTTTTCTAAGACAACTCTCTCTTTTGCT
TCTATGACACGTTGATATAATGGTGAAGGCCTTGATACTGTGAGGTCGAATAAGTCCGGG
CGAGCTTGATTTCCGATTTCTACCAAATTTCGAAAACCTTCCGTGATTATGAAGGCGGTT
TTTTCACCCTTACGTTCTAACAAAGCATTCGTCGCAACAGTTGTACCCATACGTATAGAG
GATACTCTTGTCAAGTCTAAAGGGACTTTACGAGGTATTTCTTCGCCGGACGCATAACAC
AACACTCTTCTAATTCCTTCAGTTGGAGCATCGTCGTATAATTTAGGGTTTACAGAAAGC
AACTTGAAAATCCCTTCTTGCTCCCTCCATCCAGATATCTTATAGTAAACATCGGTGAAG
GTTCCACCCCTATCAATCGCAATTCGCACATCTTGTTTCATTATAAAAAAATTAAAAGGT
TATTCTTAACTTAAAGAATGAATGAATAACTACAGCATGCTAATTGCGAACTTTTATACC
TCTAGTCAACGTTCCAATCAGTCAAGATAAGTAAAACGAGCTCCTCCTTGACCGAGACAT
TGAACGTCCAAAAAATTATACCAAGATGGGGGATTCCATAGTCGTAAGGAATGATTCTTA
TCATTTAAAGATTTAGTGCTCTCCATTTAGATTTTTAACCGAAGCGATCAAACTAATAAT
TCGTGTATGTACATTTTTGCATTGTGGAATAAACTGCCCCAAGAAAAAGATTTACGAGTG
CATCCCTCATGTGAGAGTTTGTAGTTAACTCTAATCAAAGCAAGAAATAATAAGTACAGT
TCAATTAATCTAAAGAAACATGTGCACAAAGTACCTACTAAAGAACAGATAACAATCTTA
CAAACCATTTTACGAAATAAATTTCGCAAAAAAGATCAAAATGAATAATAATTCAAGCAA
ATTAAATTAAATTAACATCATTACCAATAAATTATTAATTTTTACTAGTAAAGAGTGTAT
TTTGACATTAATTTTACTGATTTCGCATATTTGGTTCTATCTACGATATCAATAGTACCA
AGCAAGTAGATAGGGAGTCCTTGAATAGCCAAACAGCAGATCTTAAACATCATGAAATAC
TTAGGACTACAAGTGTTGAGATACTTATGATTGCGATAAATACAATTCTTTATCGATAAT
CAATTTAGGAACGGACAGGAAAGTTGCAAATTAGCAAATTTTTAAAGCTTTATTATAATA
ATTAATTGTCAAGATCTTTATTTTGCAAACTGTTAACAATGATACCCAATACATAAAATA
TGTAGGATTTCTGTAGTATACTTCCATATTGACCAGCTCAAAACTTTCTAATTAGACGCA
TGTTGAATATCAATTTAATGATTCATCGATAATTCAGATACTCTAATAATTGCATGACCA
TATCAGCAGGCTTCGATACTGCTCCTCCACTCCGCCGAACTCCACAAATGAATACGGAGC
TCCGCCAACTTTCAGTCTGATAAGGAGGCAATCTTTGCTACACAATATTGTGATGATTTA
ATAATTTATGTATATATATGGATATCATTCTTGCCTAATTCATTAACTTGTGCTGTTTTT
TATTTTTTGCTTTCTTTTTCTACCTACATATACATACACATAGATTTAATACACATTTTG
GATTTAAAAAATGAGTGTCAAAATTCACATTGATCGAGGTGGTACTTTTACAGACGCAAT
CGCCACTTTTGCTGATGAATCTCGCCCTCCTATTGTCATCAAATTACTTTCAGAGGATCC
TAGTAACTATAAGGACGCTTCTATCGAAGCTGTCCGACGCATTTTAGAGATTGTTCAAGG
AAAATCGATCCCACGAACCGAAAAATTAGATACCAGTTGCATTAATCATTTACGGTGTGG
TACTACAGTTGCTACCAATGCTTTATTGGAACGAAAAGGTGAACGATGCGCTTTTATAAC
GACTAAAGGATTTAAAGATGGTCTGTTAATTGGCAACCAATCTAGACCTAATATTTTCGA
GTTGGGAATTCGAAGACCTGAAGTATTGTACTCTAAAGTTATCGAAGTTGACGAGCGTGT
AACACTAGAAGATTATGTTGAAGACCCAATGAAAGTCAAAACCACAATTGACGGCTCTGA
CCCGTCACTAGTAGTTGGCCGTTCTGGTGAAGTCGTTCGTATTATGAAAAAGGTAGATTG
CGATGCACTTCGCAAAGATTTGCAAGCATTGTACGATGAAGGATTTACCAGTATCGCCGT
TTGCCTTGCCCACAGCTTTACATTTCCAGATCATGAACTTCTTGTTGGTAAAATTGCTGA
AGAGGTTGGTTTCAGCAATATCAGTCTTTCAACTAAATTAATGCCGATGATTAAATATGT
TCCTCGTGCTACTTCAGCTACCGCTGATGCTTACCTTTCTCCAGTTGTTAGAAGATACCT
TGCCGGGTTTCAATCAGGATTCCTTCATGGTTTAAAGACAAAGGATAATTCAAAGGGTGT
GCGTTGTGAGTTCATGCAGAGTGACGGTGGTTTGGTTGACGTTAATAAGTTTTCAGGCTT
ACATGCCATTCTCTCCGGTCCTGCTGGCGGTGTCGTAGGTTTTGCACTTACCTCATATGA
CGAGGACGTTAAAATTCCTGTCATCGGATTCGATATGGGAGGTACATCTACGGATGTTTC
TCGGTATGGTGGTTCATATGAACATGTCTTTGAAACGACAACGGCAGGAGTTACTATTCA
ATCTCCTCAATTAGATATAAATACGGTAGCCGCTGGCGGTGGATCACGTCTTTTTTGGAA
AAATGGCCTTTTTGTTGTTGGACCAGAAAGTGCTGGTGCACATCCTGGCCCAGTATGCTA
TCGCAAGGGAGGGTACTTGACTGTTACAGATGCAAATTTACTGTTAGGAAGACTTTTACC
TGAGTCTTTCCCTAAAATTTTTGGTCCTAATGAGGATGAATCACTAGACGTCGAGTCGAC
GAGAAAGGAGTTTGAAAAATTGACTGCTGAGATCAATTCTGGCCTTGAGAAAGAACGTCA
AATGACTGCCGATGAAGTTGCTTTTGGCTTCATTAAGATAGCGAACGAAACTATGGCTCG
CCCAATTCGCGCCCTTACTGAAGCTAAAGGACACGATATCTCCATTCATCGTTTGACTTC
TTTTGGTGGTGCTGGTGGACAACACTGTGCAGCTATTGCCAAATCTCTCGGTATTACCCA
GGTTTTAGTTCACAAGTATAGTTCAATTCTTTCAGCTTATGGAATGGCACTAGCTGATGT
CGTGTCTGAAGTTCAAGAGCCTTCCTCCTTTACTCTGGATGACTCAAATACTGAATCTAT
TAAGAAGCGTTTTGATAGCCTTAAAGAAGAAGCGAAAGCTAACCTTGAGGAGCAGGGATT
TACCGAAAGCCAAATTAGCTATGAGTTATTTTTGAATTGTCGGTATCAAGGAACTGACAG
CACTTTGATGATTAGCAAGCCTCTTGAGTCTTGGGATTTCAAGCAATCATTTTTTGATAA
ACATAAGCAGGAGTTCGGTTTTATTTTTGAAAATAAAGATATAATTATTGATGATATCAG
AATTCGTGCTTCCGGAAAAAGTTTCCAGAGCAAAGAGCCCAGTGTAGATGCTCAATTAAA
AGAATTGAAGTTCGAACCTGTTCAAAAGAGCCTAGCAACATGTGTCAAGGACATTTATTT
CGAAGGTGGACGTGTCCCTTCTGAAGTTTATAGCCTAGATAACTTGCCTGTTGGAACAAT
AGTGAATGGCCCTTCTTTGATAGTCGACAAAACGCAAACCATTGTTGTTCCTCCCAAAGC
TGTTGCTAGAATTTTGCATACACACGTTGTAATTGACATTTCTCATGGAAATGAATATAC
GGCAAACGATTCTCTCGCTAAAGCAAGTACAATTGATCCTATTTACCTTTCTGTATTTGG
ATCTCGGTTTATGGCTGTAGCTGAACAAATGGGAAGGGCTCTTCAGAAAACGAGTGTCTC
CACTAATGTTAAAGAGCGTCTTGATTATTCGTGTGCACTATTCGATGCGAAAGGAAATCT
TGTAGCTAACGCACCTCATATGCCGGTTCATCTAGGTTCTATGTCTACTTGTGTCCGCAC
ACAAGCAAAAATTCACGAAGGGAAACTAAAACCTGGTGATGTTCTTGTTACCAATCATCC
ATCATATGGTGGTACTCATTTGCCTGATATCACTACTATTACTCCTCATTTCGAAGGGGA
CGAGATCATGTTTTACGTTGCTGCGCGTGCCCATCACGCTGACATCGGTGGTATTCTACC
TGGTAGCATGCCTTCTTCTAGTAAAGAGCTTTCTGAAGAAGGAGCAACTATTAAGAGCGA
AAAACTTGTGGTTGATGGAGTTTTTCAGGAAGAACGCATGATTGATTTACTCTACAATGA
ACCGGCAAAAGTGGAGGGTGGTTCAGGCAGTCGCTGTCTTCGCGATAACCTAAATGATTT
GAAGGCTCAAGTTTCCGCAAACCAAAAGGGAATCAATTTAATTACATCTTTAATCAAGGA
GTACGGAAAAAATTCTGTTTTACGTTATATGAAGGCAATTCAAGAAAATGCGGAAAGCGC
CGTTAGACAATTATTGCTTGGAGTACGTGAAAGATTTTTAGGTGAGGATTTATACGCTGA
GGATCATATGGACGATGGGTCAAAGATATGCTTACGCATCACTATTGATGAAGAAAACGG
CGATGCCATATTTGATTTTACTGGTACAACTGAAGAAATCTATGGAAATATTAACGCCCC
GGAGGCAGTAACTTATAGCGCCATCATTTATTGTTTACGTGTTTTGATATCTGAAAATAT
CCCACTTAATCAAGGATGTCTGCTTCCAATTAAAGTTATCATTCCTGATAACTGCTTTTT
GAAACCCTCTGAAACAGCTGCTGTAGTAGGTGGAAATGTGCTAACGTCGCAAAGAATCAC
TGATACTATTCTCAAGGCATTCCAAGCATGTGCAGCTAGTCAGGGTGACACAAACAATTT
GACATTTGGAATTGGCGGTAAAGATCCAGAGACCGGTGAAGTGAAACCAGGATTTGGATA
CTATGAGACTATTTGCGGTGGATCTGGTGCAATTGATGGATTAGACGGAACTTCTGGTGT
TCATACTCATATGACTAACACCCGAATTACTGATTTGGAGGTACTTGAAAGAAGATACCC
TGTCATTTTGAGAAAGTTTATCATTCGTGAAAATTCTGGCGGCGCAGGAAAGTACAAAGG
TGGTGATGGTGTTATTCGCGATATTGAATTCAGAATTCCAGTTACCCTTTCCATACTTTC
AGAGCGTCGTGCCTATCATCCATACGGTATGAAAGGAGGTAAAGATGCCGAATGCGGTAA
AAACATTTGGATTCGAAAGGATATCTTACCTTCAGGAGAGCAACGAGTTCGACAAATCAA
CGTTGGCGGTAAAAACACATGCCATATGCAAGCTGGTGACCATATTGTTATTATGACACC
TGGCGGTGGTGGATATGGACCCCCTTCTGAACGAGTAGATACTGTCAAGAAAGCTAATGG
TGTCCAGCATTTCAGGGCTAATGGCACCATCTCACAATTACAGGAAATACAGCACACGAA
TTAGTTAGATAATTTATTAATGGTAATATAAATAGTTTGTCTTTTACATCTTAATTTCTT
ACTAATAACAAAGTTTTTAAAAATATTTGTATATAGTTGTCGAATATACTACAAGTGTTG
GTGACAACAACAGGATAAAGTTCAATAATATATAATATTCTTGAATACTAAATCATTTGT
AGAAAATGTATATAATTGTAATTAAAAAGCCGTATAGATTAAGATAGGATATATGAACGC
GTTTCCAAAATTTGTGAAATAGTGAAATATAAAAATAAATGAGTAAATATTTAATGTAAT
AGGAAAAAAAAAACTGGAATGGACTGCTAAAGCATTAAGAACATAAAAATTAGGATGCAT
GCGAGGAATAGGATGAGCTTTCAACAACTCTAACAAAAAAGAGTAAAGTTGGGAAAAAAA
GGGTAAAATCATCTGCGCTCGAAAAAAAAAGAAGCAATCCTACGAAGGCAATCACTTAAA
AGAAAGCGAACTGGAACGTAAGAGAAACCTTTCATTTCAGCAATTCAATCTGATTGGAAT
GTTACATTTCCGAAAGCTCTCACAGATGGAGATTTAACATCCACAGGAAAGCAAGAAGAA
GCAGTAACACCGGCAGTATCAAACTCAGTATCACCGTCTCTAAACCTTTCATCAGCATCG
GGTTCCGGAGACGTTAAAGGCATTTGTAACGATTTCAAAACTACAGGTGGAAGTGGAAAC
CCATATGAATTCAGCTTTTGTTGGTAGTATTGAATATATGTGAAAATGTCGGGAGACTTA
TGGAGAATGAAGCGATTAAAGCTAATCGCAAGCACACACAACTGAGTGCGTGGAATATCA
GTACACCTTTGGTGAAGAGCCTCGATGAATTGCTCCATGAGCGCACATTCCAAATCCTCG
TCAACCTTCAAAGTAGTCATAAAAGCGTTATTTGGATTAAAGTTGGTTCCTTCGAAAGAT
TCTAACTATATATATTAATGTTTCGGAATAGGAAATTATCGTAAAAGACAAGATAATCCA
GAGAAAAAAAATAAGTGATCGAATTATGAACGATCGATTGCAGTACAGATATTGAAAGGA
TTAATAGCTATTTGCCACTTAAAAGCAACAATGAAAGCAGGATAAAATGACTTTGAGACG
TTGGTTCCAATCGGTTTTCTCACGCGAAGAGCCAGAAAAGAAAAATGAAGGAGGTAATTA
CTAAGTCTTGAACTTATATCAAAACCTGTAGTAAGTGTAAAGGAATAAAGATTTCAAGTT
GCTAACACCTATCTGTAGAACCTAAAATCAGCTGGTTTGATACAATCTAGTTCCTTATCC
TGAAGACGTAGGAATTGCAAGCTTTTTTATTTGCTAGATAACAGTGAATATCGATCTCAC
AAATGATAGAAATGGGTATTCGGATTCGTTAAACCAGTTTTACGCGTTGTTAAAAAATGC
AAGAGAATAAAAGCTGTAAAACTAAATGAAACAAGTCAACAAAATGGAAGAACTTTTATA
TCTCTAATTTTTGAATGTTTAACTTCATCTACTTCCTAATTATCTTTCAGCCACAGTAGA
TACTGAAATTTTTTTTCACCGAATTTCCAGTCTAGATAAATTTTAGACAGCCTCGATTAG
ATAGGTACTAAACGCATGCTAGCCGAGACTAACTTGATAATTCGACGAAGATATATGTCT
TCATATATCTCACTGTCTGAAAGCGTTTATGGAGTTGAAAATATAATATAGAGAATGAAG
GAATGTCGAGAATATGATATTATTGAAAGTTTGATAATATACTTATGCACGTACATCCGC
GGAGAATGAAGTGTTTTGCATACCCTTGGCGTTAGAATATACTTACTTACTACAGAATTC
TCGGTATACAATTTCAATTGCAAGTAATTATTAGGCACAATAAAAGAAGTAGTTGCATAT
ATGAAAAGTTGAATTATGAGTTATTTATTGAAATAGCAACGAATGACTTAATTTGCGCTA
GTTTATCTGCTTGACAAATTCGCTAAGCGCAAGATAGACATGGTTTATCAGAAGCATCTG
TTTAGGGTTAAAGAGAGATAATCGCGACAATTATTCATAATGCTTACTTGTCCTTTACCA
TACGAAAAAACATTTGGAAATAGTCTATTGCTGATGGTATTAAGCTTAAAAGTATAAATC
TGTTGTGTAAAAAGGTGTTCATTAATTGTTGCGTCAAAATTTATCTAACATTTTGCAATT
GAGCCACCTACCATAGTTTTTGCATAGGAAATCTGTTGTCTGACAGTGTTTCCCTTCCTC
TTTAATATTTATTGTTTGTTTATACCCGTTTTTGGTTAACACTTTTTAAAATTTTATACT
TATTTATGCGTTGGATTTTCTTTGGGAAAGTTTTGTATTGATTTCTCCACAAATATGGTA
GATCATGTTTCTGAAAATTCAACGAATGTTTTGTCTGCTAAGAGGAAGTTGACTGAACCT
TCATTGATTGATTCTAAGCGCGTCTTTCCTTGCGACCAGTGCGCCAAGCGTTTTACGAGG
CATGAAAATCTAACTCGACATAAGGCTTGTCATAGTAAGGCTGAACCTATACCTTGTCCC
TATTGTGAGATCAAATGCAAAAGAAAAGATTTACTCAAACGCCACATACAGCGATTCCAT
AATGATAAGTCTGTTATCGAAGAAGGCTCGAAAGATGTGCTGGACGTAAAGGCTGCCGCA
TCACAGCAAGAAGATAATATGAAAATTGTTTTACCTTCTTTCGATGCAATAGATGTGCCA
AAAGCTTATCATCCAAGTTTGCGTCCTTATTTTACCATTCTTCCTTTGATTCCTTCGGAT
TTCTTAGAACATTATATCGAAGGTTACTTTGAGTGGTTTCATCCTGTTTTCCCTTTTATT
CATCAAGCATCGTTTAATTCCGAGAATGTTGCTGCTTCATTTCTTCGCTCTCTAGTTGTG
ATTGCATGCTTGTGTACTGGTATAGAAAGTGATTTTTCTATGGCATTATTGTTTTGGGAC
AGCGGCTTTCATGTTCTTCAGCTCTACTTACAGGGTGATCCTGAGCGAGTAAAAAAAGCC
TGGGTTTTTCAATCTAGATTGTTGTTTTGTACCGCCTCTTTATTCGAAAAGACTGCCTGT
TTTTCCGGTATTGGTCACGTCTTACTGAAAGACTTAGTTCATGAAAGCCGCACTTTTGGC
TGGACAAAGTTAAATTGGTCGGTCGAAGGAGATACCGATATTTCGAATCTAATAGATCTT
GAATGTATTAGAAGAAGTGTGTTTTGTTTGTATATCCTCGAGTGGTTTTTAGCATTAATT
TTTAATAAACCTCCCTCCCTTTCTGTCTTAGAATTACAAATGCCCTTACCCATATCGAGC
GCACTTTGGAGTTCTAAAGAGTTACTTTCTAAGGATTATTGGAGACCCAATCCTCTCAAT
CCTAGAGATGCTTTAAGTATCTTGGTTAATGGACCTCTACTTCTTGAGGAAACCAATATT
TCAGGGTTTGTTTTATTGTTCGCCATTTTTGAGTTCATTCGCGATGAAGCTAAATTGAGT
ATGATTGGTTTACCAAGGCAGCCAAACAGATCATATGAAATCATGCTTCAACATTTAAAG
GTCAGTATGGAACTCTCGAACCCATGTGCAAAAACAAGTTCTATTTTTCTTTGCTTATGG
CATTTAGTACTCACTTATTACTATCTTCCCGATCCACTTTTTTTACGCTCTATTACATTG
ACTGACTTAGAATCAGCCACTTCATACTTTAAAGATGACTCGTGGATGGATGATGATTAC
ATTTCTCCTTGTATGACTACCTATAATTTGACTATGGGCTGGGAAAATGTGATTTGGGGT
TTACGATATGCTGAAACGGAACTAACGAAGTTTAAATTCGATTTACCAGTACCACATTTG
ACACTTTTTCGTATATTTTTGCAGGGCCTTTACGCTTTGCGTGATTTCGATCAGATTAGT
ACTTCTTCTCTTCAAACATTTACTATGTTATGGAAGAAACTTTCTACTTCCTTAAATATG
AAAGAGGATGCACAAAATACAGCCCCCTCGACGTGCGTTAAAGAATTTTCTGCATTTGTT
GCAAGCGCTTTGGATGTTGAAGGTGGATGGGGTATTGGTCCACTTCTTACCAAAGCGTTC
CGTCCAACATAGTTTTATATATTATTTTTTTTTAGATTTATTATTTCTCTGTTTTGTTTT
TACTAATTCTCTTCTTTCTACAACAAGTTATTATTACCAACCATTGTTCATTAAAAAAAG
GGGGAGCTTCCGACATTTTCACTTAATTTCGACTGTATAGTCCATTTTTTTTCAGATTGA
AACGATTTTTGAATTCGTTATCAATAAAAATAAATACGCTTCCGGATGGGGGACTCCCTT
AACTGACTGAATGTTTACATATCCATATTTACGCAACTAAAGCATTAGCATTATTTAAGT
TAACCACATCACCTCATTTAATACCAATTTTAATATTATTATATTCTATTAATTAATAGG
CTAGCAACTACTGTAGACAAAAATCTACAAATTCTATACAACTCATTAGAAATACATCAA
GGAGTAAAAAAAAACAAAAGATCACAGATAATATCGGAAGTCGTCAGCAAAGTCACCAAT
GGCAGATGGATCAAATTCACCACGAGCACATCGCTCATCTCGCTTTTTGTTCACGTAACG
AAGTGAAAAGAACATGACAACGTAGGCGAGTCCGCCAACTATAACACAGCCTAATGTGAA
AGCATTACCCAAAATGTATTTTGGAGCATTTTTAGACCGATAAATCTGACCAGCAACAAT
GCCCGAACTGTTCGCAAGAGTCTGCTGAATTCCTATCGCAGTTGCTCTTTTGTAATGACC
CGCAACGTTATTGTTCAACCACCCGAGATTTAAACCAGGACCGATGTAACATCCTATGGC
AATAATATAAGTTGCAGTATACTTTGCAGCATTAGAATCGCTTGCTAACATTATTATATA
TCCAACTGCAACAACGGTTGAAGCTGAAATTAAATATACAGCTCGTAGCTGAGTGCGATC
AGAGAGCCATGCAACAAATAAAAATGATATCACACCAGCAATATATACTGGAATAGTCAT
ATAGTTAGTTTGAAGGCCTACAAAACCAAGACCCTTAATAATGACAGGCAAGAAAGATGA
AAATCCATACAACACCATATCGGCACAAAATTGAGACGTAGCAGAAACGTAAACTTTGGG
ATCCTTAAAGGCCTTCCTAACTTCTGACCATTCAAAATGTTGCTCACCATGATAACGGGC
GTTAATATCTCTACGAATAATAGCAACCTCCCTTTCTTCACGGGTAAGGAACCAAGCATT
TTCCATCTTATCCGGAAGAGCAAATAAACAAAGTGGAACACCAATAAAGGAAACGAGACC
TTCTACGATGTATATCCATTGCCAACCTTCTTTGTTACCAGCATGAACTTGCTCAAGAGC
ATAAGCAAAAAGACCTCCAAAAGCACCTGCTAAACCAGCCGAAGCAAACAAGTAGGAAAG
ACGCTGGCATTGTTCTTTGCGGGTGTAATGAGTTGTCAGATACAAGTTAAGCGCAGGAAA
TAAGCAACCTTCCAACAAACCAAGAATTAAGCGTGTAGCAATCAAACCTCCATAGCTTGA
CATAAATCCAGAAAACAGAACAGTCATGCTCCATGCAAAAGATATAAATGCCAACATCCG
CGAGGCTTTAATTCGTTTAACCAAAACGACACTAGGAGTCTCAACCAAAATATACAATAC
ATAAAAAATACTAACAGCAACATTTAAACGTTCTCCATAAAGACTCAATGCCTCAGTCAT
ACCAGCAACAGCAGCATTACCAATATTTGAGCGATCCAAAAATGCCATTAAATAAAGGAA
CCCAATAATGGGACTGATTACAAGGTCCATTTTCAAAAGTAGTTTCTTTTCAACCTTTGG
GTCGATTTTTAACGAGGCTGTATCTCCATAATCCACATCTGGCGACGCTGTATTCTGGAG
TTTCTCCTTATTTATTTCTGAAGCATAAATGCTATGCTCATCGTCTTTTGAGATTTTATA
TTCCGATTGATCTGACATTTTGCCAAACTTTGGTCTATTAGAATATTATGCGAAACAGGA
GAGCAAACCGCTTCTTTATATTCGCATTTCAGTCAACCATACAGATCCATATCTAATTTC
CTAATAGTTACAAAAGAGGGGGTTTTTTATCATTGATAAACGACGATGTAGGTTTTCCTA
TAGTAGTTGTAGTACTAGTTCGTCTAGCAATCGTGTAATTTATTGATAGACGCTGGATTT
ACTGGACGATGAGCAGAGCTCCTCCAGCTTATTGACTATCATGCTTATATTTTCTAATAG
CGAATAAATGCGATTGTATTAAAGAACGTGTTATTATATCATCGAGCTCCCAAGCAACGA
TTAATTTCACGAATACACTATCAGTTAGCTTAATAGGAGGAGCTCCCAATCAAGTTTGCA
AAATGTAAGCTGAAACTTCGTGCAGTCAATTTAGGCATAAAATCATGATATGTTTAATAG
ATAAAAGTATTTGCACACAAATATATATATAGTTACGAAAAGGATTAGGCTAAAAAATTA
ATTAGAAACCTTCTTTTGGGAAATACATTACTATAAGAAAATCTACCACTAATAATAGAA
CTGTGGATCAATTGATTTGAAATTACAATAATAATGACTACTACTAGTATCGATCCACCA
GTGTATGCCACCGTCGATGTAATTCGCGAACCGAAAGCATATGATGGTATGCCTAAGAAG
GACGAGTGTCGTCTCCCTTCCTATTCAGAGCGAGCAATTACGAAGCCCGTAGAAGCTCGT
AAATTAATTCGAAACAGATTAATGACCAAGTCCACGACTGGATGGTGCGAGGGATATATT
CAAGCAAACCTTTTGGTCTTGCCTGCCAAATATAGAGATGATTTCGTAAATTTGTGCGTT
CGCAATCCTGTTCCTTGTCCTTTGTTGGGAGAAACGGAAATTGGCAAGCCTACTGAATTC
AAACCAGAAGCTTTGGCTAAACAAAGCAACGTCGCAACAGATATTCCTTTCTATTGTGAA
TACATCAATGGCAAATTTTCAAGGGAATTAGAAAATATTTCCAAAGAGTGGACTGAAGAC
TACGTCGGCTTCTTGATTGGATGCTCTTTCTCTTTTGAAGCTGCACTAGTAGCTGAGAAT
TTTATCCCAAGGCATTTACCAACTGGTGATGCACCTCCAATGTTTATTACAAATATCCCT
CTTTGCGCATCTGGCGTTTTTACTGGTACTTTTGTAGTCTCCATGCGTCCATACCCTGAA
AAGGACCTTGAAAGAATCAGAAAAATTACTTCTGCTTATACGAACTGCCATGGAGAACCT
GTTGCATGGGGTTGGGATGGTGCTAAGAAAATTGGAGTCAAAGACTGTGGAAAACCTGAC
TTTGGCGTGCCTGTCGAATTCAAAGAAGGTGAAATCCCTATTTTCTGGGGCTGTGGTGTT
ACTCCACAAAACGTAGTAATGATGAGTAAACTACCTGAGCCCGTTTACTCTCATAAACCT
GGCTACATGTATTTGACTGATTTAACCCATAATTGTTAATAGAATATACCAGCTCTTTCT
TTTTGTCATTTACGAGCGCTAACTGTTACATTAAGCGATCATTTGCAGCAGCAGCAAATT
ATATAGTTACCAATGAATATTTATCTACCATAATTGAGACGGCATTCAATCTCAACAATA
CTTGGTCATGAATAATCGCAAAAGTTGTAGTACTAAATTTATAATATTTATAAAACAGTA
TCGCAAATTAGCAATGCTTCACTTGAGCATAAGCATCACTTTTAATGAACAGCAGATCTG
CGAAAAAATTATCTTCCAATGTTTTTCTTTTTATTTATTTCGTATAACTCATAACAACAA
ACAACATAATTTTTATAATGCGCTAACGGCGGCTTCAGCAGTCGATTTTGCGCTCTGCGG
ATTTACCCCTGTTACAATTTTTCCATCGATCTGAGTAAAGTTGACATTGGGGTTTGGTGG
ATCAATGAAAGTTGCCCCTGCTTCAGCAAATATTTCATTTAAGGATTTCATCCCTCGTTT
TTTCAATTCATCCATAACACCCATTTTTTCCTCTCCAGCCTTATTAAAAGCTGTAACATG
CTTATGATACACGACTGTTTTGCCTTCAACTGATTGTGGATTCTTTACATTGGCAAGCAA
AACAGGGCCATGACAGACTGCCGATAAAACACCACCATTTGTAAACACTTCTCTTGCTAC
CGCCTGTAAATTCGTGGCTTTGGGTAAGTCAAACATCGCAGCATGCCCACCTGCCACAAA
TAAAAGCTGATAGTCTTTTCCAACTATGTCCGAAGCCTTTTTCATATTGTTAAGATTAGT
CCAAAAATCGTCGTTTTTATCATTAAATACTTTTCTTTCAAAGTCCCCTAATTTTGACTC
CTCAATGGAATGATCGTCAAATTTGTAAGAGCCATTTTCTGAAACGAATTGCACGTTAAA
ACCTGCTTTTTTGAAAACATTGTAAGGGATTAAAAGCTCTGAAAAATGGACTCCAGTGTT
TTTACCATCTGGATAAAATGGGCCATAATAACTGCTGGCAACAAGCAATGCATTTTTTCC
TTTTGCAATAGACATTAGGGAAAGATAGTCTGTAGAAATAGATGAAAGCCAAGCAAACAA
ACAAATAATAGAATAAAAATGATCGATATTATTGATATAAAATCAATTCAACGTTTCGTA
GATGTAAAGATATATATATATATATACACTATTCAATCTTTAAATCAACACAAAAAATCA
TGCTCCTACCATATTACAAAATATGAAGTCATGAAATTCGAAGCTGTTCTAGGGTCGATT
GTTGTTGCATTCAATAGATGTCATTCTATATCATATAGCAATTTCTACTATGTAAAGATT
CCTGCTGTACGGAAGAACCTTAAGTACTTTTCTAGATGACAACAAGGACTAATGAGGTTT
TTACACACTTGTGTAACAAAAAACGAGGCTTTAAATATATTGTATAAAAAACTACTTTCT
AATCGGTTAAAACCATGACTAGACCCTTGATAGACTATGTAACGTCACTAGGAGGCTAAT
AAATTTGACAGTGTTTTGTTTGCGTTTGTAGCTAGTTCATTAACTCTATTATAAGGATTT
CGGGTAAAACATTCCTTTACTGAAAATGACTTAGCAAAAGATATGTAGTTTTAAATATCC
ATAATTGAAATCAATTCATGACTATTGTATACCATTTGCCTGATGGTGTTCAATGATCCA
ACACTTAAAACAGGCTCTGCTGGTAGACAATATAAAATACATTTTAAGTATTTATAGAGC
TATTTACTGATCCAAATGTCTACGGCCATACCTAGGCGAAAACACCAGTTCCCGTCCGAT
CACTGCAGTTAAGCGTCTGAGGGCCTCGTTAGTACTATGGTTGGAGACAACATGGGAATC
CGGGGTGCTGTAGGCTCCTTCTTTTTTGATTTTATATCATTTTTTTGTGAACTGGTTGTT
TAATTAGCAAAACTTCAATAGAAGCATTGTTCTAAAGTTGTTGAAGCAGTAAATTATTAC
GCAAACCTAATGAATAAAGCTAGGAAAGGTGACCCCGTCTTTGAGGTTTACATCAGGTTA
ACAGACAGACGAGATTTCTCGGGTTTTCGTTTCTACGTTGCTGAGAATACAGAAAAAGAT
CTAGTAGTGTCTAATAGTAAATTACAAAAAGGTTCAATACAGATAAGAAATTTGTTTCCT
TGCAAACATTGGATTATCAATATAATTAGAAGGAATTGATGAACGTTTTAACTGCGTTTT
GCTGAAGCTCATTTAACCTTTTTTTTCATGAAACGGCCAAGCTTGTTAGTATGCTCTCAC
GCACAGAACGCATTTACAAGTATTTTAATCATCCTGCATTTAACGGCATGTCAAAACAGA
AAATGCTAAAGAACGATACCTTCTCGTTCGGTAAATAATGTTTCTGTAAAGAAGTAATAA
TAGAAGTGCGTAAGTGTTTACCTAATTTACCGACTTTGACCATGTGTACTACCTACTACT
AGTATTGCGCTATCAGATCTAAACTAGAGCTCCACTCGGCTTGTCCATGAACCCGGCAAA
ATTTACATTATTTTTTAGCCGTTGATGTTTATAATCCTTTTCTAGTAAATGGCTAACTAT
CAATTTGATATTTTTATTAGATATTCTTTACATCATTTTGCACTAGCAGCCCAGAGGATA
TCGATAATAAAGATGTATTACTATACTATATTATGCTTATGCGATATCGCAATACTGAGG
CTTTGAGTTTTGGATGAAACTGGCATAATGCAGGTGATTGGTATATATATTGATATTATA
TAAAATATGTACCAAATTTACATATGCATATATTGATGTGTACGTTGTAGCAAAATGCGC
CGAAGGTTTCATCTCCATTTGCTATATTCCATCTAAACTTGCCTAGTATTTTACTTGGCT
TTAAGAGTGAAATTTGACTTTTTGAGTTGTTTTGTTTTTGGCTTTTTTTTCATTGCCTGC
GGAAAGGACACGTTTTACTATTCTAATTAAGACACAACTTTTTAAATGTCCATTTGAATT
AAGCGTTAAGATTATTTATTTAAAATTCAAATATGTTGATTTTCCCAGGTTCATACTTCT
ACATATTTTTATGGCAGCGTCTATAGAAAAAAATGCATTAACTCTACTAACCAATATCAC
TAGCGTGAGCATGCACTTCTATAACGGAATTCACCCTTCATCTCGTTATTTTGACATCGG
CAAACTTCAGACTATCGATACATTTATTCTCTATCATGCCGGATATTGTCGTTAGTAAAA
GATAATACGGAAAAGAACTAATTCTTATTGGTTTTTTTTATGTACATTCAGCTGATATTT
ATCTTTACTCCATTGCGCTTTGTCAAAGTGCCTGCTTGAAGCATAGAACAGCAAAGGCAA
ACGATTGAGAGTATATAGTTAATTGCTTTAAGTACATTATATTCGTTCGGGTCTTTCGCA
AAAATTTTTCATTGTCTATGTAGCAAACATATGAGTGCAATTCCTAAATTTTTAACATTT
TTTTTATGTTGAGTATGAATTAATTTACGACCGACCAACTCGTGCGACGCGTTGTTTGAT
GAGTGTACGGAAAGTGATTTTTAATTAAATTATCTAATAGTCCGTTATTCGTGGCTTATC
TTACTTAAAAAGAGAATATTATATTCTAATAAAACGAATATAAGCACGTTTTCGATATGA
CTATCAGTTGCCATATCAACGATACAAAAAAAAATAAAAAAAATAAATGCCGCGATTTTT
TTTCAAAGCAATTTTCCATGACTGAGAGAACACTGGGATAAAATATAAATATATATTTTT
TTAATCTGTCTGTTGCATGTTTGCTTTTGTTTTCGTTTTTGTCTTTGTTTTTTCCTTTTT
CATGCTACTTGCACGTTGGTCTTTTCTTCCGATTATCGACCGACCAACGAATTGGCTGAA
TTGTTATCGGTTCGGAAACGAGATTTTTAAAATGATCCCCACTACACGGAAGCTGCAGAT
CAGATGAATATAAGGCGGAAGCGACACACCTCGTTTCTTGCCAACATTCAATATGACAAA
CAATTTGAAAAAAACGGTTTACTTGATTAGACACGGACAAGCCCAACATAATGTTGGACC
TGATGAAGACCACAACATTCGTGATCCCGTTTTAACTTCGGAAGGTATTGAGCAATGTGA
AGCCCTTGCTAAGGAACTGGAAAGCAAGCAAATTCCTATCGACGGAATTGTTTGTTCGCC
CATGCGTCGTACCCTTCAAACGATGGAGATCGCTTTGAAGAAGTACTTAGCGGAGGGTGG
CCCCGATAAGGTTCCCGTTTATATTTCACCTTTTTTCCAAGAGGTTGGACATTTACCTTG
TGATATTGGATTAGAATTGGACAAGCTTAACAAGCTTTACCCCAAATACAACTTCCAAAG
CTGCCAAGACGGTATTTACCCTGAGAAGCGTGACATCTATGCTTCCGATGTTACCATTAG
CGCCATTCGCTCCAAGGAAGCTTTAGAATACCTTGCTGCCCTTCCTCAGCAGCAAATCGC
TGTAATCACACATAGTGCCTTCATCAGATTCCTTTTGAAGAAAATGGTTAAGGCCGCTGA
CATTGATTTCTTACCTCCCCAGCTCTCTTTTAAGAATTGCGAGTTCCGTATCTACGATCT
CGTTCAGACTACCACCGGAGAGTTGAAACTTGTCGAGAGTTCTTCTGCTTAAGGGAAGTG
CTTGCTTCTTCAAGTACTTCTTGGGTTTAAAAGAAATCGCCTCAATAAGCTCATTTTGGG
TATTGTGTTTTTACTTTAAATGGTTCCACTCTATTAGGAACTGTTTCCGCGACTTTTATC
GTTATACTTCAAATGTGCTTTATCTCTTGGTTTTAGAATACTCTTATTATAGAATTAGAA
GTTTTGCAAATATTCTTTTGGTTAGGGAAAAATGATATTTTACAATTTTTCTTTCGTATA
AAGTCCTTGCACGAACAAATCTTTCAACCATTTGCATCCGAGTCAACTTAATAAATTTTA
GCTTTCTCAACGAATTGTATCAAACTGCTAATTAGTTTCAAAGTATTGAAACATGATTTA
AGTTAATTGCTAGTCTATAGCGAGCAATCACTGTTCAAAGACCTATCTAACATATGAACT
TAGAAAAATCGGATGTATTTGATTAAAACTATTTTCTACACACAATTGACTAAATTATGA
ATTTCTAATGTGACGAGTAAATTGCATATTCTCCTATTGAAAGGTTGAAGATATTTAGCA
ATGGAACATGGACTTACAATAAAAAAAAATCGCCTCCAAAATTCGGGTGGCAACCGAAGC
ATTATCGATGGAAATATAACTACTTATAAAGGTCTATATATCTATAATCTTCAATATCCT
GCCTAGAACACTCATTTCTTTACTTTCATTTAACTAGTTAAAGCTGTCAGTTTCCGTATT
GATTTAGTTGTTCAAACAAAATCTGTTTACAGATACTTGGTTGTATATGAGTTTGTTAAA
AGATTCGCTTTACTAGACTTTCGGATATGAATGACCGAGGTGAATTGTTTAAACCCATCA
AAGTGGGAAACATGCTTTTGCAACATCGGATTGTGCATGCTCCTATGACGAGATTGAGAG
CTACTGACTATGGAAAGATCACCGGCCTAATGGTAGAATACTATTCCCAAAGATCTATGA
TACCAGGAACATTGCTTATTGCTGATGCCACATTTGTCGGTGAAAAATCCGGGGGATTTC
CTAATAACCCTCGGTGCTTTACCAAAGAGCAAGCAGAATCTTGGATACCACTTGTTGAGG
CTGTTCATAAAAATAAATCCTTTTTGTTTATTCAATTTTGGCCCCTCCCAGGTGACCTTA
AAGATGAATACAGAAATGATTTGGAAAAAATGCAAAAAATAACATATTCGGATTGTCCAC
AAGACCCTGGTGGCTTACCAGCGGGGATCCACTCATTTGATGCTGTTCAAGGCGTGGAGG
TATATAAGAAAAAGTATATGTCTAAAAGAGATATCCAAGAGCACATACAGGACTTTGTTA
ATGCTGCGGATCTGGCCGTTAACATCGCTAAAGCAGACGGCGTAGAAATTCACCAGGTGA
ATGGGTTTCTTCTTGACAGATTTGTGTTAGGTGGTTTTGGTGATCAATGTGATCCTGAAT
ATCGTGGTTCAATTGAAAACCGATGTCGATTTCCTTTAGAGGTTTTAGAAGCAGTAACAA
GAAAGATTGGACAGGAGCGGGTTGGCTATCGTATATCTCCATTTTCCGGTTGGATGCAAA
AAATTGATTTCATGGAAGTCAATATTTATCTTATGAGTGAGATCGCTAAAAGGTTTCCTA
AACTAGCATATATTCATGCCATCGAGCCCCGAAAATATTGGTCGGGTCATAAGTTAGTCT
CTTCAGAACAAAACACCAGCTTTTTGCAAAAGTATTGGAAGGGACCGTTTATAACGGCGG
GAGGATACGATCCAGAAACAGCTGTGCAAGCTGCCAATGAACGTGGCGTACTTGTCGCGT
TCGGACGAAATTTCATTGCGAATCCCGATTTAGTTTTTCGAATTAAGCATCATATTCCTC
TTAACAAGTGGGATCGGTCTAGCTTTTATTTGCCAAAAACAGAGAAAGGATATACAGATT
ATCCTTTTAGCAAAGAGTTCCTTCAATCAAAGTGAACTTTTTCATCACAATTTGAGTTTA
ACTGGCACTGAGCTATTTTCGTACATGTTTACTAAATCAGGCGAACGTGTTGAACACTAG
TGAAATAAGTATATCTAATACAGGAAATTTAGTGTATATTTCGTCAGAATATCGTGCGGC
TAGCTATTTCCATACCACAGTTTACTTTAGCTAAAAATGAACACGCACATACAGCAGTAT
ACGAAACAAGCATTAATTTAGCCGTTTATTCAGGGATTGTATGAAACTCTGATGATTGAG
TAACCGTTAAGCGTTAGCTGAACCAAAAACGTCGTTTAAGTGGTCTTTATACGCACATAC
AGCGATGTCAACTTTGGGATTTTTAATAACATCGTTTACCATAAAGGTTGGCAATGGCTT
CATACCCAGAAACTGATTCGCTTTATGGAACGTCAGTAGGGTTCCGTCTACTCCCCTCCC
ATCGAAAAAATTTCCAACTTCTTCAAAAGCGGCTGCAGGAGCATTCCAAGTGCAAGATAT
CATATAGCGATGCTCATGAAGTAAGCCACCTTTTCCATAATTTTGAGTTGGATTTTTACT
CGACCTTCCATCATTTGCATAAAGTTGACCGTATCCAGCAGTGAACACTTCATCCATATA
ACGCTTTAACTTCCATGGTGTACCCATCCACCAGCCGGGCCATTGATAAATAATAACATT
GGCCCAGAGGATTTTTTCGACTTCTGTGTTCTCATCATACCCTTCATCAACGACAGTTTC
CTGAACAGTATGGCCTAGCTGAATTAATGTGTCTTTTGCTACATTGTGGAGGGTTTTATT
AAATTTCCCTTGGGAATGAGCGAATTCTTGAGCGCCGTTAATTAGCAGTATCTTCATCAG
GGTCGTCTAAAATTTACCAAAAATGACAAATAAATGTATATTGTTCTCGAAAAAGAAGGT
TGTTGAGTAATTTCTTTGATGTTAGGAATCAATTTACACAGTAAGAATAACGAGGTATAT
TAATATTTTCTATTGCTTGGTGTTCATGAATCAAGTTATTACTAAGCAAAATCTTGTGTT
ATAACCTTTTACGCTGATTGTACGTTTAGAAATGTAGGTAATCGTCAAATCATCTAATGG
ATTTAGTCATTTGTAAAAACTAATAATATTCATGCATTTTCACTATACCGTGGGCCGGTT
TCTGTGTTGCAGCTTAAAACAATGTGCATTTCCATCGTGTCATTAAATCTTTTAAATGAA
AAATATCGGCAAATTTCTAAGAGTAAAATTGAAATGAGGTTTTGCATGTGATTTTTAAAC
AGCGGTCTTTTAATAGAAGTCAAAATATATTTTACATTAACACTTATAGTAGCTATTGTA
TTTCAAAGTTAGTTACTGACCAAAAGTTTTTTACTATGAAATATGTAGAAGCGTTTAGTT
TCTAACTAGGTATCCATGTCTCCCCTTCTATTGGGATTTGCAAGTGCAATTGGGAATAAG
ATCTAATTCTTCCTCTGATCCATTAGTTTCATTATGTTATCTTTGTAAGGTATTAGCAAA
AGATCATCAGAACCTAATAATTGGTTCTCTATTCAGAATTTGGTAGATCATTAGTGCAAG
ATTTCCTCCAATAAGAGAATTACCGCGAACAAATCTATTAAGCTTCAGTATAAGCTAATT
GTCCAAAAAGAATAAGTTCTTTAATCACTTGAATTTTATAGCATCGAGTTTTGAAGGGGA
CACCATGGCAGGTTTCACAAAAGGCCTCGAGTTGTTTGGAACTACGTTGGAAGCAAAAAG
ATAGACATGATTACTTTTATACAAACAAGACTCATTAAACGACGTGCGTGTCTACTAGAA
AAGGCTCACTTATATAATTAATAAAAAAAATCCAAAATTTGATATATTAAACCGTTGTTT
ACATATTTTCCAAATCTAAAAAAGGTTCAAGCCAAAAAAAATGCTTTAGGATATGTTGAA
GTGAACATTCAAGCCAGTGAAATGTAAAAGCTCATAATTTGTTCTAGGTATCGAGATAAC
GTTCTATTTACATAGCCGATTTGAAAATAGCCTTTACCTCGTCATGTGTAGGCTGAATAG
GGTTAGTAGCACCACAAGCATCCTTCATAGCGTGGTCAACCAAGACATCAAAATCTTTTT
CCTTGACACCTAGATCAACTAGATGAGGACGAATTTTAACTTCAAGAACAAGTTGACTGA
TGCGGTCAAGAGCTGCTTCGGCAGTATGCTCTTCACAACCCAAGTGAAAAGCAATATCAC
CAAGGCGAGCATTTGCTCTTGGATCCCTAGAATTAAATTTCTGTACATGGGCAAGAAGAA
CAGCGTTACAGACGCCATGTGGAATACCGTAGAAACCACCAAGTTGATGAGCCATAGCAT
GAACATAACCCAAAGATGCGTTGTTAAATGCCATACCACCAAGGAATTCGGCATAAGCCA
TATTGTCTCTAGCCTCTTCGTCCTTGCCGTTGTCGACAGCACGCTTCAAATACTTATTAA
CGAGTTCGATGCATTTGACAGCACAAGCATCGGTGATGGGATTAGCAGCAGTAGAGACGT
AAGCTTCAACAGCATGAGTCAAAGCGTCCATACCAGTAGCAGCGGTCAAGGAAGGAGGTA
ATCCATACATTGTTTCAGGATCGTTAACGGAAAGGATAGGCATAGTATGCTTATCGATAA
TAGCCATTTTAATATGACGGGTCTCTTCGGTGATAATTGCGAAACGAGTCATTTCAGAAG
CAGTTCCTGCAGTCGTATTGATTGCAATCAAGGGAAGTTGAGGTTTGGAGGATTTATCAA
CACCTTCATAATCCGCAATTTTACCGCCATTAGTAGCTAACAAAGCAATACCTTTGGCAC
AATCGTGAGCAGAACCACCACCAATTGATACCATAGAATCACAGTTTTCCTTCTTAACGA
TTTCGAGACCTTGGTTGACATTTCCAACGGTGGGATTAGGTTGAACACCATCGTAAAGGT
GAACAGTGATGCTTTGTTCTTCCAACAGAGCCTTAACTTTGTCATACAAACCGACCTTAA
TAATACCAGGATCGGTAACAATTAAGGTGTTTTTGAAGCCGCTCATCTTAATTTGCTTGG
CGGCTTCAGCAAGACAACCTTTACCGAAAAGGTTGAAAGAAGGTATGTAGAATGCGCTAA
CAGGCATGGCTTTCGAAGAGGTTGATTGATGCTTTAAGCCATTAGTAAAAGATTGATTAC
AAGAGGAATGAAAGAGTGACGGAAAGAATCGAGCAGGCGATCGAATTAAACGAAATGGAG
AACGAAGAATGGACATGTTAAAAAGAAAATCGCATCTAAAGCTTAACCTCCGATATTTTT
TAGAATCAATAATATACAAAGTATGAAAAAAAATAAATAATTAGCCAAACGGAAAAGAAA
TATGTAACAATCGGTCAAAAAAGTCAAGGGGGAATGAGCCTTAAGTAGTGTACGAAAATT
TCTCCAATATCAATGTGTAATCAATTAGTGTCTAAAATTTCGATACTTCCACTCCTTATC
TCGCTTAACGAACACTTATCGAACATCGATCTTTTTACAACAATTTCGCTAAATAGATCT
GCAGCCAACTCCAACGTCAAATAAATGCTAAGGAATTAAAAGATCTTCAAATGATTTTCA
AAACAAAATTGCTTGTCACCAAAACTCTTTTCCAAACGACATCAAATCACCTCCAAACTG
TCATTCTTTCCGCCATTATCATAAATTTTACTTACCAAAAAGTAGAAGATCAAATATTTC
TCTACCCAAAAGGAATTGGAATATTCTGAAGCGTCTTGAGTATGAAGAGCGCCATTATAT
ACAATTGTCTGAGTAACAATTCCAAGCAATATGAATGGTCACATTCCGTTTCTTTTACCC
TCAAGTTGATAGGCAGTAAGTTCGTCGTAAGACATATGTAACATTTTTAGATTCCTGGGA
GAACTTTTCCAAAACAAAGCAACCCGAATTACTGCAAACTTTGTGATTTTGGCATGCATG
CCATCCAAATGCCAAAAAGTGCGTTACCTTAACGTTGGAACAATTCTCAAAAAGGGTTTT
TTTCGTTATTTGACGTGATCGTCGTCGATGCTGATTGGCAGTAAAACCTCAAGATCTTCT
AGAAGATCCACGGATTTACCATGTTTATGTGGATCACTGCGGCTCTGTCTCCAAGGGGAA
TATACGGTCAAAGCAATCGCATTATCGCTGGTTCATCTTCCGGTTCTTCTGGACAATTTT
TTTGCTTATCGTAAAATCGGAATGAGAATGACTGCTGGCAACGTGCCTCCGGAATTTTTA
GCACACATTGTTTGGCATTTGCGGCGCTGTAAAAATTTATGTTATTGTTTGTAAGAGGAG
CATCAGAGCTTAGTTGAAGTGTTGGGATGAATACAAAAGTTTCTGAATTGGTTTGAAAGC
GACATCTTTAAAGGGATTTTATACTATTTCACTAAAAATTAAAAATTTCTCTTTGACTCA
ATGCCCTTTAAAAAAAAATTAAAACTTTTTTATATATGAAAACACTTGGGAATAATTACA
TGGGCCTTTTTTCATGATGATCGAACAAAGGGGAAGTATGTCTAAGCAATCCTAAATAAG
TTTATCGTCAAGTAAAAGAAACACAACGTTTTATTAAGAACTTGTAAATTAACAAGCTCG
ATCATATCGAAAGTAAAACAGCATGACAGTCTTAACTTCATACAAATTGTATTGTGGGCC
GGATTTTCCAGCCCCACTTGAAAAGAAGGAAAAAAGAGAGAAAGGAAAAATACGGAATAT
TAGTTTTTTAATAGTTTTGACAAAAGGGCCAATCTGGAAGGTTAGTTCAATGGAAAGCAC
CAGTTATAATGGGTGCATCGAAAACCTTGACTGTAAATTTAGAAAGTCATTCATTGAAGA
AATAATAGCCTACGAAGGTTTTGGCAAATATATAGAGGTAATCAATTTTTAAATTTTTTT
TTTGTCAAAAAGGAAACATGATTGCAGGTAATCAACATGATCAAATGTACCTTTTTTTTT
GGTAATCGAACCCCCATAACCCAAGTAGTAATTAAAATCAAAGAAAGTAGCAAATGATGG
AAATGGTCAAACTTGGATTTGATTGTTTCATAAGGTCAAAATTCATCTCACAAATGTTCG
TTTTTGTGTTATTTACCAATACATCATTCTCCTTTAAGAGCAAACACCATTGGATGAAGT
ATTTAAAAATCTATTGACTTTTTAAACCCCATTCTCCTAAATATCTGTTAATCGCCCGAT
TGTATAGGAAACGACAGCATAGTGAAGGATTGGCGACATAAACTTTAGTATTCGAATGGG
CAAACAAGAAAACAAATTCTAACATTAAACTATTTCGAGTGAAAACTATGGATAATTTCA
TTCAATAAAACGATGGTATTGGAATAAGTGTATTCCTTCAAACAAACTAAAAAGGACAGT
AAAAGAAAGTTAAAACATAAAACTTTCACAGCGTCTCTGTTACATAAAAATCAGAGTTGT
TAGACACTATAGGTCTGTGGCTAATGGAAACATGACAAGATCACTTGATCGTGATTTGAA
AACAATCCATGACTCAGTTGATGGTTGTTTGGATATTGTCAATAAGACGAGCTTTGCCAA
GCCAAGCAGCTGCCAAAATTACGACATTTTTTGTGCCAGCAGTAAAAGGTTCTAAAGTCG
TAGAGTCACAGATTTCCAGTTGATCGGGAATGAATCTACAACGTGATAGCTCAGTATTAG
TTTCTGCAATCAACTTCTCTAAGTCGCCATTGCCATTACTCAACTCTTGGGCTAATTTTT
TCAAAATTTTATATAAATTGGGAGCGATTTTTCTCTCTTCGGAAGTTAAGTAGCCATTTC
GAGAACTAAGTGCAAGTCCATCATCTGCGCGCACAATTGGCACTTGAATTATTTCAATAA
AGAAATTCAAATCGCGGACCATTTTTTTAATGATGGCTACTTGTTGAAAATCCTTTTCAC
CAAAGCAGGCTACGTCCGGATTTACGATGTGAAAAAGCTTGCTAACCACTGTAGTAACGC
CACGAAAATGGCCTGGTCGACTCGCACCTTCAAGCATGGTGGACAGCTTAGGGACGTCGA
CAAAAGTAATGTCTTGAGACCCTTCCGGATATAACTCCTCAACAGTTGGAGCATAAACCA
GATCGACTCCCAGGTTTTGCAGCTGAGAGCAATCTTGGTCCATGGTTCGAGGATACAAGA
GTAGGTCTTGTGGATTATTGAATTGCATTGGATTTACGAAAATACTGACAACAACCTTTT
CGGCATGTCTTTTGGCTTCACGAACTAGAGAAAAATGCCCTTCATGGAGATTTCCCATGG
TGGGAACAAAAGCAATTCGATTTCCATCTTTTCGCCAATTATCTACTTGCTGATGAATCA
GGAGCTTCTCTTTAAGAACCTGCATGCTCAAAATATCCAGAAATTTTGTATTTTATTTAT
TGGAAACTGTGTTCTTCAGCAGGGTATAGACCTTGTTCTACTTCGTAGATGTAACGTTGG
ATAGCCGTGCGAATGTCCCCAGCCCCGGACAAAAAATTCTTAGCAAATTTGGGTGGGCGG
CCTCCAGTAATTCCTAAAGCATCATGCATGACAAGTATTTGGCCATCAGTATGCTTTCCG
GCTCCTATCCCGATAGTGGGTATGGATATAGTTTTAGTGATTTGTTCAGCTAGTGACTCT
GGAATACATTCTAAGACGAGCAGCTGCGCACCAAACTTTTCCAACTGTTGTGCATTTTCA
ATTAAGCGTGCTGCTGCAGACTGTTCCCTACCCTGTATTTTATAACCTCCAAAAATGTTT
ACAGACTGAGGAGTCAGGCCAAGGTGTCCAGCAACAGGGACTGATCGTTCTGTAAGTCTT
TGTACAATTTCAAAAATCCAATTCCCTCCTCCTTCTATTTTAACTATATTTGCACCTGCA
CGCATTACAGTAGCCGCATTTTTACAAGCATCCTCCCATGTACTGTAACTCATAAATGGA
AGGTCAGCCATCAAGAGGCGATTAGGGGCACCTCTTCGAACACTTTTTGTATGATATGCT
ATGTCTTCTACTGACACTGGTAATGTAGTACTATGACCTTGAGCAGTCATTCCAAGGGAG
TCACCGACGAGCATTACAGGCATCCCCTGTTCTGCGAAAAGTCGTGAAAAACTGGCATCA
TATGCTGTAATACAAGCGAATTTTTTATTTGCTAGTTTCCATTGACGAAGAGTGGATATA
GTTATTTGCTTTAATGACATTTTTTGTTATTCCTTTTCATAAGGTGGTACGTCTGTAAAA
CAAGTCTAGCACAATTCAACCCAGATATTTTCTAATATGTTAAAAACAAGTAATGCATAT
TAAAAAATGGACTCTTTACTTTAAAAATAATAATACTTATAAGAGAAATTCTTGCTTAGG
AAACCTCTTGCTCACATACTTTGAATATGTCTATGAAAAAGTAAAAATCACTGTGATCCT
CCAGTTAAAGCATTTAACATACATGGTTACTCTGGTTTATTTACATACGATTCATATAAC
CTACAAAGAATTACAACCTTTGAAATTCGTTTGTCCAATTGCAACGGATTTTTATTCGCA
AACTAAAATAGCTACCTGTTTAAAAACAACTATTTTAATATTTGAATAGATATCCCATTT
GATAGTGGTCGTTCCTAAAACAAAGTCATTATTTTCGCAAATTTTTTAAGATATCAATGT
TTAGTAACACAAGCAACTTATTTTACTGCTCTCTTGTTACTCATATTCATGTCGAATGTA
TAACATTTTTAAGTACAAAAATCATTGAAATTGCTAATTTTCCGTTTGTATACCAAAAAA
CGGCTTGAAACAACTTTGGAGTATTTTCGCATCAATCCACTTTGCAATAATCCCTCTATT
TGAATTGTGCTAGTGTGTTTCATAGTCATACAGAAATATGTTGATCAGCTTCATGTCTGT
AAACTCATTATTTGAATTCTTATGATGAATCGTCAGTTGGTAAACACAACTGCGAAATAC
CGATATTGGAGATCATTGACAAAAGGCTAAGCTGACAAGTATCTGTAAATGAAAAAATTT
AGGCGCATTCTCGATTTTTCTGTATTCCTTCAAGGTCAATCAATCCAATTGTTTTAATCA
TTTCCCAATCTCACTCCTGCGAATAATATAGTAGTGCTATTGGTGCGGCTGCATGCCTAT
TGATTGATCCACGCACGTGGTAACTCTGCTACAGGGCTACAAGTCCGTTCATCTATTTCA
ATTCCTCCTAAACTTCATACACAAAAAGATTTATAAGATCTTCACTTCTTTTGTGAAGTT
TTCAATTTTATTATTTTCCTTTTGATATTCAAGGTATTTTCGTCTTTAGCGCTACCTAAT
AAATTTTTTTTGATCAAAATTCTCCATCAGGTCTGCTCTTTTCTTTGATACACACCAGGA
TGGCTGTTCAAAAGTTATATGAATCGCAGAGTAAATTGTTTCAGCCCATTAAGGTTGGTA
ACATGCAACTTCAACATCGAATGGTTCACGCACCGGCTACCCGTCTACGATGCTTAGATA
ATGGCCTTGTAATGACAGATCTTGTGAAGGAATACTACAAGCAACGCAGTTCGATTCCTG
GCACATTACTCATTACAGAATCATTATTTTCAGGCGCAAAGTCGGGAGGCTTTAGTAATA
TCCCTTGCTTGTACAACGATGAACATGTAGAAGCTTGGAAACCAATTGTACAGGCGATCC
ATGACAATGATTGCTTTGTGTTTATACAGTTTTGGAACCTTCCTGGAGAGCTAAAGGTCG
ATTATCTTGAAGATCAGGAAAGGTTGGAAAAAGTTACACAAGGGGAATGCCCAATGGATC
CTACCGGATTGCCTGCTGCTCTAGGCAGTGCCTACTCTATTTGTGGAGAGGAGCTGTATG
TCGATAAATTTATGACAAAACAAGATATACAGGAACACATCACAACGTATACTGAAGCAG
CGAAACGAGCTGTTTTCGGTTGTGGTGCAGATGGTGTTGAAGTTCATCAAGTGAATGGAT
TTCTTTTGGACAAATTTGTACTAAACGGCTATGGTGACAAATGTGATCCGGAATATTGTG
GGTCTTTAGAAAATCGTGCTAGATTTTGCCTTGAACTTCTAGAGTCTGTCGTGAATGCCA
TAGGTCAAGAGCGCGTTGGATATAGGATTTCTCCGTTTTCAGATATTTGGAAAGACAAGG
ATTCTTTTGAGGCACACGTGTTTATGATAAAAAAAATAAAGGAGAGGTTTCCTAATTTGG
CCTATTTACATGCTATCGAACCTAGGCAATACTGGAATGGGCATGTGCATATAACGCAAG
AAAAGAATACATTGATCTACAAAAACCTTTGGGGGGATCCATTTATCACTGCAGGTGGAC
ATGACCGAGACTCGGCCATACAAATGGCTGAACAAGAAAACACTTTAGTAGCGTTCGGGA
GGTATTTTCTATCAAATCCAGATCTCCCATTCCGACTCAAGTATAACCTTCCCTTAAACA
AATGGGACCGCGCAACTTTTTATACAAAGATGAGTCCTAAGGGTTATATAGACTACCCAT
TTTCGAAAGAATTTTTGGATACCAAGAAGGTTGAGTGAATGACAGCGGGTAATTTCGCTA
GACCCTTTTTAGTCATCAAACAACTTGTTACAGGTGCGAAGTAAAGAGCCAGTACTAGAC
GACTTTTTTTTTCCAATAATTATTTCCAACATTTTAAGAATTACAATACTGATACTACCT
GAAAAATATTTGGAAGCTTTATTGTACGTTTTAAGACATATTGTTTCGCGAAAGTGTAAT
AACGGAACAAATAATAAACTTCTTGTCGGAGATTTTCTTATGTATTGCTGAAATAATTTT
TAGTTTGTTTTAATCCTGTAAGAATATTCATCGTTGAGTTTACTTTTCTAGTTCAAAGCT
CGCTTAACTCAACCTAAATTTACACCACGGATAAATTGTGATGTCAATATGCAATGAAGC
CGCGTTGATAATTATTCAGTCATAAATATTCAATATGTTCAAGTCCAGATAATTACACAT
TATATCTTCAGAGGCTTCAATTTTTTACGAACAACATCAATTTTTTAAAACCTGAGCATA
ATCTATAATTTTATAAACGTAGTTTTCCGAAACAACGAATCACTCTTTTATTAATTTGCA
GATCAAATCACTCTTTCACAAAACAAAATGCTTTCCTTTTTTACAAAAAATACCTTGACT
AAAAGGAAGCTTATTATGTTAGCTTTGGCTATAGTTTTCACCTTTTTTGCCTTCGGGCTA
TATTTTATTCCGCACGACGAGATTTCTGTTTTTGATTTTAAACTTCCTGCACTTCAATAT
GAAACTACGGTGACATCTCTCGATAATTTTTTGATCGGCGGAAGCACAACTTTGTATACA
GCAACCGTTAATCACGAAGATCTCAATGAACCAAAATCACATGAAATAGTAATGCTTCTT
GCTAGCGATGGAAACGTTGGAAGTTTTGAATCTAACTTACTAGATGATTGCTTTAAAAAT
CGTATAGAGTATGCGAAACTTCAAAACTACAATTTTGAATTCGTTAACGTTTCCAGTCTG
GTAGTGCCACCTGTATGGGGAAAGATGCCCGCAATTCTACAAACAATGCGCAAGTATCCA
TCCGCAAAATGGATCTGGTGGCTAGATCAGGATGCTCTTATAATGAACAAAAATCTGTCC
TTACAGGAATTATTTCTCTCACCTGCAATGCTCCAAAAATCATTGCTTAGGGAGCAACCA
ATTATAAACTCTTTCGGAGAAGATAATTTCAGAATCACTCCAGCGGCTTACTCCAAGGAA
ATGATAGAACAAATACAATTTCTAATTTCTCAGGATCATAACGGATTGAATGCAGGAAGC
TTTTTAGTACGAAATTCAAGATCCATCGCTTTACTAATGGATTTATTGACTGATCCTTCT
TTGGCAGATGCAGGAGTCGTGCGTCATGAACAAGATTTGATCGGCTATTTCATTCAAAAA
CACTCGCAGGTAGCTTCCATGGTTGGCATTCTTCCTCAAAGATTTATCAATGCTTTTCAT
GAAGGACCCCCTACAATGCAATGGCAAGAAGGAGATCTAGCTCTTCATTTCGCTGGATGT
TGGGTTGAAAACAAATGCGCCGAGTTATGGACTAAATACAAAGATAAAATAATTTAAAAG
GCTAAATCAATGCCCAAGTGTCGGCGCGTTATAGCCTCTAACATTTTCAATTGCATTTAC
AGTTAATTTATTATTACTATTTATCTTTTACTTCGTTATATTAATGCCGTCTTATTTAAA
CATAAATGATTCGCTCCATAAATAATTATGAAGCTGCACATTTTTACAAATCTAATTAAT
TTTCTTAAAAAAGAATAAATTCTATAAAATGCTTCAAAAACAACCCTCTAGACATAAAGT
ATCTTTTTCTAAAAAATATTAATGTCTAACACTAATTAAACTATCCTGTTTGGACCTCAG
GCTAGTTTAAGCATCAAAAATTGCTAAACGCTTGTGATAATAATTAAAATTGGGGTTTGT
TCATAAGGTCTAATGAGTCCATAATGAAGGAGAGATGAGAGGTATATTAAAATCAACCGC
AAGTCCAAAATTATATTCTAAAAATAGGCTGACCGAAAGCAAATCACCGCTAACGGGATT
TATAGACAGACGCAGGTAATAAAGTTGTATACATAGCCAGCAATCAAAGAAAGCTGAAGA
GATCTAAACAATGTGCGTTTAGACAATAAGGATAGCAAGTCTAAAATAAAATTATGGTAA
TAAGTTAAAGAAATTTTCAAATATATAACATACAATTAGATTTTAACTTCTAATTGTAAA
ATAAGGTCACAATACAGAAAAAAGAAAGGTATTCCTCCTTTAATGAGTTTCATACTTATG
AAAAGACAGCATTTCGCCATAAGCAGCATACCAGTCAGCTAAATATACTGGTGCAAATTC
TGAGCTACCAATATTCCAGAATTTTCCGTGTGCTGTTTTTAAGAGAGGACGTTCGTCAAT
TGAGGGCCACACGCCATTGTAATAAGGATCAAGACGAGTCCAGGGAAACCATCCGTCCAA
GGAAAATGCAAGATTCAACAAGCTTTGCTCCATCATTTTGGCATTCTCATACATATAAGG
AAACCTTCCGATTTTAAGTATACGGTTAAAATGAAGCTCGCTTGGACGTATAAGCATTAA
GCCAGCATTGAAATAAGGAGTATCTTCTGGAGGTATACTATGATGCTCTCCTCTATCAGA
GACGGCTGCGAGAAGATAAGGGTAAAATTCGCTTCGACTGGCACCATATTCTTTAAAATC
CTCATTGAAGTGATAGACGGTATCATCATCAGGCTTCGTGTAGGAAGGTAGCCGTGTATA
GTTCAAGGTATTAATTTGTTGGTACATATAAGGAGTATCAAATATATCATCAATGTTCTT
CATGATCAATATATCACTGTCAATTACGCAAATTTTGTCAAATTGTATTTGTTCGAAAAT
TCGCAACTTCGAAAACATTTGTTCATATCTAGCAGATATTTCTTGACTAAATGAGGATGT
ATCGTATACAATATCCGATGAAGCAATGGGGTCTATAACAATCACAGAAGCACCATCCTT
TCGAAAACGTTCAATTTTCCACTCATCTACTCCACGGAGTGCAAGGATATGGATAGGGTA
TTTACTTTTGGTAGTAGGATGATATTTCAATCGGTGAATTAAAACCCTAGTAGCGTTGAA
GTAGTAATCCTCTTCAGTAGAAGGCATAGTAAACAAACTCATATACGTATATTTGCCAGG
CTCTTCTTTTAAGACGGCATTATCATTTTCCTCAACAAAGTTGTTTTTTAATGAAGTAAG
CCGGTCATTAAGGGTTTGCTTATAATCGTGTCCGTTAAACACTAAGGTTGTCATCACAAT
AATCAAAACCACAGAAAACAACAGGAATTTGTAACGCGGAAGAGATAAAAAATTTGAAAG
TGAAATTCGAGACATGATAAGAGATTAATTCAACGAACCGCTGAAACAATAGAATTTGAG
ACACGTGAAATTTTCGAAAGCCTTAAAAAAATGAAAAAAGGCTCTAAAGATGACTCCCTT
TATGAGGATGTTACCCTCTAAAATTTATTTATTTCTTTTACCCTTAAACGACTTGCGTTA
ACAACCCTTTAAAGAAAAAATATCCGAGATTTATGTTTCATCACGCGGGTTGCTCTGCAT
TTGTCAATTTATTACCAGCACGTTGTTTGTACCATGTGCCGCGCTATATTCAGTTACAGT
ATTGTAATTCAAATTGTGGAATTGCCTTTTACAAATCCTAACGCTTTGTTTTTTCACAAT
CATCTTAGTTTGTGTGTAATGGTGTCAACTTTCGAGCTATCTGGATGTTGAAAATTATGA
GCTTAAGCATGTAATAGAAATTGACACTAATGAATTAATTTGGTGAAGTTGTTTCAAACA
GTGAAAAATCTGACTGTTAGCTGGAAAAGTATTGGAAATACCATTTAGCTTATTGGTAAA
GTAAATATTGTGTAAATTTAACGAAATATATTTTGTCGATAAATCTATTCAAATATTCTT
TCTCCTTGACCTGATAGACCTCATTAATCGGAAAATGCTTCTAGGTTTGTAAAGACACAA
GTGTAAACAGTGGGTGCACAGACGTAATGGAACCACCGTTAAAAAATACATCTTTTAGAC
TTAGCAACTAATCTATATCTTTATAAGGCCAAAAGCCAGTGTAATCAATATAAAATAAGG
ACATACCAATACTTTGTAGGGCCAAAAAACAAGATAAATAAAAACTTAGTATAATCCGAC
ACGAATGATTCAATAAAACTTCTATCAGCATTTAACAGAAAATGGCAGCTGCGGTGAAAT
GCAAATTATTAAAAAGATTTATTAACGCCAAACTGTTATTCCAATCTTCAATATTGCATT
GGTAAATTGCCAAAGCAAATTAGTTGAACCAACAGAAACAGCTTCAAAGTCAATGTGAAA
TATATACAATATATAACAATTATTGATGGACGATTGTGTAAAACAAAACTCCCAGATATC
TCGCTATAAAAAACTAACCTGAAACTTTGATTGCTATGGCACAACCGCTATATTAATTAG
GTATGTAAAGATTAAAAAATAGTAAACATTATTAGAGATTCAGATAAAGAAAGGAAGATT
GACGGAAAATTATACGGCGCTTTGTTTATATATATAAAATTTTTTAAAACACAAACAAAT
TAAACAGACGGATATAATGAATAAGCAACTTAGTCAATCAAGGCGTAAAACTTTTGCCAT
AGTTCATCGCAGCGGTTTTCAACCCAACATCCAGCAAAGTGAATTACCAAATCACCTTTT
TGCCATTCCATATTTTCCGGACCTTCGTGAAAAGCATTTATTTTTCTTTGAGGAATAAGG
CCAACCAGCGAAGCAAGTTGTGAATGCTTAGAAATCAAATATCCAAGCATGTCTTGTTCA
TTATTGGCTTTCGCACATTCTGCAACAACAGGATCTGTCCAAATATCCAAAAACAAGGCA
GTAGCAGGTGAATTACGGAACAAGATACTACCTGCGTTTAATCCATTGTGATCCTGTGAG
ATTATGACCATGAGATTTTCGATATCTTTTAAACTATAATTACTTGGTGTATAACGCAAA
TCCCCGTTAGCATTTATAGGCCGTTTAGTGAGGATGGTATTAGTAATTAAGGTCTTTTGC
AAGTTCTCAGGTTTCAAAAAGGAGTCTTGAAGGGAAAGATGGGTATTAGTAATAATTGCA
TCCTGATCCAACAACCAGATCCATTCCGCTTTGGGGTATTTCTTCATAGTTTGTAAGACG
GCGGGCATCTTGGACCAAACGGCGGGAATAGGGAGGCCAGTAACATTGACATACTCAAAG
TTGTAGTTTTGTTTGGTACTATAGTCAACTCTGTTCTGTATAGCTTCTTCAAACGTATTA
GCTCCATTATTGTAAGAAGTGTGTCCATCACTAACTAGTAATAAGACAATATTTTGACTG
GCAGGATTTTGCTGAGGCTCTGACTCGTATGACGCCTCGTGGAATGTAGTGCTTGTGGCC
ACCAAATGAGAGTCTAACGGCGCCAACTCAAACGAGTGATTAACGGATGGAGTGCCAATA
GCATCGGAGAGCATGGGTGCAATTTGCTGATCATACAACTGGTTAACCTTCGACACCAAA
TCAACGTCCACAAAATATATCAACGAGTATAGAAACGCGCCAGCAATCAAGCCGACCGTT
AAAAATAAGAAAAAAAAACGACGTGGAATCCTGGATAACATAAGTGCCATCTTTAGGTTA
TAACAATTCTTCAGTAAATCAATTAGAAATAATGAAACAATAACTGGAAAACTTTTTTTG
AAAAAAAGGCTTTTCCGAAATCTTAAACAACCACTAAATCAGATTGTATTAAGGTCTTAT
CGAAACGACCTATAAAATAACGAACGAAATCTCGAGATATAAAAATAAATCAAAGGGTTA
GAGGTATATGCTGATGGTAAAAAAAAGCTTCCTGATTGTCTTAATGAGGCTGAATACGCG
TTAAGCTTCCTTTGACTAGCTATCGTTAATTTTTTAAAGGCTTTGTTAAATATTTTATTA
ACGTCGGCTCCTTTGCCGATGGTAGAGACAACCGTAACCTTGCCTAAATTTTTATAACCC
AGCAACCGGCACGTTACTTGCTTATAAAACTTTCTACGGGTAGCTATTAGAAAAATGAAA
TTTATGGAATGAAAACTTAGCTAAAATATTCGGATTTAATTTTGTGTCACTGATTTCATC
AAAATATCTTGACCTTATTAAACAACTACTTCGACTTTTCAACAAAGAGAGAGGCTGACC
AATATAGTTGAATTATACACATCGCTTTCTTTCTGTGACCGGATTTCCATCACAATCGCT
ACTACTATTTAACAAGGTTAACAATAATAAAAAAATCGAATAAAAGTTAACAATTATACC
TATCTCTAATATACTGAACAAAACATTAGCCAGCCTTTACACTGCAGCAGCTAAAACTTA
TATTCCCTTGCCCATGATACTCAGCAACAACATCATGAATACAAAAAAGTAAGTCATCCA
AGGAAATTTATGAGTTCAAAAAATGGAATAAAGTATTACACATTCACTACTTTAGATTGT
ATAGCTCCAGGGTAAACTGTCGTTCCTTAATACTTTTGTTACTTATGCACCGAATTCGAC
TATTTCGCATTCATTAGTGATAGACGTGAATCAACAAATCCAAGGGGTGTAGATAGTTTA
TAATTTATCTTGTAACGCAGTTTGTTTATCACATACTCTCTTAGAATTTGACAGTCATGA
CAACGACCACGGTAGCAATTGCATTTCATATGCATAATATGAAAATACTTTTTTTTTACG
ATAGCTTTTAATCGGCTTGGTGAAACCGTTGTTAATATTCAAACAACATTTTGATGTCTT
CAATTGACTGAACCTGCTGCTTTCCTTCCGACATGCCCAGGGTCCCAGTAATAAAATTTT
TGCGTTCTTGTATTTTGAGCATCCTTTCCTCAACAGTATCACGTACAATATATCTCGTCA
CAAATACAGGCTTTTCCTGTCCTAAACGATGAATACGATCGATGGCCTGTGCTTCCACTG
ACCAGCTCCACCATGGATCCATAATAAAAACATGGTTGGCACAAGTAAGGTTTAAACCAA
CCCCGCCTGCCTTTAAAGAGATAATCAGCACGTTAACATCAGGATCATTTCGAAATGTCT
CTAAAGCCGTCGACCTCATTTGTTGTGACATGGTACCATCGAATCTAGCATACCCCATCT
TCTCTGACTCGAGAACGTCTGCGATAATATCCAGGAATGTGGTAAACTGTGAAAAGATAA
CGACCTTTTCAGGTTCAGAACTATGAGTTAATTGACGCAATTGTCCTAAAAGGCCATTAA
GTTTCACTGATTGTAGCCTATTCCAATATTTCCATTTTACTTCCTCACCGACTAAAAGCG
TAGACTGTGTTCCGTTATTTTTGACAAAAAAAGGTTTATAGACATCTTGCTCATTGAAGG
GTTGACGACATGTATGACAAAGCGGAGGAATTATGTTTCTTCTTTTTTGATACTGAATAT
GTTCTGACAAACAATCTCCGCAACAAGCATGCTTGCAGTTCAATAACAAGGGATTTTGAA
TTGGTTCATTACAACATATGGGACATTCCGTTATCAATGCTTCAAAAGACTTCAGTGTAT
CAATTTTTAAAATATCTGAAGGAATGGGCTTTCCAGTGACAACAAATTGATTAATTAAAG
AATTAAATTGCTCAACCGAAAACTCAAAATCATCAAACGTTTCACTGTTAATGGTCATAT
TGGAAAGAAGCACAGGGTCACAACACGCCTGTCTTAATCTTAAAAGTAATCCGAGGATCG
TTGTATAGTTTCTGAACAGCGTTCCGGCAACTATGTTTGCATTAACGGTACTTTTTGCTT
TGGTATAGAGAGAGTCATAAATTTTCCTTTCTGAGTCAGAAAAGTCCAAATATTCAATTT
TTACGGTTTTTGGAGGTAACGTAACAATTGAGTTTCCGTTTCTATCTTTAGTTTCTTTGG
TTCTTCTCAAAACTAAAAACTCCAAAATTGATTGAACAACATTCAACGCCTTTAAGACAT
CTTTTGACTGATATGGCAGACTCACAAAGGTTTGCCAATAAGTGTAATTACACCACGGCT
CATATCGCATAAATTTAATCAAGCTATACAAGTCATCCAGTTTATTGACTATTGGCGTAC
CTGTAATCACCCAACGATTCTGGGACGAAATACTATGACACGCTTTCGCGGTTTTGCTTT
CCCTATTTCTAATGTTATGTCCTTCATCAAGGACAACACGGAACCAATGCACAGAAAACA
ATCCCGAAGAATGAGATTGCTGACTAAATTCTGAAAGTAACACACCATAACTAGTTATGA
TGATCAAGGGAGCTGTGGATGTATCAATAACACAAGACTTCAGATCCAAAGGCTTTTCAG
AACCATAATAAATCATGCTTCTGAATTTGGTGCCTTGAGACACCTTACAAGCTTCGGAGT
GCCATTGATCTAACAATGACATAGGTGCTACTACCAAAGTCGTCCTACTGGCGACAGGAA
GGCTGGGTTTAGAATGTCTAAAGGCTTCTGGTATTTCATCGGTTGAAAAGCAAGGTCTAG
AATGAATAAGTGATAATACTTCAATCGTTTTGCCTAAGCCCATTTCGTCTGCTAAAATTC
CACCCCGATGATAAGGCATTGAATTCGGAAACAACATTGTAGTTTCGCCAGTATATAAGT
TAACGTAAAAATGTGTGTTGTCATCATCACTAGAACATTTAAAGAATTCAGGGAATTCTG
AGTCCTTTGGAAATCGAAATCGACTCCACAAAGGATGAAGCTTAGGTGCACTACCATCAC
TTTGTACGCCCTCTTCTTTACAACACATCCAATACAAAGCCTGTTTTTGATACTCACGAA
GATCAAGAGCAAACGTTGATGGCTTTGGAGCAGACGGCAATTCAGCTCCAGAAGTTTTAA
CTTTGTCATATAATATAGCAAGTTGGTCGCTAACAACATCTTCCTCGTCTTCAGTTGAGG
ATGGGGTTAGATCTGAGTTACTCTCGTCCCTCGCTTCAGGCAATGAACTTGTTTTCAATA
TATCATCAATATGAATACTCTCTTTAGTGTTGCAGTCTTCAAGGTCTGGTTCCAAAGCTA
TCCAAGTAAACAAACGAAGTAAATGATCACGTTTATTTTGAGCAAAAGAGGCTTTTAAAT
GTTCTTCCTCTTCTTGCATAGAATTAGTTGCCAAAGTGAATGGAGATCGGTTCAAGGACG
GATGATTGACATTGATAAAACAATAAACTTGTAAAGTGACATTACTCCCAAATCTAATTA
TATTGTCGGAGTAAATGCATATGGCTTCAAATGACCAAAAACCTTGCTCCATCAACGTTG
AAATAACAGAAGCGACTTCAGTAGGTAATTTACCAATTTCATGATGATCTGAATTACAAA
ATCTAACGATATTGCTATAGCATGAAGAATTAATGCTTAGCAATTTTGATTTTTTCCTAG
AATTTCTCGATTGTGATTTTATGGAAAGTTTTTGACGTTCTAAATAGATCCTTTCGCCAG
CCTGGAGTGTTCGAGTACCTGATGCAGTTGAATAAGCCTCCACACCAAAGCATCCGATAT
ACTTCATCAACTCATTCTTCTTCATAATAAAGTCCAGCGGAGTAAGAGCATTCCGTGATT
GCTTCTTCATCATTTCTTCTTTATCAATAGATACATCTTGAACAGAACTGTTAGATGACA
AATTCAATGAAGGGCTAACAGCATTTAAGGCTTTTTTATTTGTGTTCCTATTAATACTAA
GATCCTTAACGGATACAGTATTAGATAATTGGTCCATCTGGGTCAACGAGGCATCAGTGT
CTTTCTGACTTTCACTGTCAGGATTCGAATTCTTTATATTAAAGGATTCATCAAAATACA
TATCAACGGCGACATTCAAATCTCCATTCGAGGTTTTCCAAATTTTTTGAGCTAAAAATT
CCGAAATTGTTTTTTCACCAGTGACAGATAAAAAGTCTAAAACCCATGACTCTGAAACTC
CACTATCTCCATATTCCTTGCCTGCTGCGTTAGCATTTTCATGTTGAGAATTTGTTTTTA
AGTCTACGATGGAATTCGCAGCAGTTAAATCATTCGGTTTAGAGTCAGCTTCAACATCTG
AATCAAAAAATCGAGGAGGAGAATTTTCTTCTAAAGGGGCTTCATCTATAATTTTTTGTA
CCTTTCTTTTCATTTTATTGAGTTTCTTGGTAATGTTTGCTTATCCAAACTTTAAGCTAC
CAAAAACTGTAGAAATATAAAATAACATGTATAATTTGACAACCAAAAATAACTTTTAAA
AATTGCTTGATATAAACAAATTTAACAACTTTTTAAACAATTCACCAAGTCCGTTAACTA
GTAGATCCAACTTCTCTAATGAGCAAACATTTGAATTCTTTTAATTTAAATATTCTAATA
GGATTATAAATGATGAAAGGAGACTCTAAAAAAGTTGAATATTTGGGGAGGAAAATCTAA
TAATTATAGAAATAGCTCGCTGGCTAAATCTTGGAGGAACTGGAAAAACGCGAAATTACC
ATTTTAATCTATTCTTATTTAATGCACTATAGTAAACCTCAGTAAATTGAATAACAACAA
TGTAATATGATATGCATTTTCTAAAAGGAGAAAAATGAAAGTAAACGCACATGACTCTCT
TAATTTAAGGTGATTATTTTGTGCAGATATAAGTTTACAAATTACTTAAAATGTGCCAAC
GTTATTATAAAAATATACTTTTAAATTTCCTGCTAGAAGAGTAAATTAGACACTATAAAC
TAGGCCCTTAATTCATATAATACACCGGCAAGATCACATAATTTTATTAAATTTAAACAG
ACTCCAAAGGAGCAACATCAGAAATGACCTTGGAACCAACGTCTTGAGACTCACCGTGTA
ATTCAAGAAGCTTTTGGGCGTCGTGCTTGGGAGCCTTCAAGATCTTTACCTTACGAACGA
AAACGTTTTGCAAGGGATAAATGTTGTTGGTGGCCTTCTCGATAGCCCGGCCAATAACCT
CAGGAATGAGCTTTTGGACAAGCTCCTTCATGGAACAACCGTTGGCTTGGTTTTGGATGA
CCTGGAACATCTTTTGGTGAATGGCACGAATTTGAGAAGATTGAGCATAAGTAGTCTTCT
TGACTTGGTTGACACGACGGCTAGTAAAGCCAATAACGAAGATACGGCAAAGGTAACCAT
CGGTGGTCTTGATGGTTTGGTTGGCCTCAATAGTAGATTGCCATTTGCGAACCAAAGAAC
GCAATTTGTCAGAGGTCATATCGAAACCGTTAAAGCTGGTGAGGCAGCTCTTACCTTGGA
TGTCCTCAACACGAAGCTTGACCTTACGGAATGAGTGTTCCTCATCCTTTTGAAGATCAG
CAAGAGAGACTTCCAAGATACGACCCTTCAAAGAATCATTGGCATTCTTTAAACCGGCTG
TACGGTTGACAAGGGTTTTACCAACGTTCTTGACTTCAAAGAAAGCAGGAGCCTTGATAT
CGTACCAGTCCTTACGAGAGAAGGGGTCAACGACACGCTTCTTAATTCCTTTCTTTCCCT
TTGAAAGTCTTTTATTTTTACCAACTGCCATTGCGGTATGGTGTAGGAGAAGCCTTCGTT
GTTTCAATGTCCCTAACAAACTGACCGTGACTGCTTTTTTGGTTTTAAGACAATTTATTG
AATCTTAAGTCTTGATAATTGGTGTGAAGCTTTTTTGTTTGTTAAATTAGTTTTTTAGTT
AGAAAAGTTTTTATTCTTGTTTGACAAATTACTTCTATTTTTGGTATCCGTATACTACAA
GTTTAGTTCATAGCTGAATATATTGTTCTAGTGGTAACTGACTATTTGCCATTTTCAAGT
TACATGTCGAATCGCGGCACTGCAGGGATGGAAAACTTCTATTTATTTTTTGTGCACTCA
AAAAATGATTTTTCATCAGGACGCTGTTAGCGTTGGTATGCATTTGTAGTATGTCAATCA
TATAGTACAATTTCATTAAAGTGCGAACAAAACCTTTACTATACTAGCATAATGCCTGGA
TTTTTTTGGCTACGCTTAGTTATAAAATCAGCAAAAGTTCCACTCCATTGGAGTAGGGTA
AGAGCATTGTTAGATGGATGTATACGTTTTGGAGAAAATTCAAATATTTGAAGTGCAATG
TTCATTTCATATCGTTAGTTTTCATTTTCTGTTAGTTAGTTTTTAGGATTTTCGATATAG
AATTTTATACAGGTTCGTTTTCCGAACATCATTATATATTATTTGTGTCTATTCTTTCGA
AACATCTGCCATACTATTTCATAAAGGTAGTAACCCTCATTTACAAGTTGTTGGCTTTTA
CAGAATTGATCATCATAAAAACACAGTTTTGCATCTTTTGACAGTAGTACACATTCTCTT
CGGAACTCTTTTTTATAGATCAATTACTCAGTTTAACAATAGTACAAATGCTAAAAGAAG
CCAAATTGAACCCGTGACACGGGTTACAAAGTGCAAAATTGACACCCTCATTTCACGGAT
TTTATCTGATATACCATACTCGGAAAGTAATTCAGAGACGTTATACTGCATTACAAAAAC
CTTTAAAGCTACTAGACTTTCATCTCTGTACCTGGAACATGAAGATGTTACTGATAGTAA
TTAGAGTACCGAGTTGCTAACTTTCCGTCTTGATGTAATGAAGTTGTACCAAAAACCCTT
TGATACCACTTATTGGCTCTAATATTTGTTTAATTCTCATAATAATACCGCTTATGGAAA
TAATATTATAAATTAACGGGGACAGACTGCCACGGAAACGACATTTGTTTATTTACATAT
ACGTCTGGCATGAACACAACATTCTTCCAACTAATCTTTGTCGTTAATTGATTCATTTTT
AACTGGTAAAATTGAACCTTTAATTTATATATTGTTTAGAAGGCTTTAGAAATATTTCAG
GAAAAATCACGGCAAGCTAGACATTAAAGCTTTAACATCATCGCTTAGAATACTAACTAT
TTCGTTTCTGTTGGCCAGTCGTTGTCATTAATCCCCCACGTGATCAAATACATTGAAATC
AAAGCTTCAAAGATCCCAATTAGTGCGAAGGTAGCTACCAAAAAGAATAAGATGAGGTTT
GCATTTTTTGGTATCTTCTGGCTTCAAATTTTTGGATCGATCCTTTTTCTTTTAGGATTC
TTTCCTCACAAAAATGACTCTACCGGCAAGGCAATGTCTAATCAATTTTCTCCGCCTGCT
GTAATTGATCAAGTTGTGTTCGTGATGGTCGATGCTTTGAGAGCAGATTTCGTTTTTTCA
AAGTCACATAACATGCCTTTTACTCAATCCCTTCTTTATAATTCTACCCATGGTATTGGA
TTTTCTGCTTTTGCTCGTTCCCCTACCGTTACAATGCCCAGACTGAAAGCTTTAACCACC
GGTACTATACCCGGATTTTTGGATGTGCTTTTGAATATCGCAGAATCGGATACTGGTTCA
AGCATTGAGGCTCAGGACAGTTGGGTGTATCAACTCAATTCCTTCAATAAGAAGATTGAG
TTTTATGGAGATGATACATGGCTTAAACTTTTTCCAAGCGCCTTCTCAAAGTTTGAAGGT
ACAACAAGCTTTTTTGTATCAGATTATACTGAAGTCGATAACAATGTTACCAGAAATTTC
GATCATGCCCTTCCATCATCTTTATCGCATTCTTGGGACGCTTTAATACTACACTACTTG
GGTGTCGACCATATTGGTCATCTTTATGGACCATCGAGCCCTCTGTTGAATATCAAACTT
TTGGAAATTGATACCATTATTTCAAGGATATACAAGTATTTACAAGAATATGATGAAAAA
ACAAACACTCATTCTTTAATCGTACTTTGTGGGGACCATGGGATGAACGAAGTAGGCAAT
CACGGAGGCTCTTCCAGTGGAGAAACCACCGCTGCACTTTCCCTTCTTTTTCCTTCAAAT
GAACTATCCCATATCAATAAACCTATTTTGAACATGGATGATAACCCTTATTCAATTTTG
GAAAGAGTAGAGCAAGTAGACGTAGTGCCAACCATTTGTCTATTGCTGGGCATACCAATC
CCAAAAGGAAATATGGGTAAAGTTTTGTCACCGGTAACGGAGCTTTGGAAGGACACGAAA
ACAGCCAAGATGGCTGCTTTATCCAATCTTTTCCAATTGTCTTTACTCAAGAATCCTTCA
TTAACGACTAGCGAACTAAGTACTCAGTTTCAGGACTCTGACTTAAACGATATCCGTCTT
GCATTAGAGAATCTACAATCTCAAATGGTTGCGCAATCTTCCTCTTATTCCCTTGATAGG
ATGTTGGTTGCTATTTCAATACTCGGAGCCTGTAGCATTTTATCTCTTATCTTATTCCGA
AACCTTTACAATTACAAAGAATTACTAGCATTTGCCCCGTTTGTTGTGCAAAATATCATT
ATTGTATTCTCAAGCAGTTTTATTGAGGAAGAACATGTAATTTGGTATTTTGCTGCCGTT
TCTTTATCACTTCTGCAACTTTTGAATCCTAAAACAAGGTTGGCTGGTTCTTTGCAACTA
TTTTGTCTATCAATTATAAAAAGATGGAATCAGACTGGTCAAAAATATTCAGATTTACGT
GATATAGTTGACGATTTCATCGCACCCAGTACCTTCATGAAAACCATCTTGTGTGTTACG
AGTGCTTTTATGCCTGCTATACGAAGTCCTTCTCCAATAAACTTTCTATCATCAATGTTT
ATAGCATTTTACAAGTTGATGCCTATAATTTCTAAACATTTAAATGAGTTGCCTATTATC
GCTTCATTTGACTACACATTTTTTGTAAGAATCATCTGGAGCCTTTTGCTAATAAGTTTT
CTCTCGAAACCTACTTTTAAACAATTGCGATGCCAGCTTTCTCTATTCATTCTCCTCTTA
ACTCGATTAGAAAACATGGGTTTGTATTTACTTTATGATATATGGCAACGAACCATGCCG
GAAGAAGGTACCTTGGCTTCAGTTATGTATTATGTTGCTGAGCAGGTTGCTTTCTTTTCT
TTAGGAAATTCGAACTCCCTTGCAACAGTCGATTTATCGCAAGCTTATACCGGGCTTGAT
TCTTATAATATTTTTGCTGTTGGGATCTTGCTTTTTACTTCGGTTTTTGCAGGAGCTTTA
TGGTGGTGCTTGCATCAGCCAAAGAGAATGATGGACCGTTCAGTTAAAACATTTTGGATA
ATGTCTAGCATATCGCTAACTTTTTTGTGCATATCTTGTTTTATTATGAGGCACCACCTT
TTTGTATGGAGTGTTTTTTCTCCGAAGCTTCTATATAATGCTTCTTGGGCTTCCATGTAT
TTTCTAGCCAAATGCTTGATTTCAACCATCATGGTCCGTTTACGATGAAAAGTCACACCT
CACTTCGAATAAAGGTTTGTGGCATCATTTTCTTTATTCTTAATGAATGTTGCTATTTCA
AAATTTCATTTCATTAAAGATCGCTTGAAGTCGAAGTTGGTTATGCAATGCTTCAATACG
TTCTTTGATTCATCTTTCTTTGACAGGATTGAATATTGTAATTTTATCACCTCGTATTGG
GTGTGTTTTGTTCTGGATGTGATTAAGAAGAAGTGAATTAAATAATTTACAAACTACTGT
AATATTATTGCTTGGATTTTATCTTGTTGACTGGGCCGAGATTTATATTTTTTTTAACTA
CGGCGACAAATAAAATAACTTTTATGAAGCTGACCTTTGGACGATTTAGTTATACTTTTA
AGCGTGAAATAATAATACTAATCGTCGTTATATTTATTAATTATGGTTTAATAGCGTTCT
AGGATAGTAAACATTAATATTATTTTTTAAAGAAGTGTTAAAGTACTGATATTAATTGTC
TGTTGAAGAACTATAATTCAATCATATTGAAGTAAGCAAGATTCGCAATTCATTTATTCC
ATCTGTTGGATCATTCCATCAAATTGTAATTAAAATGCGAGTAGTTAAACAGATCAAAAT
AACAGTGAAAGATAAAACTATTGCCATAATGAGTAAAGTGCAAGAAACTGACAACTCACA
TTGTTTCTACTTATGGTTCTGTAAACTTGAACAGTTTTCTTCGCTTGAATTAAGTTTATT
TATTTAGTGTATTGTAAGGACAGAAATACAGATCTCACTTTCGGTGAATGATCAAATGGC
ACCTACCAATAACCATTAACTCTTGCGTGCTTTAAATTAAAAAATTTTTTATTTTATAGA
AAATGGCAGATGCAACAAAAAATCCTATAGCCGATTTGAGTGAAAGCGAGCAACTCGAGC
TGTCAAAATTTATTGAAAGTGAGCAGCAGAAGGTTAAGCTACAGCAAGGTATGAATCAAC
TATAGTAAAAAACAAGGTTGATTGTAGGCTAATCCAAAACCTTAGCAATTCACCAATTTA
CCTCTACTTGCTGGCCAAAGTGTATTGGAAATATTGGCAATAAGCTAGATAAATCTGAAG
AACAATGCTTACAAAATTGTGTCGAACGTTTTCTTGATTGTAACTTCCACATCATCAAAA
GGTATGCTCTTGAAAAATTTGGTTTTCTATTTTGTTGGCTTGGGTTCTCGTGTTAACGAT
TGCTACTCAACTAGATGAGCAAAGTTATTGTAGAGCCTAAGACATCATCTAAGTTACTCT
AAACTTCTGAAGTTTTAACTTTCCTTTATATATTAGCTAACGTTACCAGTTTGGAATCAA
CTAGGAAGTAAACTAAGTTTCATAGTTATTGAATTTACGAAAATCATGAATAAAATCCAG
TTCATGTTTATTTTATCATTTAAAAATCATAGCGAAATTTCAAAAACTTTTAACTGTTAA
CGTCGGAAATTTTCGTGGTATAATATAATTGGATATCGAAAGACTCATAGTTTACTTTAT
GAGGGTAATCTATCCTCGTTTTCGGTTGCATCTTCTGTATTTTGCGCCTGATTTGCTGAA
GTTTCCACGGCACTTGCTTCTGCTTCATTAGATACTTGATTGCTAGTAGAAACTAAAGTC
GTATACGAGGAAGCCCTTGTGGTAGTAGGGGTTTGCGAGTTCGCTGGTCGAGTAGAAGTA
TCGGTTTGGGAAGATTCAGAAGTGGATGGCTTTCCAGGGCTGGTTTGGGTAGGATTGGGA
GAGAATTTTACATGAAAAATGCAAGTTGGAAGATTAGGGCATTGAGCTATGACCTGCGCT
GAGTACCCAAATGTATATACTACTCCCCGAATAAACCCACTTGGGAAATAAAAATACTAA
AAAGAAACGATTAGGTAAAAATATACGAAGGTCATTAAGCTTACAGGTGTCGTTATTTGA
GCCATTTCAGTTCCAGTCATGGCCGTCATTTTTGTAAACCAGTAAAAGTATGTATCAGTC
AGCACAAAAATCCCCTAAATTTTTAAACCGTTAGTACAATCTGGGGGTTTCTTTATTTAA
ATAGCTTGTACCCTTCTGTTTGTTTTCAAGTTATCCAAAGGCTTCCGAAAGACTATAGGC
CATAATTCTCGACATAAGAAACGCATCACGTCAGTAGTCTCTGTAATTCTATTCCTGTTC
AATAAAAGTCTGTTCAATCAATTACTTTCTGGTTACTCGCAACGCATCCTACTTAGGTTA
ACAAAAAGTTATCCGTGAGTAAGACAGTATGAGCTCCCAGCAAAGTAATTTGTGTTAGTA
GAATTCTATTTAGCTTATTTATTGTCGAAGAGTATGGAGTTATCGCAGCATAGAAAACCT
CAAAAAGACGCCTTTTGTTTTTATCCTAAAAGAAGACTGCGATAATATATATAACTCATA
GCCTTATTCATATCACTTACCTTTCTGTTATTTTTCTTCCAACTTGGAAACCTATCGATT
CAAGCATTTGGAAGTCTGATTCAATCGATTTTTCAGATGAACTTTTCTTTTTGCGATCTT
CAGCCAGCCGTTTTGCCGTGTGCACCAATTCTATTAGCAAAAAATCTAAAGATGCTACAT
TTACAGACATGGGCAGTTGCTGATGCACAATCATTTCTAAAAACTGAAATCTGAATATTT
GCACTAATAAGGATATCTGAGTGTTACACCTCCACAGAGTATGAAAGTGACGACAAGTTT
GGCTCAAATATTAATTCAAACATATGATTTACTTTAATACTTTATTTTTAAATTAATGCA
TTATTATTTTATTAGATATTTCTAATTCGATGGCTAAACACAATTATGCCAAGGAATTTA
TGGATGCTTGAATACTTACGAGTAATCGAGTACTCGTCTTGATATTTTTTAAAAAAGAAC
CACAAATTTAAAGGAAAAAATTCGTATATTTAAATTATACATGGTGCTCTCCAAAATATT
TTGAAATTTAACATTTACGTGTCATATCGATTCAATGGCCTTACTTAATGTAACGAAAAT
CCAAAGCACCAAATTTCTAGTCGTAAATTTCAAGGATGCAAGTAAGACATAGGAGTTAAT
ATTTAAAAACGACATATTTATAAAGTATAGGTAATGTTTTTATCAGAAAGTCGCAATTAT
ATGACTAGCAAAATTAGATTATCAGATTAAAAAAAGGTTGTTGAAAACCTCATGTTCCAG
CAAAGGATAATTCTAACCTTCAAAATTAAAACGTAATTAAAAAAAATTCGAAAAAGTGAT
AACGGAAAGAATTGTCTAACAAGATGTAGTAAAAAATTGGTCTATATATAAACGTGGGAA
TTGGTGTTGAACGAACTACCAAATGGAGTAAAAATTAGGTTGAACTTAACTGGGAAAAGG
TTGAAGTAATCTAGCAGGTGAGCTCTTTTTGACCGCTAAACAACTGGGGAACAAGTACAA
AATAAGTTCTTGTCACCGTACGCATCATCTAATCGAGCAACGCTAGGCCAGAATTTCCGT
TCCTTTAAAAGAGGCACAGGATAGACAGCCCGCTCTCGAGTATAAGGACGATCCCATTTC
TCAGATGCAATGTCCTTTTGAGGGTGGGGAGCATTAACGAGCAGGTTATTGTCCTTAGGC
TGGAGACCTTCTTCAATTTCACGAATTTCTTGTCGAATAGAAATTAAAGCATCACAGAAG
CGGTCCATCTCATACATACTCTCAGACTCGGTAGGCTCAATCATCAGTGTATTAGCAATA
GGCCAGGAAAGAGTTGGTGCATGGAAACTGTAATCTTGCAAACGTTTAGCTATATCAGTT
GCATCTACACCCGCAGTAGCTTTAAATTCGCGAGCATCTAGAATAAACTCATGAGCACAG
AGGTTGTTCTTATTAGTGTAAACAAGTTTATAATGAGATGACAGGCGCTTGGCCATATAA
TTGGCATTTAACAGAGCGGCTTTGGAAGCGTCACGCAAACCGGCAAGTCCCATCATTCTC
ATGTATGCCCATGAGATAGGTAAAATACCAGCAGAGCCAAAAGGAGAAGAGCTAACAGAT
GTGATACCATTCTTACCGCCGCATGAAACTACAGGATGAGATGGTAGGAAATCAGCAAGA
TGCTTTTTTACACAAATAGGACCTACACCAGGACCGCCACCGCCGTGAGGAATGCAAAAT
GTCTTATGAAGATTTAAGTGACAAACATCAGCACCAATATCACCAGCCTTGCATAAACCA
ACCATTGCATTCATGTTAGCACCATCAAAGTAAACCTGACCACCATGTTCGTGAATTACT
TCCAAAGCTTCCTTAACATCAGGCTCAAAAATGCCAAAAGTACTAGGATAAGTTACCATA
AAGGCAGCTAACTTGTCGGCGTGTTTAGAGGCCTTTTCTTTTAAGTCTTGCATATCCAAA
TAACCGTTATTGAGACATTTTACAGGAATAACAGTAAACCCAGCCATAGCAGCTGAAGCT
GGATTAGTACCGTGAGCCGAAACAGGAATTAAGCAAATATTGCGATGACCTTGACCAATA
GACCGCTGATATGCTCGAATAACACTTAAGCCAGTGTATTCTCCAGCGGCTCCCGAATTT
GGTTGAAAGCATGCAGCATCAAAGCCGGTGATGGTCGTTAACATTAACTGCAAATCTTCG
ATAACATGACGATAACCTTTAGCTTGTTCCTCTGGAACATATGGATGAATGTTGGCAAAT
AATGGATTTGTGATTGGCATCATTTCGGTGACAGCATTCAACTTCATTGTGCACGAACCC
AATGGGGTCATGGCATGAGCTAAAGATAGATCCTTCGACTGCAAATGATGAATATAACGC
ATAAGTTCAGTTTCCGAATGGTATCTGTTAAACACGGGATGTTGTAAATAGAGGGTTGTT
CGTCTAAAGTTTTCAGGAAGAGAACAAATGCTGAGATTATCGACTGTTGAAGCAGAATTT
CCATTAGGTTCCGACGTTGCAATTTCCATATAATACTGATCAACACTCTTATTTATATTA
AAGATGCTAAACAAAGCTTGAATATCTTTATCGCAAACGGTCTCGTCCAATGAAAGACCA
ACATGTGAATCATCAACCTTTCTTAAATTGTAACCGTGATCAAGTGCTTTCGCAAGAACT
TTGTCAGCCGACTCAACTTCGATAGTTAATGTGTCAAAGAAATGACTTTTATTAACAATT
TTATATCCTGAAGATTCCAAAGCAGATTTTAAGAAGGAGGTACTAGCGTAAATACGGTTT
GCAATTTCTTGGAGACCATTTGGCCCATGGTAAATAGCATAGAATGCAGACATATTGGCT
AACAAAGCTTGAGCCGTGCAAATGTTACTTGTAGCCTTTTCACGACGAATATGTTGTTCT
CTTGTTTGAAGAGCCAACCGGTATGCGGGATTTTCTAAACGATCTTTGCTGAGACCAATA
AGACGACCGGGTATCTTTCGTTTAAATTCTTCACTACAAGCAAAGAATCCGGCATGGGGG
CCACCATAGCCCATGGGCAGACCAAAGCGCTGAGTGGAACCAACAGCAACATCGGCACCC
CATTCCCCAGGCGATTTCAAAATAGTGAGAGCTAGTAAATCGGTGGCAGCTACGACGTGC
ATATTAAAAGAGCGTGCTGTAGCAGCTAAATGACCATAGTCAAAAATAGAGCCATCCGCC
GCTGGGTATTGCACAAAGATACCAAAAACATGCTTAGCAGACTTCGTAATGAGTTCAGGA
GTGATATTGTCTAATTCAATTTTGATACCAAAACCAGAAGCACGAGTACGTAAAACAGAC
AGAGTATTGGGGTATATATTCTTGTCCACTAAAAACGTTTTGCGCTTCTTTTTGTCGTTG
GCCATCAACATAACCATTGCTTCTCCAGCAGCAGTTCCTTCATCCAGTAAACTAGCATTG
CTAATGCTGAGACCTGTGAGATCAGCAATCATGGTTTGATAATTCATCATAGATTCCAGA
CGCCCTTGAGAAATTTCAGCCTGATATGGAGTATATTGAGTATACCATTCAGGGTTCTCA
AGAACATTACGCTGAATAGCAGCAGGAAGCTTTACATTATAGTATCCCATGCCAATGAAG
CTCTTAATCAGCTTATTTTGATTAGCCACATTGTTTGCCAGAGTCGTAAATTCGCTTTCG
GAGTAGTTAACAGGAGGATTTTTTTCGTTGGGATTCACAGACCCAAAAGCCATCAATTGG
CTCTCAGGTGTTCGCACAGAATCTGGAATTACATCTTTGAGGAAAGAATCAAAATCCTTA
TACCCTAGTGACTCCAATTGATATTGTTGATCCGTTTTAGAAGGTCCAATGTGTCGAGGT
TCAAAAGTATCAAGAGCAGGAAACTTTTGGGAGTTTTTAGCTTCTAGACAAGCTGAAGAA
ATGGATAAATTTCTTTTAGCAAGAAACAAATGCCTCGAAAGGCTGGTATTTACTCCATGG
TACTGCAACTTCGAGCAAGCACGAAACATGATTAAGGCTAGCTGATTTCTCTTCATAAAG
CTATCGAACATTAACAATGCTAAGTGGTAAACACAAGAAATGATGAGATTCGATGCTATA
TTGTTTTGATAAAGCCGAATTAAAATAATTTGGCAAACCAAGACAAGCAACTAAACTCGT
GTTCGCCTTATGTCTAAAAAAGCAAACCGGGGCTCACAATTCACCTCTTATTTTACTACC
TAAAGTAGCTCAGAAATTCTGGTTCTTGCTAAGTTGGTATTAGTGGTGTGGTTGTAGAAA
TAGCGCAACGCAAACAACTTTTTTCTGCGCCAAATTGTTGAGATTTAGGCGACTTTAGAT
AGGAACATAAAGGATAAAAACTCTAGTGAGCAGAGGTAATTAAATAGTTTTATCAAACCC
CCTCTTATACTTATAGTATAATATTTTCTCCTAGCATATCCTCAAGAAAATAGAAGGAGT
GTTTCGCAGATAATAATTATTTTAGTAAAACAATTCTGTAAAAGTTTTAGCGTAGTGTAT
ATGAATGATTAAAAAACGTATAAAAATTGATCATTTTTGTTGAAGCTAGATTGATTAGAA
ATAATCATTAATTACCTTCTACTATATAGATCCTAAAATTATTTAAAAGCATGAAGGATT
ACCACAAAAAGCAGCTTCGTGAAGATAATCCTAATTACAGTTAACATTCCTACTCATAAG
TGAATACAAACGATGCTTAGAGAATGTTACTAACTACGTTTATTCAACAACAATAAACCC
CATAAGAAAAGTTCCAGCAAAATAATAATATGGAGATGACCAAAGTTACTTAAAAATGCC
TATTTACTTTTTCAAAGAAGAGGCACGGCGAGCCTTGACGACCTCTCTCTTTTGCTTAGC
CTCAGCGACACGCTTAGCCATAAGTTGAGCAAACTCAGCAGCCTCTTCACGGTTCTTTTC
AGCTTGTCTGCGCTTAAGAGCAAAGCGGTGGCGCTTGTGTTGAAGAGTTCTAGGAGTAAC
AAGACGTTGAATCTTAGGGGCCTTGGTATAAGGCTTCTTTCCTTCCTTTTTGGGAACAAC
CTCACGACGAATAACGAATTGACGGACATCATCTTCCTTGGACAAGTTAAAGAAGCGGCG
GATCTTAGAGGCACGCTTTGGACCAAGACGCTTGGGGACGGTAACATCGGTCAAACCAGG
GATATCTTGTTCACCTTGTTTAATAATGGCAAGAGCAAGGACAGCCAAATCTTGGCCGAC
GATGCAACCACGGACAGATTTACGCTTGCGCTCACCATCACGGCGTGGGCGATAGCAAGG
GTGGCCAGCACGAAGCAAAAGACGAACACGGTGAGGAAGCAAGACGCCTTGAAACATGGG
AAATCCTTGTTTGTCGTTACCACCGGTAATTTTGAAGACATATCCAGCAAACTCCGGGCC
TACAGAGTCACCTGGAACCTCTTGTCCCATTCTCTTCTCCATAAAGACTCGAAGACGACG
ATCATCGTCGATTTCAATCAATTTTTGTGTACCATTTGCTGGATAAGAAATGTTTAACTT
CATTTTGCGTTGAGGTTCCCGGCAGGTAATGTTGTATTTTTGACTAGCTAAGTTTCTCCT
CTAAGAGCAGTCACAATTTGGGATAGATTTACAAGTCTTTATATCTCTCGTTATAAATAT
TTTGCGATGGATGATTAATGCACTATTTTTAGTAAACAAACACGCGGGTAGCTAATATAT
ACATTGTGAATCAGAAAATTGAAAAGGAAATTAGGATTTTACTGTTGAATATAACTTACA
AGTTACTATAATTATCACTTTTCATCTCATCTTTAATTTTCGTTTAATTTATGGAGAAAG
GTAATTAATATTAAAGTCATAGTCTGCTATGTTTCCATAGATGTGATTTATCATCGTTAC
GAGGAAATTGATGTCTTGTATGACTTAATTTTATAAGATATACTCGTTGCATTTTTTAAA
TAACTAGCTGAACTCAATGGTTTGTACATCATTAACAGAATTATTTACTCAACAAAACGC
TAGCGTATAGAGATGATCTTTTCAAACAAACATTCTGTAACTTGACTCTTATTTAAGCAT
TAAGATAAACCTTTGCTCATGGAGTTTTTAAAGAAGGTTAATTACTGAATCTGAAAAAGA
TATGTGAGATTCTCTATCTTAATACTGATAGACGATAGTAACCATCTGTATTGCTTTGTC
CGCCGGTGCGACATTCTAAATAGAGTATAGATGGATACTTTAGTACGTTCGTGGTAGGAA
AAGTCCTTGTTGAGACAAATTTGATATATAGCTTCCAGTAGGTACTTTGTTTACATCCTG
TTGGTATTCTACATGGTCATATCAGCTGCGAATTAAATGTCTACACTCTACCAGGTAAAC
AAAATAAAAGAAATTTTAATCAGATTTTTGGAAACAATCATAATTAATGGAATGAATTCT
TTTTCATCTACGGTATATGGTCAAAATGCAGAACGTTCTAATACTCCTACGTTGATTGAT
CCTTCCAACAAAGAAACTGCAAACGTATGTCCGATCTCAAAAAATTTATTTCAGTCTTAT
CCCAAGGGCTCCTACAGAAACAGCCAAAGGTTGACTTCTCGTAATGGATTGGATAGATTT
ATCCCCATGACATCTAATAAAGATACCATTTCTCTGGGCCGTCATAGTTCGCTTTCTCGC
AACTTAGTAAACAAAACCAAAAATGCATCAGAGACTTATCAGCAGTTATTGGAATACGCA
TTAGAAGTAGAAAGAGATGATAATGTTTTCACTTACGCAAAACTTCAAAAGTCTGACATG
ACACAAAAATGCCCAACAATGGTAGCAAGCGAAAAAGATAATAAAGGGAAACTGAATGAG
AAAAAGAACAGATCACCGGAAAATTTGTTACCGTTCCGTATTTTAGATGCCCCGGAATTA
CGAGACGATTTTTACACTTCTTTATTGTCTTGGTCACCAAAAGGAGATTTGGCAATTGGT
CTTGCAGAAAACATTTATCTTTGGTCTAAAGAATTGGGTCCTACTCGTGTGTTAGAAGAA
AGTATATACGATGTTAGTAGCGTAGCCTATTCTTACAATGGTGACATTCTTGCTGTTGGA
CGTGTAGATGGTACCTTGCAGTTTTGGCAAGACAATGAAAGAGTTCCAAGAATTTCCATT
CATCATCCAGGAGATATCGGAGTCCTTGCTTGGAAACCTGTATTGGAAACAAATCGACTT
TTGGTTGGCAAAGGAAATGGAAACATATTTGTCTATGACATTATATGGAGTGAATCTACT
TCGAAAGCTGTTTTGGTAGCCACTATTACAAACGCACATGACGAACAAGTATGTGGACTA
ACATGGAATCATGATGGCTCACAGTTTGCCAGTGGAGGCAATGACAACCGGGTATGTTTG
TTCAAAGGTTCAGATTTAAGACAACCACTTTATGTTTGGCAACAAAATGCTGCTGTCAAA
GCTCTGTCTTTTTGTCCATGGCAAAGATCTTTACTGGCAACAGGAGCTGGCTCTCATGAT
AAGCACATTAGGTTTTACAATTGCTTCAATGGTAAGAAAATAGACGAGCTTTATTGTGGT
GCTCAAATTACATCGATACATTGGTCTCCAAAGTATCGAGAGTTTTCCGTTACTTTTGGA
TACTCTCTCGAAACAGTTCAACATAGATTCGCAGTTTATAGTTGGCCACAGTTGGAATGT
CTGGTCTCTGTATTACCAAGTGTTCCTGATATTCGATGTGTGCATTCTGTCCTTACATCC
CAATTAAATGAAACAACTGGCCGCTGCGAAATGACTGACTCTATCATTATTGCCAGTAGT
AATGAAACCATTAAGTTTTTTGACTTATCAGAAGAAAGCTCTTGGCATAACAGTCGCGTC
CTAACTTGGCATGGAATATTTGATAGCCAAATCCTTGAAATGCTTGAAGGAATCGACGGT
AAAATAGATTCTCATCTCCGTTAATTTAGCAGTTCTTTTATTTTTTTATTTTTTTTATAA
CTGTTTGTTTACAGTTTTAATGGGTCTGAGACCATTTTTACTGTTTTTTTTTACAAATCC
TGGTAGACGTTTAAGGCTTCAATAAATTTATCAAAAAAAAAAAAAAAAAAAAAAAAAATT
AAGATATATATGATTGTAAAAAATTAAACTCTTTCAAGTATGAACAATGTCCCTTGATCA
TGTCCCAACTTTTTAGTAGACGTTCTGTAAATCGCCGAGCCAAACTCTTCTTCTTCAAGC
TGTCACTCTTAGTTGCACAACATATCAAAAGGAAATAGTCCAAAACTAGAAAAAGTATAC
AATGGAAGATGTTGATTTGGGATTCCTTTCTCAAGAAAAGCTCGACGAAAAAGACTATCT
GGACATCGAATGCAGTAGAGTTGGGGGTGCCCCTTTATTCATCAGAAAAAATGATGCTGC
TTTCTTGAATGAATCCTTAGAAAACTCGTTTGAGTTTTTAATGCAATTATATGCACCGAA
AAACTCTGAAATTTCGTACCACAGAATATTGTATATATTCATCAACAGGGACGGAGACTC
ACAAACAGCAGGCTGGACGAGAGGGTAAGTTAAACATTTATTAGTAAATCGTTTTATATT
AGACGACTTGATGTCAAAAAAATTATTGGATTTCGGACCTAATATGTTTTTTGAAATCAC
ATTGTAAACCAGCATTTATCTTAATTGTACTAACTTTACATTTACTTAGTGTTAAAGTTT
TTAGGGAACAAGCTCGTGAAACAGATGAAATAGACTTTCAATTAATTACATCAAAAGTAA
CTAAATTAATTGACTCTTCAGAAATTGAAGTTGATGCCGAACCAAAAGAGGAAAATAAAA
AAGAAATACCGGAGAAGCTAAAAAATGTAAAAGTAGATACTGAGAATCCTTCCGCTGAAC
CGTATACTAAAGCAAAAGGTGATGTCTCATTCCTGAAATTTCAAAAACGGCTTTCAAGAG
CGCCTGACCAAATTATGCGTTATTACCATGCGACTTCTAATGAATTTCCTGGTTTATGGT
GCAATAATGAATGTATACCTTCATCTATACCCAATTGCGCTTGCGGAGCTAAAAGGCAGC
TTGAATTTCAAATTTTACCTACTTTGATATCAAGTATGAATATTGATCATTCTGCGAAAA
ATGCTCTGGATTGGGGAATATTATCTATTTATGTTTGCTCTGCTTCGTGTGATTTAGCCA
ACTGCGGGCTGGCCGAAGAACTTTGTTGGCTTCAAACTTTTTCAGAGCAAGGAATTATAG
CACCTGAATGATCTCCTATACGGCGGCATATATTTATGGAAAACGGAATTTAATTAGTGT
TTATTGTGCAAATAGTTACGGGATTCTTGACTTTTGAGATGGTTGCTTTCGTCCGGTTGA
AAACATTTGTAAGAGGGGCATGAGTAGAGTTTCTTTTTATGATTACAGTGAGTAGAGCAG
GTTAAGAATCTAGTACTAGATTACTCGGCGTAAGTTAAATCTGCTGCAAAGAACTATGCA
AAAAAAAGGTTACTTTAATAAATTTTTCGCAAGAGATTCGAGATAACTTTTTCTTTTAAT
ATCTGCTAATTAAGTTTGTGATGTCTCTTAAATTGCTCATGCTTCTAATATCCTATAGTT
CAATAAGCCTTTTCTTGTTCGTGTGTCCAAAGTTGCTAAGACCTCCTTTTGAAAAGAGGC
AAACAAGCATGTAAAGAACACCCAGATATCAAACCACCCACAATGGCGCAATGGAGAAAT
AGTTGTTTTATCATTACAGCAGTCAATTATGCATTTGTTTTCATTTTATAGACGAGACTT
TCGCTTATTATTTACCTTTATACTACAGATCATCAACAATGTCAGCAAATAAAGTTAAAC
GACTTTATCAAGAGTTCCAAAGCTTACAGAAAAGATTACTAATAAAATTTAAAAGACATT
TAACGACTGTATTAAATTAAAACACGCAGCATATTCATTGAATACACGCTTTAAAAATTG
TGACATCAAACACAATGAACTTCATGGTTGGTAAAATAAACGAATGAATAAATGAAAGAT
CGATGTAATAAGAAGCACATCTCCTATAAGCATAGTTCAGAAAGCTTAAACAATCTGATA
GATGGCAGAGTATTCAAAAAAAAGCGACAAAAACCATGAAACAAAATATCATAAAAAAGA
GTTTCAGAGCAAGAAGAAATAAGAGTATTTGACAGTTTAAAGAACGAAAAAAAAGCATAA
GAATTACCATTATATCTCACAAGATAATTTCCCATTTTGTGTAAATTTAAGGAGTTCAAG
AAATATAAATCTCTCCGACTTCACTTAATCCACCAGAGGAACTGATAAGGGCATTGTTAT
TACCAACACCGGCTCCGAGTTCGGTAGCAGGAGCAAACCAACTGTAACGCTCAACAGATC
CATGTCCATCTAAAAAGCCAAGAGCGCTGGTCATCAAAGTCTTAACTTCATCCAATGAAG
GTAAATTGCTATCATCCCAGTTGGTGCAAGCAAATTCAGTAAGCCAAATAGGGAGACCGT
AATTGGCGAGAGAGTTAATATAATCTTGCAAATTGCTAAAGTCAATACCATACCAATGGC
AAGCAATGAAATCGATCTTACAATCAGAGCATGCGCTCATGAATTCAGAAAGCCAATCTT
CACCTACGTTACTGATGGCAGGTGATCCCAAATAACCAATGGCACCAGATTCACGAAGAG
GTGTTAAGTATTGAAGATAATAACTAGCTGCAGTAGCTGCATCTATAGGATTTCCAGCAG
CGGACAAATCAGGCTCATTAAATCCAATGACGGTAGCACCACCAGTGAAAACAGAAGAAG
CTGAAGAAAGGCTATTGGCATCATGTTGGTTGAGAACATATTCAAAAGAGGAACTCAGAC
CAGATGAATAACTACCCCAGTTGTAATACCAGTTGATGCCCTTATTGACAAAGTTATCAG
AGTAACCAAGGTCAGTTCCAGGAATCCAGGCCAAACCGCGCTTGCCAGAAACTGAAGAAC
TAGTAGGAGATGCTGATGCAGAGCTTGAGGTAGCACTGGAAATAGTACTAGAAGCAGCAA
CAGAAGTGGCACTAGAGACAACAGAGGAAACGACAGCTGAAGAGGAGGCGGCAGCTGAAG
AAACAGCAGGAGTACTAACTCCCTTGTTAGCAGCAGAAACACTGGCACTTGCAACTACAG
AAGAAAGAGCAATAGATGATGAGGAAGTGGGGACGTAAGATGTAGCAGAGCCAGCTGATA
TCTCTGATGAAGAAGCAACTGAAGACGAGACAGGAGCCACATAGGATGAAGTTGACGTAG
CAACTTCAGAGCTAGCAGGATAAGAACTAGTAACTTCAGTACTAGAAGCAGAATAAGAGC
TAGCAACTTCAGTACTAGAAGCAGGATAAGAAGAGCTAGATTCGGAACTGGTAGCAGGAT
ACGAAGTGAAAAATTCAGAACTAGAAGTGGCAGATGTCTCGGGAGTTGATACAGGGACAG
AAGTATTGGACCATACGGGTGCAGTAACGTTGTCCATAGTATATAGAGGAGTACTAACAA
AAGTGGCAGGGTAGCTAGTGGCAGAGGAACTAGCAGCAGGGGCACTGGTTGTTACAACCA
CAGATTCCGTAGAGGTAGTAGGTAAAGCCGTTGAAGCACCATCGTCGGACGACTCGGTAA
CAGAAGCTAAACCAGTGGAGTAAGAAGTATATGAGGAAGATGAGTTAGCACCAGGAACTG
CGGTAACATAAACAGTCTCCAAGATAGTCTCATACACGGTTAAAACGCCATCATCATCAC
GACGGTGATGGCGATGGTTAGGAGCATAGGGCAAAGCTCCAACGGTCGATAAAAAAGCTA
AAGCGACGGTCGCGAAAGTAGTACGCATTTTTTTAGAAAATACTAGATAAAACGCGTCTA
ATACTAAAAAAAGAAAGAAAAGATGAAATTTGGTATATAGTTGATATATAAAAGAGTGGA
AAGGAGTGTTGCTAAAGAACGGACAACGACTCTTATAGACTAGCTTCTACTGTGGTGGTT
GGTGAACGACAAGCCGCGTTCATTATCAAGCCACTCATATATATACCAGTTATGAAAATT
TGATTATACATAAAAACTTTAAATATAATATTTATTAAATTTGCTGAGTAAATTCAATTT
TTTAAAATCAAAGTCAGACTCATATTGAGGGAAAAATGAATCTGAGTCGGTTACCACTGA
AACACCAGGTCCACCTAATTGAACATCGTAAATAGAATTTTTATGGGCTAATAGTGATTC
TTTACATAACTTAAATTCCTCTTCTTTGCACTCAGGTGTTAATAAAGTAATCGTACAACC
TCCACCACCGGCACCTGTAAGCTTCGTCCATCCAATTGACTTAGTGGCTTGTAAAACGCG
ATCAATGGAATAATGGGATACACCCAAGCATTCTAAGAGTTTTTGATTAAGAACAATAAA
CTCTCCTAACTTTTTAGCGGAGGAGTTTTTATCGCTCTCCGAAGTCAATGCGAGGACGGC
AGACTTTGATATGCCATCGATTGCATCTATTATTGAGTCAATCACAGTTGGTAGTCTTTC
CTTCAGTTCAAAAACTCCTTGTACAAGTTTTTTAGTACTTTTTGGTTGTTTGGTATCAGT
GATCATAACAGATAAGGTATCTTTAGGCTTTAAGAATTCTTTCATGGCACTCTGATGAGC
TGTAGCTTTACGAAAAGCGATAAGTCCTCCATTTGTTGCTACTGCATTATCAATACCACT
TGGTGTTCCATGAATACAGCATTCACCTAGAAAAGACCAAGCCTCTATCAACGCAAGTGC
TTTGTTGTTTTGAAGAGAATTTGAGCTAGGAGGTTCAATATTACCAAAAGCTAGTAGTAA
ACTTGTAGCGACAACAACTGATATAGTAGCACTACTACCTAATCCAGCACCCAAAGGTAC
TTGGGAGCTAATAGTTAAAGTACAACCCTGAGAAGGAGAAGACAAAGACGTGAACAAGTA
AAGGGTACAAAGCATTGCTGAGTGAATAAGTCCGTTTTCTTCATTTTTTAATAGCTCTCC
TAATCCTTGTAAAAGGTCCAGATTGGGAGATGATGCCGGGTGCTGAACGTTTTCCACTGT
TACATGCTGCCAAGGTAGCGATTGAAGATTCCATCGGCGTTCGGTCCCTATATCACTCAT
CACAATTACTATTTCATTGTTATTAGTCGTCTGTAATTTACAGTAACTCCGTAACGATAC
AGCTGCAGCTAACGCAGTCTAGAAAGTTAGCATAAAAATTTAAATGATCTCCATATTTTC
GCTTTAAAATGGCTTAAGATTAGAATCAAAAATAAGCATGGCTATAGCAGAATGACATTT
GCGACGACTGTCAAAGTTAAAAGTGGTGTTCGCTTTGCAAATACTATGTTACAAAGAAAT
CATATATGCATAACAGAGCTGTATCCAGTACTAGCCTGTTAAAAACTCTCGCTAATGTAA
TCTGCTTTAAACCTTAGGTAAACTTACAGCTCCATATACAACGGCATGTTCCCCAAACAA
AATCGTTTTTCCTGGCGACGAAACAATAAGCGATTTTGACATTTCAGAAATTTTTTTTAC
GTTCAACTTCAAAACACAGTTAAAATAAGGTGATGGTAAATAGGCGACGAAGGTTGGTTA
TCGACAGATATCTACGCAAACAGGACAAGGTGATGATGGTATTGGAAGTTGTAGCAAAAG
ATTGGTATTTTAATTAAAAAGTTACTTTATTTGATTTTGTTTTAAAAGTTCTTTTGTAAT
AAAAATCGCGATGTTATAGTTTTCATATGCGCTAAGGAAAATGACTTTTTAAACGAGGTA
TACAGCGCAAAACTCGTTAGACATTTACATAAAACCATAAAATACTACATTTATAGCTTA
TAGCAAGAAAGCAAGAGCAAGTACATATATGATGAGTATTGATAACATAATATTTAAATA
GACAGCTAAGCAAATTGAGAAGTAGTGTTCAGGTATAAAAAAATGCTGTTTAGTAAGTAC
ATAATCTGATGAATTCATTAAAAAGTTTACTCATTAACAAATTAAAATATCTTAAAATAG
CCATGCAAGTTATTCTCCCGTACAAAGTCTAATAAATAAATAAAAAATACAACCAATAAA
CCGAAAAACCGAGAAAGCAACGACGCTCCAAAGTCTATTATAGTTAGTCAACTGATAAAA
CAGTCTTGAAATCAACGTACAGAAACGACAAATAAGCGCTTGTTTCATTGTTTGAAATAG
AGATCCCGTTAATTTTTGGTATACTTAGAACAATTCCTACCAAAAATAGGTTTGAGAGAA
TCCAGGTAAGCACAACATACGTTCGAAAATTTTTGTAAAAATCCTCTTGCTCTCCGTGAT
TAATGATGGGACTGTTGAATTCTAATGAAGGAGATGCCAGCAGTTTAACAGCATCCTCAT
ACTTTGCATCAATGTCTGATTGATTTGTAGGAATTGCTATTTCTACATCAGCTCCTTTTT
GAAGGAGTCTTGCAACACCTAGATCATTGTTGGTAAAGTGATCTCCTTTGGTACCCCAAG
AAACGTCATGTGTGTTGCAAAACGCATAAACATTTAATACATTCGTATACATTATTGAAA
GAAAAATGTATTGCACAAACGAAGTGAACATATGCCATGGATCAAAAGAGATAATGGATA
CCACAAGATACATTCCATAGGTGGAAGAGAGTGATATCACAATATTTATAAAGACATTAC
TATTCAACAATGCAGAAGTATAAGATGAAGAGGTGCTGCTTGCGTTATGTATAGCATCAC
TTATAGCACGGTAAGCAATCCAACCGGAGCAAAACAAAAGATATCCCATTAATATAGAGT
ACATTATTACCATGGATAAATAAAAGTTCGGCGAGCCATGAGGTCGATTTCCTAAAGCTA
ATACAAAGCATGTCACCAATAAAGATGCGTAAATCCAAATTGCAATTCTAAATAGAATTT
CTCCAGGTAGAAAATTAGCACTTGTTGATGCGAGGCTGGATGTCAAAATATAAAAAATTA
TGAAGAAGTTTCCAATGTTAAACCAACCAAAAACTATAGTTGCCAATTGGTAAATAAACT
CAATAGATAACATAAATTTTCGCGAAATAGTATGTGAAGTCCTAAAAAACCTGTAGTAGT
GACAGATAGCATAAGCGGCAGCAAAAAAACTCCCATTAAGCCATCTTCTTCGCTGTAGCA
CGAATTCTGGGATTCGATCTGGAACATCCGTATCGGCATATGCAGACTTTACATAATGCA
AGATCCATGCTTCATTCTTTTTTGAAACTAGCTCAAAACACAGTATTCTGTCTTCTGCAA
GATACATATTTGCTTCAAAAATCCCCGATTTTCCGGTATTTTGAAGTTCTCCTTTAAAGT
AACTAGCCAAAGGACCATTTCCCTGAGAATCATTCTGTAAAGCTTCAAATCTGTATGCAC
TGAAGGCTCCTGGTAGTACGCTGATAAACCCAAACACGCTTTCTACTGGTTTGTCGAGTA
TATTGCTCATTTTATATTCAAAATTCTGAGTAGCTACCAATGGATTTATTAAACCGGAAC
CCAATTTTCCTTTCATAACGACAATTTCACCACAAGCGCCAGCAACTTGAGGATTCAAAT
CAAATGATTTCCATAAATGATAAATGGATTGGTCCCCCGGACGTGTTCCAGCATCTAAAA
GAATGCACACCTCTGGCTTTAGGATTGGGCAAAACGCTTGAAAAAACCACAAATGGGAGT
TTAGTTTTTTTTGATTTTTCTCCTTTAAACAAAATATCATCTGAACAGGAACAATACCTC
TATCAGATCCTTTGAACTTTAAATTAGGGTCAATAGACAGCTGTGTAGTATATTCGTATA
TATGTGCTTTTACTTCCTTATCATTGACCTGATTTTTAGCAATTCCGTCTTGATAAACTC
CGATTGCAGCTAAATAAGCAAGTGTTCTTGGATGTATCTTGGTGCGACCGTCAGAGATTA
TACACACAACGACTTTCTTCCAAGCGTCCTTCCCCCAAACTTGAGAATTTTTTCTTGTAC
ATAAATGTGAAATATTCTTCATGACACTATGCATGGTACGAGCGAACAGAACTTCATCTT
CATTGTACATAGTTATAGCAATACAAATTTCAGTTTTTCTCGGCTGAAAGAATAGGGGCT
GCCTTAAAGTGAATAGGCTTTTCGAAAAGTCTTGTGGATCACATGTAGCAGCACTGTAGC
GCATGTAAGCAAATTCTCGCTCTGTTTGCTGTGGAAGTGTAACCAATAACTTCTTAGGAA
TTGGACAATCGAGGATGAGATTGCCATGAAATAATTTAACTCGTTTAATACTTTTATTTC
TTTGAATTTTTTCATTTGTTCTTTGGAAATTTGCCTCTCGGTTCATAGTATTTCCTTGCT
TATTGAAGTTTGAAAAATTTGGTTGAGCAGTAAAACCTTCAAATGGAGATTGAATACTTT
CCGTTTCATCTTTTAAATAATAATCGAGATCAAATTCTTTATCAGGAATAATGATTTTCG
GTTTTAGAGGTTTTTTATTTTTATCAAATAAAATGGACGAAGTATCACTGTTTAATGACA
AATTGGTGATTGTAGGATATAAGTGATTGGTTTCAACAATATCTTTATTTGTTAATCCAG
CTGATTCCTCCTCATCAGGAGGGCGTGGTAGCGTTTTTTTGAACCACCTTCTCATCTTCA
AGAGCCGTAGAAACGAGCCTCAAATCGCTCTATCAAATATACGCTTAGATTTTTTCTGTA
AAGCAGCATCCAAGTTTATGATAGTGAGAATCAATTTTGGGGAGACAATTACAGTTGTAA
TGATTGAAACAATGGTTTGTTTAACCCTGAATGCTTGTCAACAATGTTTCAATTGCCAAT
GATTGTAGAAGCCAACGATATGAAAATAAAATATTATAAAAGAAGGAATTGTTATACTCT
TTTAATATTTAAATACAAAGAGAGTAAGAAGATTAATGTTTACAAAAGAAAAAAAAGTGA
TGAGGTGGTGGAAGATTGCAACAAACTAAAGTGTACTTTTTTTATGATTGAAGAATGGCA
TTTACTCGCTATATTGTATGACAAATCTAAATACATAAAAATAATTATTTGTTCCGTATT
GTTAAAACTAAATACAACTGTAATTATAAGAAGGAATACACATACCAAAGTTTATGTTAT
GAACAAATTTTATCAAAAGCTTAAAAAGTAAATCATATCTCATTATTTATTCATATAAAA
AAAATTAAAAAATAACAATTTATACAATGGCTTGCTAAGGTATATAACAAAGCAAACGAA
AAGCCAATTTTCTTCCAACATTACTCATTTTATTTAGATATATTATTATTTTAAACGATT
TTCTTTTTATTCCAAACGTAATAGAAGTAGTTGAATTGTATAAATTATTGTTTTTTATAT
AATAAACATTTTTTTTCGCTATAATAATTGTTTTAAATAAAACAGATATTGGGAATTTAA
ATTATCCAATCTTTTTTTTGTTAAATTATTTTATTTTATTTTCCTCGACATTAAAATGCA
TCAACAATTGGTTAGTGTTAATTGATTCTCTTACTATCAATATTATCAGATTCAAAAAGC
CCAACTTATCAAGAGTTAGTGAAGGAATCAGCAATGATCAGATAGAACAACAGAACAGTA
AATACAATGCAAAACTTCGAAAACCGTGTATTAAAAGATTAAGACTTACAGATTTTCTAC
AAGCGTACTCCTTTTAAAAAGCCTCATTTTGTCCAAAGAATTGATAATGTGGGTATTTTT
CGATGCGAAATCTACGAATACAAACAACTTCGCAAATTGGAGATTACTGCATACAAAATG
AAAATGTATTTTCCTCGCAAGCTATTTATTTTGAAAAATTATAAATTACCTATTTTCTAA
TACAATCTCTCATTTTAAATATCACCGCAAATTATTTGGTCTCCGACAACTGTTTAGCGT
GTCGGTTTGTACTTCACTATTTCGTTATCCCAACCTAAATCACTGGGAGAAACCTTCGGA
AAACCACTTTTCGCGATCGATTTATATTCATCGGAATAGGAGATTTATATCTCTTCCTTG
TTCAAAAAGAACTCAGATTCTTTTGAACATCTTGCTTTTGCCTTTTCAGACATCGTTTCC
TTACTCTACCATAAGGCAAGAAATTATACCAAATCCATTCAACTTGTCGAAAAGAAGAGT
ACTTTATAGTTCATATGCTTGAAAATAACGGAAGTGTGATTTTAATGGAGCCGGATCATC
TACGGACGGCAGTGAACCGCTCAATGACTTCTCGTGAAGGTCGAACGAAAAATCGATTCA
ATCCTATTACAGGAGCCAGACTTGCTGCGGGTGTTGTTGCTTTATCTGCAGACAAAAGGA
AAGTCCTATTAGTTTCTTCTGCTAAAAAACATCCTTCTTGGGTAGTTCCTAAGGGTGGAT
GGGAGGCTGATGAATCTGTTCAGCAAGCTGCCCTTCGTGAAGGTTGGGAAGAAGGCGGAC
TAGTGGGTCATATCACTAGATCCCTTGGGTCTTTCAAGGATAAGCGTCCTACTGATACTA
TTGACAGAAGGAAAAAATATTTGAAGCAATTAATGTCAAAAAGTAGCGGAAATGACGTCT
CAACCAATACCGAGTTAGGAGCCGAAGCAGAGAAATTATTACTTCCACCTAGAGCCGAAT
GTGAATTTTTTGAAGTTATTGTTGAAAGATTAGAAGACAATTACCCAGAGATGAGGAAGC
GTCGCCGAAAATGGATGTCTTATCAAGAAGCAAAGGAAGCGTTGACAAGTCGTAAAGATA
TTTTGGCAGCTCTTGAGAAGAGCTCTATCATTAAAGAGGAAAACTGAAGTACAGATGCAT
AATGTTTACCATTTGCAACCTTTTATTCAAATATTTTAATTTACCATTTTTTTTGATTTC
TTGCTTCAATATTTATCTTTTTCCATGGGATTACGAAATTGTTATATCTATTAGTTACCA
TGTCAAGTGTGTTAAAAAGGCTTGAAGTTTGCAAATCTTGATTCTTATTTTTTTTTTCAG
CAAGCTGGGTCAAATTGAGTTTTCGACATAAAGCTCATTTCATGAAACATATATCCTTTA
AAGGATTTCAGCGGTACAGCATATATTCCAGCAGTTCAACTGCTATTTTTTCTTTCCTTT
TTTAAAAGTTTTTACTCTCTTTGTATATTTTCGATTAAGATCATTGTCTGCATAACATAC
TAATTCTATTTATAAATATATTTTCAATTGAATCGCATGATAATTCAAATTTTTTAAAAC
AAAGTTTCATTCCTTAAAAAATCATCTAATCCCACCTGTTTGATGCTAGGGTGCGAGTTA
ATCGTTATCGTTGTGTGCTATGCATAAAAAGCACATTAGTTGCTAGCATATTAATTGTTT
GCAACCAATTTTGATTAGTGACGTTAATAAAAACAAAATTGTTCCATACGGTAAAACGTA
TTCGTTGTTAGATACTAATGAGCCCAAGAAGTTTCGTGTGTCAATTTGAATATGTCGTGT
AATTTTATATTGGCTTTCAGCAATCATATAGCTATGAATTATAGTGAATCCATTGACGCT
CATTACACTTACGTGCGATAATTTTAAAAAATACTTTTCAATTAGTAGTAAATAGATAGC
GAAACGACGAACTATAGCAAACATCAATCCGTTAGTATAAATATTCGTACAAAATGCTTA
TATAAGAATTTGAGAATTACTTAATATATTTGATTGACGTTGTTCAACGTGAAAATGTAC
ATAAAAGCAATTTATAACCACACCTAAAAATCCAAACAAACTGCAAAATTAAAAACGTAG
GATTTAGCAGTTATGTTAGTAAAGCTTCAGCTATCAGAATAAAAAATTTTTAGAAAAAGA
AACAAGAAGAAAATACATATATATATTTTTATTTTCAGAACTTTGACGGTCATAGCCAAT
TCTTTTAAAAATGAACTAAATAGCACTGTCTCACATTCTAACAATTGTCGTTAATCCTGT
TAGATCCCAGCATAAGTTTCTGGATCTAATCTGAACGAGAATGTAACGTTTCACAGGTAA
ATAACTTTGAAGACATAGGGCATAATAGGATAAATAATTGATGAAACAAAACTTTTAATA
TGCGTTAGTTTAGCCAGGTCAAATTCAACAAATCACTAACAATCTGAATTACGGAAATAT
CTTTCACATAACTATAGATCCTTAATTTCAAGACAGTTACTGGGAGCAAGTCGTTGACCG
TAATAAAGATAACCATAGTTTTCCAATTAAAAAAAGTGAAGTTTTGGAATCGAGCTGTTT
TAGAATTCACCCATCTTAATCTTGATTTGAAAATGTCGATTTTTTTTTCTTTCAAAAAAA
AAGCGTTGAAGCAAGAACAAAACTTTGTAAATTGAAGCCAAAAATAAACGCATATGCACA
AAAAATTTAAATAGAAAAAGAAAAGAAAAAGAAAATTGAGCAAGAACTAATGTTCAAATT
GCCTGGATGGCGATGTTTCCTTTGTATTGTTATGTTCAGAAATTACGATTTGTGGTCCAG
CGGAATGATCGTTCAAAAGGGCATTACCTAATTCATCCAATTTAAGCTGAATATCATGAG
CTAAATGTTGCGAATTGGGAGATTCTTCAACAATAGGTTCCCATCCTACAGGTGGAGATC
CAGGAGGGCTAATAAGCCAATTCTTCTCAAACTTCGGAACCTGTAACGATTGGTCTACAG
AAATTCCTTCAACATGATTAGGATCATCTAATACATATTGACAATGCACTTGTTGGCCGG
AAGGTAGGGAACCAGTACTACTCTTCTTGAGGGTATCCTCTTCAACAGCTTTGTCATTGT
AAGAAGCCAACACCTTCCCCAATCCTCGAAGCACTCGAGTAAAAGCAACCGGATTGAGTT
GTTGAACAAATTCGTTCAGTTCGTCAACGTGATCGGGACTCGTAGTAAAGACTAACATGA
AGAGCAAACAAATATTTCTATATGTACTGGGAAAAGAACATATATATAATGGAAAATGAA
AGAAAAATAATTAGAAATAGTCCTTAATTAATCATATGTTGAAGCATGCAAATTAAGAAT
CAATCTTTTAAAATTTTATAGAATTGGTGGTCCAAATGATTTCCAAATCTAGGGATTTTT
TTGTTTATTTTTTGTGTTTTAGATTGAAATCGGGTTTAGTAGGTAAAACAAAAACTTAGA
GTATCTAACAGAATATCATTAAAAGAAACGATGAGATTTTTCAAATGTTGGCTTACGAAT
GAATTTGTCGACTACTTAAACGTCACATTGAAGTAGCGATTTGATGAGATTGGTAATAAG
TATGAAGCTAGCCAAAGGAGTGATTGTTAAATAGATATGTAAATAAAGGATCTAATTTGT
TTGTTTTAAGAATCGCCAAATTTAGTTTAAATAATTTGTTGACCTTGTACGAGTATTCAC
GTTGTATACTGAAAACACTTAGCAATTGCAAGACAAAACACAACAAAATAAGAAAACAAA
AAGTAAAATGATGTTAAAAGTAAATCAGAAAATTTGAGAATATATTGCTTGCTTTTTTTT
TTTAATTCTTTTTTCATTCACTAGATAACTGTAATTGTCAATGTGCCGCTTATTATCATT
TTTCAGGGTCGCAAATTTGCAATGAGTCCAAAGCCATATAAATATTTCGGGCGGTAGTAA
TTTTACATTTATGAGTTCAGCACCTATCGAGCTTTCTACAGTTCATTTCATATAAAGCGA
AAACTTGTTTTGCTGTCCACACCTCTTAGTCAAGTAATTGATGTATACATAAGAAACTGG
AAATGGCGATTTAGCTAAAATTTTATTATGAGAAATTGTATTGATTTTGTTATTTAACCA
AATTCATCGTTCCCTACTAAAGACAATACTTTTTCTTTAAACAAAAATTGATAATGGATT
TTCTCTTCAGAAGGGGGTTTTCTGTTAGATTAAGAGCTAAAAAATTGCTGTGGATACCTC
GCTTTTCGTTTCTCATGGTACACAGTTAAAGCGGTATATTCGATCTTTCTAATACAATTT
CGAAGCGATTTTACGGTTGATACAGCAAGCTTGTTCACCATTGAACAAGATGATATCAAA
ATTCACCAATTGTTTACTGAAAAGTCATTCTTCATACAAATGTTCTTATCTTTTTGGCGG
TGCGTCAAATACCCATGAAAAAGTATCTTAGTGTTTGACCTAGCTTATGTTCCATGATCT
CGCATTTAGTGTTCGTTTAACATATGGGCGTAAAAAGCTTACCTCCGGTAAAGATAGGTA
GACTCGGTCGCCATCGTTACAATACACTCTACTCGCTGAAGATGATGAATGATTCCGTTC
ATGATATATATATCGATAGCCTCTTCTTCCCTAACAACAACGCATCCTTTGTTCACAAGT
TTTACAAAAGTATTGTAATTCTCTGCTCCAATTTTATAAGAGAAGTACCTATTCTAATAG
TTTTTTCTGCTTGAAGGGAAATTCGCATTAACCCTGATCACGCTGGTATCGCATACTCAC
CAACGTCAAATTTGAATACTTAAGCACGATTTTTACGATTTTTTTTACATTTATTAGCGT
CGATAAATCGTAAAATTTTGGAAGAAGGAATTCAAACGATCCAGTTTTCCCATATCTTTT
CTGTTTATCAAGTGGTGATTGATTTGTTTGTTTACATCAATTGCCCTGTCCAAATCACAC
TTTTTACAATTCATACGTTTTTCTCGACTTTTTTAAAATTGTTACCGTTTTCTTCTCTTC
TTTTTATTTTTGTACGTCTTTGAATACTAATTCACGATTCGTTATTTCCCGATCATACTA
GTTTGTTTCGATCCATTAACCCGAGGTAAACATCTGTAATTATCTTATCAATCTTCGAAT
ACCTCCTTTCTTTTTATCGTGATACTGGCTATTGATCGTTTATTCACAGGACATTAACCA
CAAATATCCGGGTTGAGTCGTTAATTGCTTTAAAAAGTCTCATTTCTTAAGTTTTTCAAC
TTAATTTTATTTTATTTTATTTTTTTGTTTTTAGGATTTTAATACTCCTTCTGCTATTTG
TTTTTGTGTGCGTCCATTGATCGTTTGTTCTCCTACGCTATTAGATATACACCTCTCTTT
GTTGACGTTTCTCTTTTTTTCTCTATTCAAATTTTTTACTCCATCTGACCGTTCTTTTTT
TTAACAACCATTATGACTGTTGAGCAGAAGATTATTTTTTTCGATTTGGATAACTGTTTG
TATCCTAAATCTTACAAAATCCATAACATGATGGCTGCTCGTATTACTGCATTTTTCTCT
GATAAGCTTGGCATACCTACAGAGGAGGCAGAACGCCTTCGTGAAGTTTACTATCGGCAT
TACGGTATAGCAATTCGTGGTCTTGTTCTCCATCATGAAATTGATGCTGTGGATTATGAT
CAGCGTGTCGATCAGTCTCTTCCCTTAGAGAAGGTTATAAAGAAAGACGAAGTTTTGCGT
GAGATGCTTTTAGAACTTCGTAAAAAGTACAAGTGCTGGATTTTTACGAATGCATATATC
GTTCATGCTAATCGTGTCCTTAAATATCTTGGTATTGAGGATTGCTTTGACGGTATAACG
TACTGCGACTACAATGCCAAGGATTTGATCGCTAAACCCATGCCTGAAATGTATGAGCGT
GTAATGAGAGAAGCAGGCGTTACTGACAAGGATAAATGTATATTTGTCGATGACTCATAT
GGTAACATTTTGGGTGCTCGGGAGTTTGGTTGGAAATACACTGTTCAATTAGTAGAACAT
GGTGATCCACTTCCCCAACCTCAAGCAGGATCGCATGTTATTCGTGATATTCACAAATTC
AAACACTTGCTAGATGAAATTGATGGCGAATAGTCATCCAGCTTTTCTATATCAGGCTTC
GACTTTTGAAATTGAACGTGCATTTTTAATCAACATCTTCTTCATTTTTTAATCCCCTTT
TTCATAGAACGGGAGATTTGTTGTCACTGTCAATCTCCTTTTTGTATTTATGTTGCTTCA
AGCACGTCTGTTTTGAGCCCAATTTCTCTTTTAACGTTTTAGCCTCTCCTTTCTCCATCA
CCTCTAACTAGTTTTAATTGGAAAAATTATTTGTTCTTCCTTTTAATTATTTTTACGATA
CTGTTTATTCATAGCTCTTTTTTTGATTATGAAGATACACTTCGCATTTGCTAAGTTTTT
ATGTTTTATGAAGTAATTCCTAGATGACTATGATTTTTTTTAACGTTTTTAAGATTTTTA
TTTAACTTCATGTACACAAGATGTCCAAAATCTTGTTGTATAAATAATAAAAGTTAAAAA
TTAATAAATACACTACTTATTATAAAACCCGTAACTACATTAACGAACTTAAAAACTAAA
TCATACAGATTAGCATTATAAACCTAGATGGGTAACTATTATAATGGCTTTTTTTTTTTT
TTTTTTTTTTTTTTTTCTTTCAAAAAGAGAAGTTCGGTGATTTATTCAACTTCTGAATTT
GTAGTCAAAACAAGAAGAGGAAGGTATATATGTTCATTACTTGGAAAGAGGAAGTTGGAA
ATAATTTTCATGGGCCATCGCATTACCATATCCGAAAAAAAAGGATAAAAATTTGAATTT
CAAAATATTTTAGAAAAGGAGTGGCGAGAAAAAACACCACACTTGAAAATCGCAATTGTA
ATTTATAATTAAACGGAGGATTAAAAACCCGATGACCATTAGAATAATAGAAAAGCCTAA
AATTCCATGGAACCGAGATGATATAAATATGATACACGTGAACAAAATAGAGTAATCATA
ACATACCCCGAGAACAACTTTTAAGGCTTTATCTACAACTTGTTTAGGATTGCAGTTCAT
TATCCATGTTGTGAAACGACAAAACCTCGGAGTACATCATGACCTTCCAAGTCTCCACAG
GTAAATCATTATCTTGGAATGACCAGTCAAAAACTTCATCAGCAACAGGCTCATCAGTAG
GATCATGGTATGGAGCAAGATAGTTATGAGCCAAAGCATCAGCAGCACTAATACGCTTAC
GAGGATCAAAGACAAGCATTTTTTCTAACAGATCAATAGCATCTGGATCGGCGTTTTTGA
ACTTTTCAGCAAAAGGAACTTTCTCCTTTTGAGGCAATGATTGAACAAAGCGAAGTGTGT
TTTTACTGCAAATCGTCTCAATTACTTCCATAGGCGGCGTTCCCAACAATTCCGTGATTA
TAGAAAACTGGTTAACGTGGTCTCGGCCGGGAAACAAGGGTTTTCCTTCAATCATCTCAG
CAAAAATACAACCCGCACTCCAAATATCAACTTCGACGTTGTACTTTTGCCAAGTTAACA
TAATCTCAGGTGCACGGTAATAACGAGTAGAAACATAGCCCGTCATTTGAGGGTCTTGAA
TACGAGCCAAACCGAAATCGCAGATTTTTAAATCGCAATTTTCGTTAATTAAGATGTTAC
TGGGTTTCAGATCACGGTGAATAACACCGGCAGAATGAACAAACTTGAGCCCTCGCAAGA
TTTGGTATAAGAAGTATTGTATAAATTGCGTCTCTAAAGGTCGCGATGTAAGTAGTCTAT
GAAGATCTGTTCCCAGAAGCTCCGTGACAAAATAAATATCTTCAAAGGGAGAAATAAAAA
TATCGCTCAAGCTAATAATATTCTCATGCCTTAAATGCTTTAATAGTTTTAATTCCCGAT
AGGTACGTTTTGCCAGTACCGGAGTACTAAAGGGTTTCATAATTTTCTTAACAGCGACAT
TCATTCCAGTTAGCTGATCCTTCGCTGAACAAACGAGGCCAAAGGCGCCCATGCCAATCG
GCTGTAAGTCGCTATATCTAGTGGTAATTTCAAAACATGTACCGAATATTTGTGTACGAA
TAAATTCTGCCATTTTATTCAAACTGGTTACAAAAAGGACTATTCAACAATAATCTCAAA
AATTTAAGCGTCCTTCGTCTATATCGAAAAGTAACTTTCTCTTCTTTTTACAAGTTCCCA
ACAACGCTGCGAAGTGCCAAGCTTTATAATAATTACGATAACAATCGTCGGTATCGGACC
TCGTATTCCGTTAAACAGATTGTGGTGTTTGCTTGTAATAAGCAATGAAGTGCTCTGGTT
AAGTTGTGGTAAGGAGGTATGTAGCTGTGATTAAGTGCACACCGCACTACAGTGAACTTG
CGCTTCAGCATCCAGAACCTCAAAGAATGAAGTTCCGCCGGTTTAACGATGTTTTTAAAA
TGTATTAAACAATTTAAAGTACTACTACTTTTGATAACAACTGACGACGATAAACACCAA
AGTGACCACTCCTTCTACTCTTACCAAGGCTTTGTTGTCCAGATCTGAGATGGGTTAGTT
GGTAAAGTTGTTAAGCCAGCTTTATTAGATCAACTTTTTTAGCTATTTGAGCTAGTATTC
ATTATTGAAATGTGTGTTTCAAGGAAAAAGTCTTGTAAGCTAACCCAATTTGTCTTTTGA
CAACAGTTACTGTTGAAAAACCCGTTCAATTATAGATCTGACATTTCATTTGATCCATAA
TGCTCGATTTCGTAGTTAATTTGCTTGTTTGCCTCTATTAGCCCAGCGTCCGCGTTTTGA
TTTCTTAGCGAGTTGTTAATATTATGGTTTCACGATTAGGCATTAATCGGGTCTGTACCT
TCCACATTTTGGGACGAAATAACCAAGGATAATTAGGTGCAACAAGTCATTTTCCATTTC
AATTTTCCTTTTACTTTATTAAAAAATTTTTAATTAAAAAAGTTTGGACAAATACCATTT
AAAGTCTACGAGGAAATAGGACACAATACTACGTTAAATGTATGTTTCAATAAAAAATCA
ATTCAATAAAAGGACAAAAATTAAAAGAAGGGAAAATCGAAAAAAAAAAGAATGTGATGC
CGAAATTACCATACGGCTCAGTGAGCAGATAGACTAAAGATACGTATTATATGGAATTCT
TCGCCAAAGATACATGCAAAATGTAATAAAAGTTATATATATACATATATGATAGACTTA
TACCAAATTGCTTCCATGGCGGAGATAACCAAACGGGGTAAAAACAGAGTACTTTTAAAA
TATAGACCAGATTAAAAAGAATGAAATTATGCCTTCATAAATTTGATGCAAATGAACCCA
ATACGATGAGTGCTAACGCGTTATTCTTAGCGCAAATTGTTCGGAAGAAAATAAAAAAAC
ATAACGTGATCCCCAAAAGAATGCTTAATAATGAGTCAGTAGAATTCAAATCAATAAAAG
TTTAACACGACAATGCTTTTATAATGATAAAGGAATGAGGAAAACTGTGGCTCCGAAAGA
GAGGTCTACGATTTCATGCGAGAAGTTCCACGAGCTAGCGGAAAGCGACGCATCGCATTA
GGTATAACCGTCATTGACGATGTCTCAGAAGCCACAGAAGCTCGAGGTTCTACTCCCTTA
TTGTTGTTCATGAGAGTAAAATACGTTTCGGATTCACCACTGTCATCAGTTTCACCGTTT
CGCGATTCCGCAGAATTAGAGTTGGAATTTGGTCTTGACAATACTTCATTTCCAAGTGAT
TGAGAAGACGAATTAGGATCACTTGGCGTACCAAATCTTGATGACTCAGGTGATATATTC
TTGTGCGTATGCTCTTTAGCTTCAGGGGATAACACGTTTTTTCCACCACGAACAGGAGGT
GAACCTCGAGGAGCAAAACGCGGATCAAAAGTTCGACCCAAGCCCTCATAATCACTCTTT
AAAGACTGTTGCATTTGCATCAAAGAAGGAGAATACAAAGAACGTCTAGAGCGACGAGTT
GTAAGAGACAACATATCCATATTGTCAGCAGTCATTGCTCGTCCTTTTGAAAGGGACGGA
GCAGAAGGAATTCTGCCCATATTTGGCTTACCATTTTCGGGAACAGAATATGGGTGTAAA
GGTGAATGTCGATCAGAAACGAAGGATGATGGATTAATAGGCCGCATATTAACCAAAACT
TTGTTTTTCTTAGGTGAATTGTCCGTGGGCCCATGCATATCATTCATGTGATGTGGTTGA
ACGAGAGGAAGGTGTTGAATACTCGAAATTAATGCACTTATTGTTCGTAAACGAGGAACT
TGGAGGGATTGTTTAGTAGCTAAATCAATACAATAATGTAAATACTGTACAATTTCAACA
GGGCGGTTTGATCTATATTCTCTAAAAGCCGGATTCACCTGCATATGCGAAAGTAATGTT
TCGCGTTGCTTGGAAAGTTTTTTTACATCCAAGGAGGATCCAAGGCAGTTACACAAGCTA
TCAAGCTCTTGTAATATACCTTGGTGCAAGTCATTGATATCGGGACGTTCTAAGAGCTTG
GGCAAATTGGGATTTTGCGTGAGTACAGTTAATGGATAAAGAGAGAGGGGTAAAGCGAGG
TCCTCAATTTCCAAGGGAAGCAATGTATCCAATATTTCAGATGAAATTTCTCCACCTTCC
AAAATCTCAACCAACCTGGAAAGCTGGTCAATTTCGAGATTGGAACCAGCAGGAGCTAAG
TAAAACGGAGCGCAGTCTCCAAAGAAAAATTCATCTACAGAACGTTGAGATACAGGTGTA
TGAGTAATGAGAGAAAAGATAGGGTTTTCAGGATATTGGCGTTGCAAAGCTTCTTCAACC
CCAATGGCACCAGTAGAGTTATAAACAATACACGTATGCTTAGCAGTGATCACCGGTTCT
AATATGTTGGACAATTGAAAATTGCGAGAATTAGGTTTGATTGAAACAAATACATAATCG
AAAGGCTCAGAATCAGAGGTAACCTCTTCAAGCTTAGATAAACGATACGTCGGACGGTAT
TTACGAGTTCCGAATTTTTTCGATTGAATAGTGAAGACGTTAGTAGAAGGCTCGGGGGCA
TTGAAAAACATTATAGTTTCTTGGCATGTCACAACTGAGCTTTGCTGTAACCTCCAACCT
AATAAAGTCGTGATGGAAGGGCTACCAACACACAAAATGCTGACACGCTCCTTTTTTCCT
GCGTCAGTCATTTCAGTAGCAAATTAAAAATGACTCTTCTTAAAAAAAAATTATATTTAC
ACTTTAAAAAAAAAACTCAATCGTTGGTTTTGGATTTCTTTTTTCGAGTTGAATTCGTTT
GTTAAATCTTTAATAAACTCCACGATTCCATGCAGCTCTAATAACGACTATACTAAAACC
GTTTTCACACGTAAATCGAAAGCTTTTCTAAAAGTGATTTATCCAAAGCAGCAAATTGTG
GTTTGCTATTTTTCGAAACCGTTTCTATAGGATCACACCGTACAAAAGAGCGCTAATTGT
AAATGTATGTATTTGGAAAAGGGAAATTGGTTTCCAATGGAAACGATCGGTTTTCCTTGT
GGCTTCTAAGACGTATGATTGTCGGTCTCGGGGTTATGCTTATGGTAGAAGAGCGTGTAT
GGATATGACAACTCATACCATTCCGCTTGGCACGATCTTCCTTGGAGTGCACTAAAAAAA
AACTAAAAAAATTTTGATCACTCGTACTACAAATAATACTTATTTTTATTAATACTTTAA
GACAATTCAATTCATTTTAATTTCCTTTTTATTTAAAATGCTATAGAATCAAGACAATAC
TTTAGGTTCGGAAAGCGAATATATCTAATACTATATGTCCTTGTAAAATTGAATACACCA
GATAGAAAGATCTTTATCTTTGTATGTTTAATTAGAAAGAAGACGAGTTTAACATTAAAA
GAAATGAATTGAGATGTAGGGAAAGAAAGTGCGTGGTTCGTATGCTCTTCAATGTGAATA
TAGCGAGTGGTTGTTTGCTAAACGAGGCTAAAAGCAATTTGTGATTGATAAGCGAGTCAT
GAAATATCAAGTGGTATCAATTTGGAATAGTATAGGAAATAGAGTATCTAAAGTTACAAA
TCAGGCACTTGCCATGGAAACCGATGGTATTTACATTGATCGATAGGACCAAACAGAAGA
AAAGAAAAGAACGAAAAACAAAACAAAACAAATTTAGTGCATAAACAATCTGATCAATTT
TTCTTTAACTTTTGAACCTCATAATAGCCTCTATCAACAAACGAAGCAAGTGTAACGCAG
CCCCCAAGCAAAGCTAAAACATTACTCAAAAATCCACCAAAGGTATTGCCACGTACTTGA
CGTTCAATAACACGCATAGGACTAATATCAAATTGAAACCATACACCAGGGATTCCGCCA
TGAAAGTTAACATGGGTAGGGACTTTTTCTTCACGACCGCCACGAATAGAACGTTCATGC
TGTGTGACAGCATATTTGTTTGTGTCTATGGGAAGTGTGCTCTTAGACAAAGGCATGAAT
TGGTAGGAAACGCACTTAATAAAATATTCGTAGCGATAATCGGCAGTGCTTACCTTTTTC
ACTGTTCCATCTAAAGGATTGGAATAGTGGACAGACGCATCTAAAGGAGGGCCGAAACTA
AGATGATGGATGGAGTGACTCATGTCATGCAAATCGAGTTCATTAATGTAGTCACGTGTA
TCATGAACATGCTGATTTCCGTTTTGAGTAGATCGTCCAGGAGCAATGTGGAAATTACCG
GCCATTCGATTGACGGAGAGCTGACCAGCCAAGTTACAACCTTCGACCTTTTGAGCTTCA
TAAAGCTCCTTAAAGTTTTCATCTTTACACTGTTTAAAGGCATCAACGTCACCAATTCGC
CAGTGTGCCTTACCGTACGCATCTCGAACGGCATCACAGGTATTGCAACAACCTGGGGTA
TCTTCAGGAGCAAAGTCGGCTGCCCCATAACAATCACCACATTCAGCGGCTCCGTCGTCA
GAAATAGATTGTTGATTTCCAATATCCAAATCATCAACGCTTATAATTTCGCCCGAAGGG
CTCAACCTCGTTTTAGAAACGGTATGGTGGATGTCACGCTGGAATTCACCACTGACATCC
AAGACATCGACAGTAAGTATTTGACAAGGGATACGGGGGAAGGTGATGTTAAAATTGATT
TCCATTCGATCGCCATGTGAGGGATTGACGATGATTTCATGGACTGCGATGACTCGCCTG
TAATTGATCCATTCCATGAGAACAATAAAAATGACAATAAGTCCGGAAACGAGTGTTATA
AGACCGCCACTAGCAGTTTTTATGCGAGCATCTTCGACAGTTTTTTGAAAGGCATCAAAA
CGCCTAAGGGGTGAACGGAATTGCATTTTTTGAAACTATCGGTCGATAGATACGTTTTTG
TAACAATAATACAGAGGAAAAAAACGATTATATGGAGAAGCAGTTCTTTGAACCAACTTG
AAAATACTTTTTTTGGATTAAAGGATTAGAAGGGCCCACCTCAGTGGTTCCAACTATGCA
CGGTTATGTTAGAGCTTTGTGAAATGCTGACCACCAAATCTTATATAAAATAATGTGCTT
GAACTTGAAAAACGATCATTCCCAGAATGAAATATTTGGAAATTGTCGAAACAACTTGAC
TAAGGGGGCTTGAGGTAGTCGGGGAAAGTATACGTTGAGGGTCAACCCAAGCGCAGGACT
AGAAGTAGGTTAATAGACAGAGGTGCAAAGAGGGATTGAATTAGTTTGACAGGGATTATG
ATTGTTTATTGAAAAATCAGATATATATGGGTTCAAATGGAATGTATTCTAAGGGAGCCT
AAAAGGCGTTTCAGTTTTAACGTGGAGTTTAATGTAAACGCCGAGGAAAAAGTAGATCAA
TTAACTAAAAAAGAGAAGACAAATAGTAATTTGAAAGGAAAACTCAGTGTTATTAAGTAC
AACTCAGTGTGATTGAGTAAATATAGTTCAAGTATAAGTGCGTATACGTTCCAGGTATTA
TTGTCTTTAAACAAAATCTAAGTATTATTGACTAAAAAACAATCCAAGTACTATTTAGCA
AGCACAATCCGAACTACCTATTGAGTTTACACAGTTTATTCAATAAGCGCTTATGCGATC
TAAGCACTTTCGAATAAGCGCTTGTTGAATAAGCGGAATCCAAGCTTCTCTAATATAAAC
CTAAACCAAACACTATGGGATAAACGCAACGCTACTACAAATTTTTTTTTTTAGCATGTC
TAATACGGATACCATCAATGTATGACTCAATTTCAAGCATCACCGTCGCCAACACTGTTT
AACCAAATACCTTGTATACTAGCACCGCTGGTTTCGTTATGATGCGCAACTAACAAGAAA
GATGTACAAGGATGCCTTGTAAATGGGTATTTGGGAGACACAGGATCCGGCAACTTGTGC
GATTTGATGAGTTTCCCTTGATGTACATCAGTCATTATCCTATGTCTTTTCCCCATTTTT
CGCCATCCTAAAAAAAGCTTAATTCATTATTTGGTCAGCAATCGCAGAAAAGACGCTCCA
ACACACTCGTGCGTATGGCTGTTCTCCATATTGGGCCAACCTTGTTTCGCTGACTTCTCA
TGGTGCACTATGTATGCCTAAGTAATTCACAACCATTCACAATACGAAGTGTAAGCACAG
ATCGGGTTTAGGAAAGGGTAATTGTAATCACATGAGTGCATATCCACACAAATGTCAGAG
GAACCTCTCGTTACTCCTTTTCCTCCTCATTCTTTGCCTGCAAGGAGAGACCACCTTTTG
CTCATTCCCATCATAACCCTTTCGTAAATGTACTAGTTGGAGGTTCCTCCACCTTTTTTA
TCGACCAACACTCTCTGCCCATTCGGCCATCCGATATCTACTCGACCGTCGCTTCCAATC
TATCTATCCTCATGTACTGCACTTGGCGATCCAGTGGTATGGAATTTCGGAGCTTGATTG
AACTTATGGCAATCATCATCAAATCATCAACAGAGAGCACCGAATATTTTTATCTAGGAT
AACCTGAAGTGGCCCCCAAAGAACCCAAACCCCCACAACCTTCACCTTCCTAAGTAGAGT
CCTTCTTAGGTGTACATCCCAATAGAGGTTTTGCAAGGCAAGACACACAGCGCTTGTAAG
GTTGGTTATGCTTGTATGTTTTGTTATACTGCACTTGCGCTTTTATTTCCACCGATGCTT
TTGTAAACAATTGGACATCATAAGCAAAAGAGTTTTTTCTTTTAAGGGATAAATAATAAA
TTGAATGAATGGATCCATTCATTCAATTATTTTTTTCCCACTTGCATTTTCGTTGACTAA
TGGATTCACTGACAATTACTTGCTTGCTAATCAATTTCGGCGATTACACACTGCCTTATT
TTCGCATTCCCCCGTCCAGGCGGACTTTACATATTTTACTGAATTTGTGTACAATTGCAT
TGCTACTGCTGTGTATCTACATTCCGAAGCGATATTGTGACCGTTTCCTTCATCCAAATC
TTTTTTTTTTCCTCATATACAACATCAATAAAACGCGGTTTCGTTTTGGTGCTCTAAAAC
GTTCGTTCCTTCCTTCGCTCTAGTCTGTTGTCACATACTTACATTCCCGATCTACCTCGC
GCTTCCTTTCCGGCTCGGTAACGGCAATCAATAGCTTTGGAACGTTGGGTGCTTGTGCCA
TCGATATCATAGTTAATCAACCTCAAATCAGTGTTTGGTTGCGGTGGTCGTTTAGCGTAG
GAAAATTTGTTTTGATCAGTGCAACGATAACATTACGGTAGCGTGATCCAATTTATATAC
AAGGCAGGCTTTGCGCTCCAATACATACATCCTAGTCATTCATACATAGCGTTTGTTGTT
CTGTGTTTATTCTTACTAGTTCTCATTCATAACAGTGAAACCGAAAACACAAGAAAAAGA
AAAATATACAAATCCTAGTGTTCCCATTCTTTTTCTTCTCCTTTCTTTACGCCATCCTAA
TCTTCAAATAAAAGCTAGCTTGCTGCTTTTCTCTATTTTTACCTTATCACATTCTAATTT
GCATTCACTATCCTCTACTACGTGCTTTTGCGTGGACGTACGAAAATCTGACTCGTTTGC
TCATATCACTCTTTTCCCGAGCTTACATATAAATACACACACACACATTCGTCCCTAGTA
CGTATACACCAACTTAGCATCGATATTCGTGTGGATTATTTGTTGGCGAAATTTCAAGCT
TTCCTCGATTGAAACTAAAATATAAAAAGTAACGGTATACAATAAAGTTGATTTGAGAAA
CTGTTTTCTAGTTCTTGTGTCTCTTGCTTTTTTTTTTTTTTTCGGTTTTTTCACACTACC
ATCTTACATATCATTCACATTGTTTCGTCTTACAAAGTAGTGACTATTCTTAAGCTTATT
AGCATCCATCATTCCGTTTATCTTTTTTGTTCCCTTTCATATTCCTTTATCTTTTTTTTC
CTTCATTTCATTATTGGTTTCTTATCATTCCTCTCATCAACGATAAGATCAGACCTTGCA
GGAAAAGTTGCGATTTCTAACCCTACAAAAAGTATTGACTTATTTTTTTTATCTCCTGTG
AGACATATTTTTTTTCCTTCTTATTTTTTCCTCCAATTTTTTTTATTTTCTCATATACTC
AAATGTTTCGTGCTGGCTTTAAACGCTTTTGGAATCACCCTGCCGGTCCCAAGACTGTTC
ATTTTTGGGCTCCTGCCATGAAATGGACTTTAGTCCTTTCTGGTATTGGTGATTATGCCC
GTTCCCCAGAATACCTTTCTATTCGTCAATATGCCGCCTTGTGTGCCACTGGTGCTATTT
GGACTCGGTGGTCTCTGATCGTTCGTCCTAAAAATTACTTTAATGCTACTGTCAACTTTT
TCTTGGCCATCGTTGGTGCCGTTCAAGTTTCAAGGATTCTTGTATATCAACGACAACAAA
AACGCATCACCGCTCAAAGTGAGCAACGTACCGAGTTGGCCCGAAGCCTTGCTGCATAAA
AAAAATTTCAGACAAAACTTACTTTTGTTTCCCCTAAAAAATAAAAAACATGGAAAGGAT
GAGTGGATGGATATTGGGGAAACAAAATGATCCCTCTTCTCTTTCTTTCACCTTTGTGCC
GAGAAAAATAAATAAGGAATAACAGTCCTCCTAATCATCTGAAAAGACATTCTGTTTGGT
TTGATTTATTGCATACGTTACTAGCGCAGTCTTCAACAATTTTTCGTATAGATTAAAATT
TAAGTGACTTTTTCTATACTTTGTAAAGTTTCCTTTTTCGACAACTTAACCCCTATTTGT
CAAACCTTACTTTCTTTTGTTGGTTTGATTGTTATTAAAAAATTCCCAAAAGAGTCGACG
ACAAGTAAAATTCCTTTTGTCTTCTTGTTTTCACATTGCTTTGTTTGTCCGTCATTTTGT
TGAATTGACTTTTTTTTTGCTTTTCTTTTTTAAAGCAGTTATTTATTTGCGGGGATTTTA
AAAAAATATCGTTTTTTTCTCTTTCAAATGGAGTTCATGTATTATCGGTTTTGGGGTATT
TGTCAGGTCGCTATTTCTTGGGAACATACTATCAGATTATAAGCAGAAGTGATATATTTA
TGAAGGAAATAGTTTCTGCTAATTTATAGGCTTTTCTCCCATTCTTTTCCGTTGACCTAT
TTATGTACTGCATATCGCAACCCGGGCTGTCTGGTTAAATGATTTTGTATATTACAAAGC
ATTTCCTGCCCCTCCCTACGAGTGCACTTTCGTTTCTGTCTTAAGTATAACATACTCGGT
GTTTCATATTTTATTTGAAATGCCTTGAAAAAATTGTAAAGGTTTGGAAATAAGATCCTT
ATGTTGATTTTATTTGGTTATTTTGCTTTATAAAATATGCGGTTGGGTGAATGCTCGACA
TTAACCTTTAATGAATTGAAAAGGGAATGTTTTTATAACTAAATTGGTGAAATTTTAAGT
TTCGGATTGTGATTATTTCAACCGCTGGATTGGGTTTTGTGTCTGTGGTACTTGTTCTTT
CATGTCGTGTTGAAAAGTTTTACTACATGTTATGTTTTATTTGAAATGAACTTTTAATAA
TTAATTCTATTCTTATAAAATACTCTTTAGGTCAGGATTTTTTATTTTTTTTACTGTCAT
ACGTCTGGTTGATAGGCGAAAGTGTCTTCCGTTCCAACTTCACTTTTTAGTAATAGCTTA
TTTCTGTACAATAACGGTTTTTGCTTATTTATTTTTTTTTTAATATTCAGTTTGCTTCAA
TCCAAATGTGCATCGTGGATTTATACTGAAAGCATTAATAAAGTAACTACGTAATAAGTA
TTTGTTTACACAACCTTTCAGCATTTGTATGAATGCTACCTACTACTTATTATTCTGTGG
ATATGGAGATTCTACACGACTATTGTTGTTGTTTATGCCGTAAATAATTAACACTTATGA
AATTTGAATTTTTGTATATTTCCGTGCCATTTACCTAAGTATATAATAATCACGAAAATG
TATACAGAATAGAAAATTTTTGTAAAAATATGATTTAACGGAAGAAAACTATAAGCAAAA
CATGCGACAAACAAAAGAAAGAGAGTTTAATCAAAGAATGACATACCAAAATCAAAAGTG
GTGGTGGTGATAAATAAAAACAAAGAGAAGCAAGAAAAAAAAAACAGTAACCGTGCTAAC
AAAATCATATAAGCTCTATGCAACGCCAAAGTATTCTGATAGCATGCTGTTAATATACAA
ACTATATGAAAACATTCGGAAAAACAACAAGGACTAACCAGACATTAGCCAACCGTATTA
GTAGAAAAAAATGCATCTACATTACGACACACTGCTCTTGCTGCTTTTTTTTAGGTGCCT
TTGAATGTGTTTGCTTACTAGATAAGGCTTGTTCTTCAAGGCGCTTTTTGGCCTTAGGGA
ATCCTTGCTTTGCTGCACGAATGTACCAATTATGAGCAGAGGATGGATCAGCAGCAACAC
CAATGCCTTGTTCCATCATAAAGCCAACAGCATACTGAGCTTTAGCCAAACCTTTGCAAG
CCGCTTTATGCGCCCAAAGTAAAGCTTCTTCTCCATTCTTAGGCAAAATACCCTCTGAAC
CCGTTAAATACCAACCGGAAAGTCCTAGTTCTGCCTCGCCATAGTCTTGTTCGGCAGCAC
GCGTGTACCAAAAAATACTGCGTCGAGGTTCTGCTAAACACCCTAATAAACCGTGTTCAT
AGCACTCCCCAAGTTTACACTGGGCGGCAGCGTAGCCATAGACAGCTGATTGTTTGTAAA
GTTCAAACTTTCTTTCAGGGGTTGCAGATACTCCGTAACGATCCGGTTGCTCATAAATCT
TTGCAAGTTCATACATAGCTCTAACTGATTCGGGCCCCTTAGACTTACATGCACGTTCGA
GCCATTGCACACCGAGAGATATATTGCGTTTTTGCCCTAACAAACCATTTAAGTAAATCA
GAGCGATACGAAACATAGCTTCGACTACATCCATTTCAGCTGCCTTTTTATAGATGGCAA
CGCACTTACTAGTGTCCGGCTTAACCCCGGTACCAGTTTGAAGACAAACAGCAACTCTGT
AATTACTCAAAGGATGTCCTTTTTTAGCTGCAAGGCTGTACAACTCAAATGCTTTTCCCA
AATCGCGTCTAAATCCTAATACCCCCTGACTGTGAAATTGTCCTATTAAAAACAGAGCTT
CGGGTACAGTATTCTGGGTTTTGCTAGGATAAGCATTCTTTTTTAAAAGTTCAACAGCTC
TGGTTCGATAAACATTGATTCGAGTATTATAACTAGCCTGGTCGGGAGCTAAGCTCGGCT
TGTTTTCTAAAGTTTCTAATGCATTCAAATAAACTTTTGCCAACTCAACTTCGTCATCAG
GTGTGATTTGAGATTTTTGGCGAAGACGCTGTTCTTCTTGCATAGCGTCTCCGTGCGTCA
CAATTTTTGGTGACGGAATCATCAACTTATCATCAGGATGACAAGGAATCGCATCCTTCG
TCTTTTCTTTTGCTTCTGCACCCACTTCAAAAATAGCGGGTGAAGAAGCATTACTGTTAG
ACATCATAGATATATTCCTTTCAAACTTGGAATTAGCAACCTTGGATGATACATTAGCAA
CCGATGTATTTTTGTGATTACCAATAGACTTATTACTTTGCTGTGGAATAGGGGAAAACG
AAGGTGTCACAGCTAAGTTATGTGAAATCGGTGTGCTATCAGCACGCATTATCGGGGAAG
AAACAGAAGGGAGAGGACGAATGTCAGAAACTAACCCATGGGTTGTGTGTACCGGAGGAA
TTGGCGATAAAGGACTTGTTTGACCGTGTATAGAAGTAGGCATTGGTTTAATTGCCTTAG
GACGTGCAAGGTTTGTAGGATATGAAGGTAAATTATTAACAGTTGGGTTTGTGCGATTAT
TATCATAACCTTCGGGAGAGTTATTATTCGAGTTCCTCGAAACATTTCTACGATCAAATG
TAGGAGCAGGAACCTCAACTGGAGAACGAGCTGGTAGCATTACCATTTGAGAATGTGGAT
AACGAGGTGGTTGTTGAAGTGTAAGCAAATCATCATTTCGAGGATTTTTCAAAGTTTCGG
ATGATTTTAAGTCATTAGAAACTGAAGGAAGCGAACGTTCATCGCTTTCTAACCCGAATG
AATCTGTATTCGAGTCGGTTGATGAAAAGTGACTTTTTGAAGGGAGGTGTCCAGAGTTTT
CATAAACTGGTCCCAAATGACGATGAGCAGGTTCTGCATCTGACGAAGCATTAGAAACTG
TATTTGTGATGGAGTCACTTTCTGCTCCATCTTCTTCCTCCAAAGTTTCTATTCGAGAGT
TACTCTTAAGCTGATTGTCTTCAAGTACAGTATCGTCATCCTTGTAATAGTTATCTAAGA
AGTCATCAAACCCACCGTATGGTATGTAACTCATACGACGCTGTACACGACTTATAGAAT
TAACACGTGGAGGTGCCATATATTTTCTATGAGGATCCGGTTGTCCAATCTCATCCTTTC
CATCATCTAAATTGGTCATTGGCGTTGGTCGCGGAATAGAAACCAAAAAATCTTCTTTCT
GCTCATGATTTATTTGTATTGGGGCATCTTGCCGATCCAACTTTAAACTAGGTGAAGGCA
AAATAGGAGAAGCCTGTCTCAAATTAGTGTTCAGCTTTAACCCACGGTTAACTACACGTT
TGCTTGTAGGAGCAGGTGCAGCTGGAATTTTATACTGTGGCTGTGGCTCCGGCTTGACCG
GTATGGTTGCACGCGGCAATTTGTCTTTGAAGGTATCTTCACTAACAACAGGCCGGGATA
TTTTTTTCTTGGAGAATTTCAATGCTGAAGGTGGAGTACCCATTGTAGCGCTCATTATAC
TAGCCCTGTTCGCGTCAATCCTTGAAGACAGGTCCAAAACATTCGTATACACTGGTTCAT
GGCTCAATGTCGGATATCTCGATGTAGGACGAAATTGAAGAGTAGGGGAGGATGAAGAAG
CTGTGTTACCGCTTTTTAAAAAAGCTGGGGTACCCTCTGTTCTTTTTCCATTATTCGTTG
CGAATACCAACTTTTCCTTCTCATACTTCCTCCGAGAGCTATGTGAATCTTTCATTAACA
GATTAATTTACGAGTGAAATAAAGAGCAAAAGGTAGACGCTTTAGGAGGAAAGCAGTAAG
AAACGAGGATAATGAGGTATCGCAGTTTGATGAATGTTACAGCTCTTCTGCTGTTGCCAA
CAAAACGAATATCTTACAGCTCACTAAACAACAAATAATACACGAAAACAAAAATTTTCC
AAAATAGTAAAAATGGTTCAAGATATTAAATTGCAGATAGTGTCTATTTCCCTATCAAGT
AAATGATTTACATAATTTATCTGGTAATTGCAAGTTCTTCTATATAAATGGCGAAAGCTG
AATATTGACGAATAAAATAGTGGAAGATAAATAAAAATATAATATAATATAATGAAAAAG
GATACTTCCAAATAAACATCATAAAATTAAAGTGATAACTTTCGCAAATTGTAATGTAAA
TGCCGTTCGAAAGTGAAATGCAATAGTAAAAGACAGTACTGTAAATGTCAAAACATCAAA
AGCGAAGCTCAGTATCTTCGAAAATAGTTAATAACAGTAGATGTCTTATAAAAATACCAT
GAACAAGGGTCATTAAATTTCCCTTTGATTATAATAGAGTCCCGAAAGAAGGAGCAGAGA
GGGGACTAGATAATGCGCTACTAGAGCTAGTAGGATGACTATTTTTTTGATGCCTAAAAG
TGAAGCCGATAAAAGCATTGCGTTTAGGCTTATTAAATGTGTTAACCATATTAGCAATTG
CAGCTTGTTTCTCATGAACTTCCTTATATTTAGACATATCATTTTCATTAGTGAAATCAT
CAAAATATCCTGCGTCAATCTCAGAATTAAGGTCGGGTACAAACGGAGGACGATATGCTG
TACGAACATTTTTCCAATCAATCTTTGAGAAGTAAGGATGTTGCATGACTTGCTTAAGAG
AACAAAAGCGATCCTTGGGATCAGTAATGCAGTGACATACAAAATCCCATGCATCATCTC
TCCAGTTGAATTCCAAATCGCGGGGATCATCATAGTGAGGGCGTTGAAAACACTTGCGCC
AATTCTTCAAGTTAGACCAGGTTTCATTAACATTGGAGCCAGAAAATGGAGGAAAACCAG
AAAGACATTCATACATGATGCAGCCAAGAGACCAATAGTCTACAGAGTGGTTGTAGTTTT
CACCTCGTAAAACCTCTGGGGCCATATAATCAGGAGAGCCAACTACTGAATGAGCGTATA
CAGGATCCTGAGATAAAAGAGTTCGAAACACTTGTCGCCTTTCCCTCATGCTCCTTTCGG
GAACAACGACATTGTTGACTTCTTGAAGACGAATCTTCATACTTTCAATCTTCTTTTTGC
TGATTATTCCAGAACTTAAACCAAAGTCCGTCAATTTAATATGGCCGCTAGCTCCAACCA
AAAAGTTTTCTGGCTTAAGGTCACGATGGATGTAACCAAGTTGATGCAAAGCATCAATAG
CTAGGAACATTTCTGTAGCATAAAACTTGGCATGATGATCCCTTAAAACACCACTGTTGC
TAAGCAAAGTACGGAAATCACCACCAGGAACAAATTCCATAGCGAGATAAATGTTTGAAG
TATCCTGAAAAGCATAAAGTAGACGAACTAACCATTCCGAGTTGGCTGTCGTAAGGATAT
CACGCTCAGTAAGAACATGCCTGATCTCATCCATTTTATGCAAAACCGATTTATTCATGA
TTTTCAAAGCAACAATCTCTTTGGTGTCACGCTTCCTAGCCAACCAAACAGAGCCATATC
CACCTTGTCCGACTTGAGTGATGGTCTGGAAATCTCCGTGACTAATGCGTGTCCTCCTTT
TCCTTAGATATACTCGTTCACGTCCATTGTATCGCTTCACTAGCTCGTCTCTTCGTGAAT
CAGGCTCTTTAAGCAACTGCTCTTCAAAAAGACGGGCTCTTTGCTTGCGGGTATAAAGAT
AATGAAGCTGCTCAAAGTAATGGTCTAAAAAGAACATTTGACAAATGGTTGCCATTCTCT
TTACCTTAGGTTGGACCACTTTCTCCATTTCTTCAACTGACAAGTTCATAGATCCATTTT
CCCATCTTGGTGAACCCGTTGAACTTCTATCTGACCAATGATTATTATCCTTGTAGCTCA
ACTCGCCAGATCTATCAAGACCACGCGGAATAGGGCTTGCAATCGGTAACTTACTAATGT
GTTTTGAATGCATATGATTGTCAGGATAATTTTCCTTCGAAGATGCCACTGGGGAAAGCT
TCATACTATTAAATTGATCCTCCAAATTCCTTTCTTTATCATTATTCGACAAGTTGCCGG
GTTCAAAAAGACCATGTCGCTTCATATATGCATCAAATTTCTTATCTGCTTCAGAACTTA
GCTGAAGTCCTAAATCACCTTCAACTGGTGACATATCATTAACACGATTCATTATTAGTT
TTCTTTAAATATGTATCGTAAACATCCAACGTTTTGGTCCCCAAAAAATGCAAAACTCCT
GTCAATAATAACCTTACGTGTTTTGTTTACGGCAGAGTACATTTCCATCGGAGTTAGGTA
TCAGCCATTTACCCTTAGCAACCAAAGTTTGATTACAGCAGTCGCTGGAAATTTCAAAAC
TTAAAAAACCAACCACCAAATTTACTACTTAGAACAAGATTGTTAAAAAGTCTGTTTTTA
TTATTTATCATACAAATGTAAACTAGATATAGTAAATTTATCTCGTTATTTTTAAAATGT
ACTGTGAATGCAAAATACATTTTAAATTTGATGCAATCTTTTGATTTCAGAAGAAAAATG
TAAACGTTCATGTATTTTATTTAGTATGCAGAGATGTTTCTATAACATCATAATCATTAT
TCGATAATTCATCATTCTTTAGTATGAAAAGTTATGTTCTTAAGCATAGCGTAGAAATAG
AATGGGTACACAGATTATCTTGATTAGATAATTCAGCTTATTAACTTGCCATTTTTTAAG
GCCGTAACGGCTGTTCAGAAGAAGAAATGGAACCACGATGAGGCATGTATTCGCCTCTGT
TAAGTATTTCATCAGAGAACACAGGAGAGCCCTCCAAGAAACTTGGAGTATATGACGGGG
TAAAGCTTCTTGGCATACTTGATGTGAGTGTAAGCGAATTTGTGTCCAAACGTAAAGGTT
CTTTCTTGGGTGTCGCCAAACTTGACGAAGATGCGTTGAAAGGGACCTGTAAAGTAGAAG
ATGCCCAATCTGGAGATTGTTCGGCATTCTCAATCTCCTCTTCTTCATCCAATTCATGAA
GGCGTTTAGTGCGGTAACTTTCGCGAATGATATCCACATCATATGGCCAAAATAACTTTT
GCGTTGTCATAAACAAAAACTTCGGGAAAAGACAACTTACAATCGTTCCACATAAAACAG
CCCAAAAATTTGGAGTTCTGAATATACGCGAAGCAGATTTATAAAATTCATATGTATAAA
GGCTTTGAGAGTAGACGCCAGTCCAAAACCAAAATGTCAAACAACTGAGCGCCCATAAAC
CAATTGAAAACACATCCCAATTTGATTGATTCAGAATAACATACGTGTCGACAACCATAA
TAGTTGGCGCAGCAACGTAAACACCTAAATCTTGTACAGCCATAGTATCACGACCATTCT
GAGCAGCTGTGGTCACATTGTTAATCACAAGAAAAGAGAAAAAGAAACAGATTACAGACT
GATAAAACCCATCAAGCATATATCCAATAAAGATTTTCCTGGCTGAATTTAATTGCAAAA
TACCACGCTTGTAAAGCTGAGGGATCCGAAGCGACAAATCAGCATTAACATCTTGATCAT
AGACACCCATGACAATGACAGGTAACGATGAAAAAATCAAGTTAAACAGCATAACATAAG
TATAATCGAAAAGGTAATTTGCGTCGAAATTGTTGTAAATCTGATACCAGAATAAAGTAA
ATGTCCATACAACACTCTTGTAGAAAAAGTTGTTTACCATTTCAGCAACACGATTATAAT
CCCAACGGCCATGAACAAGAACCAGCTTGCTCAAAAATCGGAATTGACCGATTGCATAAT
CCGCAGACATAGCTGCAGCACGGCCTTCTTCACCAACAATACCAACACCAATATCAGCTT
TTTGAATCATTGCAACATCATTCGCACCATCTCCAATGGCTAACGTCATTACTTCAAGGC
TTTCGCGTACCAATTGAACAACATCTGCTTTTTGAGCCGGACTAACACGGCAACACAAGA
CAGCCTTGCATCTTTTACAAAGTAGCAGAAACTTGGTTCTCATTGGACCATCTAAAACTC
GTTTAAGTACTGATCCATCAATAACTAACGCATGAGAGCCAGAGGGAGTGTCATGATCCT
TCTTAGCAGCTTCAAGTTCTTCAACTGATCCAGACAAACCAAAATAACGATATAAGTAGT
CAGCTAAAATAACTTCCAACTCTGGTGTTGACACTTCTTGGTCCACATCAAACTTAATCA
TGTCCATGCCAGCGTCCAATAAATTGCAAGAAAAACCAATATTAATAGCAGTCTCCATTT
TGTCTCCGGTCAGAACCCACAATTTGATACCGGCTTGAGCCAATAATGCAATTGAATCAG
GTACTCCTTCTTGTAATCGATCCTCAATAGCTGTTCCACCGAGCAAAGTAAGATGAGATT
CAATCAAATCGGCAACTTCCTCTATTTGCTCCTCACGGTTTTCAATTGCAGATGCGGCGA
TGTCATACTTTTCTTTCCATTCGTAATATTCCTCTTCAGTAAGCTCTCTTTTTGCGATAC
AAAGTGTTCGTAAACCTTCCAATGCAAAAATTCTGAGATGCTCAGAAGTGGTTTTACGTA
ATTCAACTTGTTCATTTGGTTCCAAACGTTCGAAAATAATGCTATCAGCACCTTTGCAAA
TAAGCACATAACGGTTATCGGGTCCTTTAACGATCACACTCATTCTCTTCCTCGCTGAGC
TGAATTCAATAGTATCCATCAATTTGAATCTTTGGGTTTCTCCAAGAGCACGAGTAACCA
TAATGTCTCTCCGCTGGTCCAAAAAAACAAAGCCAACGTCGCGGGCGGTACCCACGAGTG
CAGCTTCATCTGGCGATTGTGCTTTATAGACAATCCGGTCACCAACTCTGTCTGCAACTA
CGCTATGACAAAGGGCCAATGCCAAGAAAAACTCATAGCATGCAAGTGACTGTTCTTCAC
CAGCTTTGCCAGCAAGGTCATGAACAAACTGCGACGAGATGAACGTGAGGTTATCATCCA
CAAGGTATTTGTTGTCGTGCATATTTCGCATTTGAGAAATCATTTGCATTCGGTCACGTT
CAATGAAACTTTGCTTTTGAAGAGTCAATTCTTCAGTATCCTTTCCCTCGCGTTTTGCCA
TTCCCGCCATTGCTTCGGTAAATGCCTCACCATACGCAACTCCGTTGATCGTACATTTTT
TAAATTCCATAACATTTTGAGTAAGAGTACCTGTTTTATCAGAAAAGATATATTCCACTT
GTCCAAGATCGTCAGAAATATTCCAAGATTTTGGAGTACAAGCATACTTTAGCTTCTTAT
AATACATGTCTTTGTCGAAATATATAAAAATTGCCTGGATGGTCTTAACGATTTCAATTG
AAATATAAAGCGAAATGGGCACCAAGTTTTGAAAAAGAATAACACCAGTGAAAAACGTGA
CGACACCATCTTTGGCAGGAGAACCACCAATGGAACCAAACTCAAAGTAATACGAGGAGC
GAGAATGACCACGCCAGGCGATTCCTTCGACAACTGCGCAAACAAAACACATGGAGAAAA
GGATAATGAAATTAAGATAAACATTCCAATTAAGATTTCTAGTAATGCGACTACGCTTTA
ATGGCGGAGCACCAGAGTTCAGCATAATCTTGGTATCATCGCCAGTAAATACGACAACTC
CAATCACCCATTTTGTATTCCTAAGGACACAACCACGCAATAGCATTGAGTCCAGACTGA
TGGGCTCTGAAACAGTTTGGGAGGTATCAGAGCCACCTGCTTCAGAATGGACAAAGGACT
TACATGCTCCATTATACTCATAAAGGTTAGCGTGTGGTGGTTCACTCTCTATCCAAAAAC
GACATCTCTCGCATGAGGCCTCGTCAACTACATTCTTTCCGCACGTTAGAGCGTGACGCA
TTTTTAAGTTGGTTTCACCATCAAGATTCTTGGTTTCAATGTAACAAATACCTTCAGGGT
CGGATGAATTAATGATGACTATATCTGCGGGAATTTCATCATTATCCATAACTTTTACAA
AATCACCTACACGGACATCCTTCCAGTATGTTTTTTTGAAATGGCACTCGCCAGTAGCTT
CGGCTTCATAATCAATAATATCCATGGGACGCGATTGGAGAATAGTTGCAGTCCCATCTA
AAGCACTTAAGGGGACTTTGCCCTTTGAATCTTCAAACGATCGTTTTGCCTCAAAAGACT
CTCTGAAAATAGAATCATAACTAGGTCTTGATTCAGAACCTGCCATATCTTCCAAAGGTA
CAGCGTCATTCAAACGCTTTGCTCTCTTCTTTTCCTCCTGCTTTGCTAGAAATACGCGAA
AAAGAGCGGAGATCCGTTTTTTGAATCGTCTAAAGTAGCTGATGTATTCAGTACGAATGT
TTGGGTTTTGATAATGGCTTAAACGAAGGGTAGGGGTGTTATTTAAATGAATATCAAGCA
TGGTTCGGCGAAAATCTTCAATAGCGTCTTTAACAGCGGTAATACCGACAACAACAATTA
AAGGAACAGCAGCCAATCCAGGATTTACTTGTTCACCGAATATGGAAATAGACTACATAA
AACGTTAGTAAAGAAAAAAATGAACCAAGATAATTGGTGATTTCAATCGTGATGAGAATA
AGAAAGCATACCTGTAAAATAACTAAAAACAAGAAAAAAAGATTTGCAACATTCTGAAAT
TGTAAAAAAATATTTTTTGGAATAAAGTCAATGGGGGTGTACTTAGCAGTACGAATTTTG
TTACGAGGAAACCAACGCTTGGCTTCACCAGTATCGTCAAGCTCCGAATCTGGTAATGGT
AATCCAAAGTAAAGAGTCCTTGGAAGCTTTTGAAGGCCTCTTAAAGATTGTGGATCTGAG
CCATCATATTCTTCTAACTCTACTCTAGCGGCATCAGCAAGAGGAATATTCAGACGATCA
GCTAAACGGTAGACTTTGAGCCGTAAAGCCTTAAAATTGGGAAGCCAGCGCCTTTGCTTT
GATTTTTCCTCAACACTTTCCATCCGACCTCAAGGAGAGTGGTCTGTAGTCAATGAGGAG
AAAACTAAATTAAAGCCAAGAGTCAAATGCAGAGGGACGGCCCTAAACAAATGAAGATAT
AATTTATATAGGCTTTCTAAATGTAAGATATGTGGGGATTATGTGTTGGAAAAGGTACGG
ATAAGAGGATGTTACAAATACCGAGAACACAAAAATCTATCAACGATGCCCCAACCGAAT
AGTAAAACGATGTGCTTGTAAATAACGTGAAATGAAAAATAAAATAAAATAAAAAGATGA
TATAAAATGAAAATAAAAGGCGTGTACCAATATTTGATGGGATAATATGGAGACGCAACG
AAAATGTAAAATAAAAAGAACGCCCTTTTTCTGAGACTAAGATAACAAAGGAAGCTTTAT
GTGCAGCCTCCTAGTACTAAGAAAAGAGTAAGCGTCGAAAAGAGGATTTTTCGAAAAAAT
TTACTTGGCGTATAATAAAAACGCTCTCAACCTATTTTTTACAGCAGAATCAAAGAATTG
AAACGAATTTTGTAAAAACTGTGTTGGGTTGTGGTCAGACTTTCGCAACCCTTCAAAGTA
ACACCTATGCTTCGTTAAGTAACATAGAGTTGCAAAACAACTTGCTCATTCCTATCCCGT
TATTCCAAAATATCAACGTCATGGTTGCATTGTTTTCTTTTGAAGTAGCAAAATCCGTTT
ACTTACTAACTGCTAAATACTTACGCGTTCCCATTGAACCAAGAGTTTTAGGACAAGAAA
AGGTTTGCACTATTGGCGCACTCTTTACAGCCGAAAACATTACATTCGGCTTGAATTTTT
CGATTTTATTTTGTATAATGCAGATGAATGTAGATGGTTTAAACGCCATAAGAAACTGTA
TATACGTTCTCGTTAACTGACCGATAGCGGTAATGTAGTGGCGCAGACGTGGCTGCCGTT
GCAAATCGGTAAAAGAACAGTAGTATTCATTTGCTAAATAGCAAGCAAATTGTTGCTTAG
AGCATAGTAATAGATTATTACGGTTGTTATTAGTGAACTTGCTTCACTTAAGATTAGCGC
ATGGCTAGTTAAATGATAGTGGGTGCGAGTTTTACGTGACTGAATGCTCTCCTATGATTT
TAATGAAATCGAATTTGTTGCTATCCATCATTGTTACATTTTACTAGATCTTTTAAATTC
ACGGAAACATAAAATCACGTGTAGATAATTGCTGGTGGATGCGAATGTGCGGTTAAGATG
AAACTGTAAACAATCCGCGAATCTAGGTTTGATCTTTTAAGATGAATTTCGAAATCAAGT
CTTTAATGTACAGAGTATTTGACAATTTCAACATTATAAAATGTTACCAGCATAAACAAA
ACATTACCGAAACGCAAAGAGACCAACGTATAATTAGTTCCAAAAAGTAAACAAAGAGAA
TGTGTAGGCCGAATGAAATTGGTGCTCAGTGCATCAACAAATGGTCGCCCTAATACATCC
GTATGTTGAGACAAACCCAATTTGGAGAAACAACAATGGACCTTTATCCGTTAAAACATG
GTAACAAATAAAAATTAAATGGCGACTAATGTAGCGTTCACGTGACTCTCAATGAAAAGC
GCGAAAATTATTCAGTCAAACCGTGACTATTCAAGCCACTCTTTTCCCAGTTGTCGCGGT
GACTTGTCCATCTAGTACTGGCTGTGCAGTTCCTTCTCGGGAAAAGAGAGTTGCTAACAT
ATGGGTTCAATAAATCAATGAAATTTATTAGAAAACTGTCATTTCACACTGGCAATAAAA
AAATTGTGACGATAAGCAATTTTCCTAGTACTAGAGAATAATTTTCGCGACTAACGCGTA
AACAATTCCAAAGGCATAACGACAATGTTTGCATACAATCACAAAACATTGCATGTATGT
CTGCGTCTCATTTCGTTGAGGAATTGCTCCAACACATGGACATTTGTACCATATGCGAAC
TCAAATAGGGGGTTAAATATCAATCAGCAATTAAAGCTTTTGTATTTAAAAATTTGGTTC
AAAGATTTTATTAGAAAATACAATGACTAATCTAGTTTGCAGCAATCGCCGTTCCAAAAT
TGCTTTGAGTTCTTTTATAATTCCCACCTCTGTTGACATGTAGTTAACAAACATACTCTA
AACTTATAGCTTGGTTAAAGTTGCTGGATTCCAACGATACATCGTAAATGTTGAATTTAG
CAACGTGCAATCCTACTTTAGGTATTATAATTATATTTCACTATATTTTGTTACACATTC
GAAAGTCCCGTTAAATAGGTTACCGAATTCAATGATACCTTATACAGTTTTTGCACATTT
TGACATTGTCCCGTATACTACTTATAGTATTTTAACGAAATATCGTTGTGCACAAGATAA
GGAACGTGAGATAGTTGGGCTTATCAACGCAAGTCAAAGCAAACTTCGCTACAAATTTTG
CGGGCTGCGCAATTAGCGCTCTTCTTACTGGTGGAAGAGTGAAAAAAAAACCGGCGCCTT
TTTTTAATTGAGCGAATTCTTGACAAACGCATCCCGTTCTCTAGCAACCTAAAAATTTCT
TCTTGAAGGTTTTCAATTCTCTCTTTCTAATTCCTTTTAATCTTATGTTTTAGAAAGCCT
TTAGTTGTATATTTTACTTTTTTTTTTCTTTCAAAACACTGAATTTTCAGCATTCTCAAG
TTTGTTGAGAATATTATACTTTGGTTTCTCGGTATCCGCGTTGCGCCAAAGGCTATTTCT
TCGTCCAACCAAGTTGCTTCCTTTTTGATTTATTTCATCGAGTCTTTACACATTTATATT
TGGCGGGTTTCTCACTCCTTCTGCTCACGCACCCTTGTTTTTTGGTAACATCGTTTGCTT
TCAAAAGTTTTTGTTTTTAAAAGTTCTGTACATTTGCATCTCCCTTTTCCCTCGTTAAAA
AAAGAGATTTATTAGTTTGAGCATTGTTTTGTACATTCTCTAATTAATTGTAATATGCCA
TCCTGTACTTCATTCCCCATTGGAACTCGCAAGTCAAAACTTGCTGTAATTCAATCAGAA
ATTATTCGTGAAGAGCTCGAAAAACACTACCCCCATCTTGAGTTTCCAATCATTAGCAGA
GATACTATTGGCGATGAAATTCTCTCAAAGGCTTTGTTTGAATTTAAGCGTCAACTAGCA
AAATCTTTGTGGACGCGAGAACTTGAAGCTTTGCTCGTCACTAACCAATGTCGTATTCTC
GTACATTCTTTGAAAGATTTGCCCTCTGAAATGCCAGATGGTATGGTGATAGCCTGTATA
CCCAAACGTAGCTGTCCTTTGGATGCCATCGTCTTCAAGGCTGGCTCCCACTATAAAACT
GTAGCCGATCTCCCTCCTGGTAGTGTTGTTGGAACCAGCAGCATTAGACGTCGTGCTCTT
CTCGCTAGAAATTTCCCTCATCTTCGTTTCGTTGACATTCGTGGAAACGTTGGAACCAGA
CTTGCTAAACTTGATGCTCCCGACTCTCAATTCGATTGTTTAGTCCTTGCTGCCGCTGGT
CTATTTCGTTTGGGTTTAAAAGACCGTATTGCTCAAATGCTTACTGCTCCTTTTGTGTAT
TATGCCGTTGGACAGGGTGCTTTGGCTGTTGAAGTTCGTGCTGATGATAAAGAGATGATT
GAGATGTTGAAGCCGTTGCAGCATCAAGAAACTTTATATGCTTGTTTGGCTGAACGTGCT
TTGATGAAGCGCTTACAAGGTGGTTGTGCTATCCCAATCGGCGTACAAACTGACGTTCTC
GCTATTTCCAATTCATCATATCGCATCTCATTACTTGGTACGGTCCTTTCTGCTGATGGT
CTTAGAGCCGCTTTTGGCAATGCTGAAGCTGTCGTTTCGTCAGAAGAGGAAGCCGAGGAA
CTGGGAATTACGGTTGCGCTCGCACTTCTCAAAAATGGCGCTGGTCCCATTTTAGAAGAG
CATCAACGGAGCAGTGATAGTGAAGAATCTTTAAAAAATTATTAGCTTTATTCCTTTTTT
ATTTTTTTAAAAAAAAAAAAAAAAAAAAAAAAAATTGCTCACTTGAACTTTTCCTTACTG
ATTAATCAGGCTGGCTTGATTGATCAAAATATCCCTCCTTATCTTTAGTTCAAAAAAGGC
TGAATCACATACCCCTTTTTCTCCGTACATTTTTGCCTCCGTCCACTGAACAAAACTACC
GGTTTTAAAAATTGTGTGAAATTTATCCGATTTAAAGATTTAATTATTTATGAAAATTTA
TTGATATGGACCCTTCTTGAATTTTTTGCCCTTAACTTTTTGCCGTTTCTAATTACTTAC
TGGAATTTAGGGTTTTATCCTAATTCACAACCAAAATAGCAATTTTTACGACACTGCTTT
ATATTCATTTATCTTTCGTCTCAAGAAATTGAGATGCTAAATCTATATAATTTGATGTGT
TTCGATAGTTACTATAACGTTTGTATACTATTTTATTAGTAAACATAATTTTTATAATAT
GTACATAATACGTGTCTGAATAATAATCCGTACTATTTTAACGTTTTGCCAAAATTTTTT
AGTCAGCCGGTTACTTAAAGCTCCAAACGCGACATTCTCCGTCATCACCACCTGATAATA
GTCTATCATCTCTCAGATACTCGAGTGAGTTGATTTCATAAACTCCATGGGCATGGTCTT
GTTCATAAGCAACATGCCAGAGTGCTTCATCATGTTTTTCACGCTGATACACAACGATCT
TTCCATCTCCCCCAGCAGAACAAAGAGTAGCATCATTCATCCAACTAATAGTATAGACTG
CACCTTTGTGAATATGCGGTAATGATGTTTGTTGTTTCCATTCTTCTTGTAGTGCTGGAC
GTAAAATATTTGTTGAATCAATCGTAGCAACATCTTCGTTACTAGAAATTTTTATCCATA
AGAATACATTACCATCATTATCGGCAGAAGCTAAAGTATTTCCATTAGGGCTAAATGCCA
ATGCCCAAACCGTGTTGGTATGTCCCTGCAATTGGCACGTTAAAGCCCAATCATCCCCAT
CATCTCTCCAAAAGCATATAGAGTTATCGTAGCTTCCACTTACTAATAGGTCTTCTGTAG
GATGCCATGTGACTACTTTGACATCTTGAGTGTGTTCTTGCAAAACTGCCAAGCAATCAA
ACTCGTCATCTTCAGTAGCTTCCCATATCCAAACTGATTTATCACGAGAACAGGTCGCAA
GGTAGTTTCCATTGCATGACCATGCAATGCATTTAACTTCATTTTCATGACCTTCTAAAG
CTGCGGTACACTCCCAGTCATCATCAATTTTCTCATTAATGCTAACAACAGAGTCAAAGG
AAGCGACTGCTAAAACCGGGCGCTCAATCGGACGCCAGGCAACCCTACGAATGCTACGCG
TGTGAAACCCATCAATTACATGAACAAGATTATAAGTGTTTGAATTGTAAATCCTCACAC
TCTTATCCTGAGAGCTTGTGGCGAAAAGAGGAAGCATAGGGTGAGCCGCAACAGACCATA
ACCTTCCAGTGTGACCAGATATAGTTGTTATCGTGTCTAATTTACGAGGACCATAAAGTT
GGTTTAAAAATTCATTTGTAATGAAAGAAAACTTTTTAGACATCTCCGTCTTTGAATATA
AATGAACGATATTAGAGTCAGGGGTGAGATTTTCTATCATTTCACCAAACTTTGGATCTA
TGGGGACAGAACCCAAAAAAGGAAGTTTATACTTTTCAGAAAGTGTCAATCCTCCCCCAC
TTGAGAAAATATTTGTACAATCGGCGCAATGAGGGCAAATATAACCGCTCATATTTTCGA
CGATACCAAGGATTTTAATGCTAGCTTTTTTACAAAAGTCAATTTCCTTCTGAACATCCA
ACGTAGCAATTCCCTGAGGAGTAGTTACAATGACGGCGCCATCGATCGGTACATCACGAA
CCGTTGAAGTCTCAGAAAGAAGTGATTCAACTATCGTAAGATGCTCATCACCTGTCCCAG
GAGGGGTGTCAATGATTAAGAAGTCTAATTCACCCCAGCTGACATCGCTAATAAATTGCC
TAATCATAGCAGCTTTTTTGGGTCCCCGCCATACTACGCTATCATTTTTAGAAGTGAGTA
AAAAACCGAGGGACATTAAGCCAATTTCTTTAGTTTCATCTGTATATACGGGTACCCATC
CTGCGCTGGATTGATGAATACGATTCCGCTCAGCATCCTTGCCAAACATTCTAGGTATGG
ATGGTCCGGTCAAATCAATATCAAGAATGCCTGTTTTTAAAGGACGGGAGTAAACTTTGG
AGTCATGAAGAGATAATGCAAGTTGAGTTGTCACTGAAGACTTGCCAACTCCTCCTTTTC
CCGATAACACCAAAATTACATGTTGAACTTTATCTATTATAAAGTTAATTAAATGAAAAA
AAAACTTCTCAATATCATTTACCCATAACAAGCAATTGTAGTTTAAAATGGAAAAAGGTA
AAAACTCTGTGTTTACTTAGTAATACAAAATTACTGCAGTTAAGGCGGTTAAACGTTAGA
ACGATTGAGCACCTTAGTTTTCGTTAAAATTATAGAGTAAAATACATTCAATAGAGAAAG
TAAGTTGGTTACATTATCAGATTTTTTTAGCAAAACTCTGAATTTCATTTTAAAAAATGA
TGTGTCCTGCCAAGTGTCAAGCTTAACAATAAATGGCATAATGATTCTTACTAATGGTTT
ATCGCATTTCCCTAATACCTGGAAACTACGTTCATAAGGATTGAGTAGGAAAGACATAAA
TGCATTTCCAGGACAGCTAAATTGTTTTAGGAATAATGTGAAATGAATAGACTATGCTCT
TAGTATCTGTTACTACTGATAATGAAGAGCTTATTACCACAAAACGAAATATAAAAGAGC
TACGATTAAAAATAAAAAAACTTAAAATAGTCAAAGTTCAATAATCTTCCATTGAATCCC
ATACACACAAAGTCTATGAACAACCATCAAATTTAAAGAGCTGTTTTGGCAATAGCAGCA
GGGTTAACTCTCTTGCCATCACGGTTATAGCGGACACGAGGGGGAGGAGTACGAATGCGG
CGTCCTTCACGGGAACGGACACGAACAACGCGAGCGTGAATAGCACATGAGACACAGTAT
TGAAGCTTGACATATATCTTGGGAATAGCATATTCACTATAAACAGAGGCTTCAGACAAA
TCACGAATTGCAGCAGTTTCAACCATATTACGGATGTTCCAGCGCTTGATGGCCTTGTCC
TTGGGGACGGCACGGCTGCAGTTAATACATCTCACAAATTTGGTATGACCACGGCCATGC
TTGTTACGACCACAATTTCTTCTTTTTTGAGTCATACTGTTTTTTGTAGATAATAAGCAT
GTACAATTTGTTAGTTTCGACTGAGAGTTTGGGCCGTGACTGTTTTGAAAATAACGATGG
AAGCTAGTACAGCGGAATATTGTTTAGTGTAATGCACAGCATTCTCAAAAACATTCGCTT
TAAGTCGTTAAACGATTCTATGGTTGGTGAAAAGAGAGAGCGATTTAAAAACAGTAATAA
ACCCGAAAATTGTTTTGCGGTTCAAAGAGCAAAGGTGTGAATCCTGCATGCTTTGAAAAA
ATTTGGATTTACTTGCTTTAAGAGGAAATATGACTGAATTGATGGAGTTTTAAATTACCA
ATAAATTTCGAAATTTGGTAGTGATGAAAGATTATCTTGGAATGAAATCAGCATACCCCA
GCAGTGTAGCTTTAGAATATAGTGGGAGACATTAGAACAGGTGCATGAGTGCCAAATTGG
CGTTGTTGGAAAGTAGAAACCTATAAAGCGTTTTCTAACGACATTTTTTATAGCCTAAAC
ATTCCGTCGTTGCGTTCTATAAATAATCTGAACGATGAAGTCTATTCAAGTAAGCGAAAA
ATGGCTACGCTGAACGAGTTGTTGTAGTTAAGTGAGTTAACCGAAAACTTTGCACGTTGA
ATACTCGTTTACTTAATTTTTCTTAAAACATGTTGATCGAATAGAGCCTAATTCGCAACT
ATTATGCTTTGAGCGAGTTAAATAAAATTATGTATCGTGGCACCGGAATGATCGGGCCGA
AAGATAGAGATCAAAATATGTCTTGTACAAAAATAATCTAGCGTAAGTACTGAAACAAAA
TAATGCTGGTTAACCAAGCAACCCATTTCATATGTCACGGTTATGTAGTGCTACTACCAT
CAAGCGAAAAAAGAATTGATTGCTGTTTCAGAATATTGAATTATATACTCCATTTATGAA
AGGAGCAGTTCTATACTAAGTTTTACTCACTATTTTATATACAGCGGATTACTTTCACCC
GACGGACTCTACGTTCGAAAGCTTTACTTTGCAAAAAAATATGTAGCATTTAAAAGGCGA
TACAAAAAGTAAACTGAGGATTTCATCAAAACGTTATATAATTCCATTACTCATCGCATT
CAACGATGCAAGCGAATTCACTTAATTTGGCTAAACAAACTTGGCGAATTAGCCCTCGTT
TAGAAGGCAATCTGATTAGCATTAGAAAATTTTAGCCTAATCCTAATAAGAGAATTTCGG
ATAGCGAATTACGGAAGAGTAGTTGGTAATGGATAAAATCAAACATAGCACCAAAAAACA
ATTTCCAGTATGTAGTTGCGTTAAAAAAACAGAGAAGGATAGTAGTTATAAGTAGATTAG
TAATGCACTTTTCTACGACTGTGCAAGAATGAGGATTCCATGTAGTGGGACCATGAGTCG
GACAGAGCATGTAAACAAACCGAATATAGATCAAAAAAAAATAAGGATTAGAAAACTAAG
AAAAGGGAAATTAATGAAATGCGTTTCAGAAAGCAACATCACTTCTTTCAACCTTGAGGG
AGGAAAGAAAAAGCCAGCCATCAAATGCGTAAAATGTAAGAATGCACTTCACAAGCAAAC
ATCAATGACAAGAAGCGATTTCAACGAAAGTGTACCCGTTTATTCGCTTAGTAAACTGGA
GAGCTAGTGCTCTTCACCGAGAACAAAACCCTTCTTACAGATTCCTTGAGTTGGCACCAA
ATCTTAGGCCATAAAGCTAAGGTCATATGGAAGATGAAGATGGATACTAAGAAGCGAAGT
TGGTCTTGGGTCATAAGCATCTTGTCAAAAATGTTCGCAATTCGTCCGTTTACACTAATA
AAAAAAAATATTCGAGGAATATAACCGAGACTTTATGTGCGATGCTGGGGTATATATAAC
CCAATAATGTCAAGTACAATATCGACTTGCTGACAATGTGATAAAAATGTTCCAAAAAAT
AACACGTAAAGAGACAAAGGGTAAGTTATCAATCGTTTCCGTCACCCCTTAAAATTTATG
TAATCTAAGATGTAATAAGAATAGGCGAACATGTAACGGAACATTAGTTTGTGTGCACAA
CTTGTACTGGAGGGTTTTAAAGAGGAAGGCCAGATCAAAAGATCAAGGTTAACAATAGTA
GTTTGTTCGTTACACGAAGAGCTGGACGGCTAGCAAAACAGCCGTGAGGCGGGGAAACAT
TCTTCTTGTGCATTTTGCGGTATTGTATAGCGATGTTGTATGAAAGTGCGAAAAAAGAAA
TTTGTACAAGGAACAAGGTACAACTCAAAAATGGAGAGCGCAGTTAAGTTAGGCTGTCAC
CATGAATTAAAAATAATGACACATTCAAGTTTATCTGAAAAGCTATAAAGCAATTTTCTC
CTTATCAATTACTCAAGTTTCAAGCGAACTAAACAATTTTCTCAAAATTTTTTAATTTTT
TTTTTTATTTCTTTTAAATTTTTTTCTCTTTTTTTTTTAATTCCCTTTTTTTCGTTTTTC
ATCTTGTACCTTCCGTCCATTTGCTCCCTTCTCCTCCTCCTTTTACTTTCCCCTTGTGCT
GTTCTCATACACTAGGCATATTTTAAAAATATTTACACCCCTGACTTACTTGGTCAGTAA
GAGTTACAATGGTAGTACTAAGAGGGAAAGAAAGTAAAGTCCCGATTCGATAAAAAACCT
GATTTTTCATGAGACAACATCCCCAGTTTCAGCGTTTAGTAGATAGCGAATGGGATGGTT
GAAAGTTGAGGGTAATTGTTTGCTAAACATGATCGCTAAAAGGAGCACGGTATGCGTGTT
TCCACAATTCATGAAGTTCCCCTGACTGTAGCGGTTTCCCTTGTTTTTACCAATATCTAT
TTCTGGTAACTATGATTTCGCAAAAATGATTTCACAAGATGTATCGTATGCATGCAAAAT
ATAGCGCCAACGTAAAGCCACGCACTAGAACAGTTGTGTAGTTCAACAAAAAACACTATA
GGAATGGATAGTTAGTAGTTTAACACATGCTGTAGGGTAGTTGATACTCTGCCCATTGAT
GCATAGTAATAAGCAGCAGCATTGTAAGGTTGTAACAAAACACTGCAAAGACCGAATCGA
TTTCTTATGCTTCATGGATTAAAGGTACAGTGATGTATTAGATTTGTTTGTAAAATGTTT
GGCGATTGTTTGATTTGTTTGTTTTCTAATTTAATTTGGTTTTAACATTTCCATTTGTTC
TTTTTTTTTTCTTTTTGTTAATGGTTTTTCTTTCTTTATGTTTATGTTTCTTTTCTTTTC
ATTGCTATCGTTCTTTTCGGCGTTTCCCAACCAGAATGGTTCAAAATGCATACATAATTA
GGTCACGATACTCGGCAGCTTCTTTTAAAAAAATCCTGCTCTTCGCCATTGGTGTCAATA
TGCCATTTCTACTTGATACTATTTTAGAGCTACCGGTGTTGTTTTATACCAGATCCCGAC
CTACACATAACCTGATTTTGCTTTCGGCTTCTCCCTGTGTCATAGCAGCCCCTTTGTAGA
CCCAACGCTCTTGACAATTTTGTATTGTACATCAAGTTTGACTCCATTGCAATACGTGAA
TGATAACAAATACTTCCGATAATGGTCACTTGCACTGACTAATAAACCAATGCCTTACCC
TACATAGCAAGAAGGAACAAGTGGGCATCGCACTTTAGCAAATTCTTCGTATTCGCTACA
GTAGCGTAAAGCTAAGAAAACGACGAAAAAAAATACAAATTACGGTAAGAAAGACGAAAA
ATTAAAGAAATAAAAAAAATAAAGGAAGAAATACGAAAAAGAAGAACGTAAAGAATAAAA
GCTCCTTTGACCGTTCCTTGTATGCATTTTTTACAAATTGTTTGATGTATTTTTAAACAA
AAAGAAACGAAAAAATGCCTGATAAAATGATATAAAATAAAATAAAATAGACGAAAAAAA
AAATTTAAAGCAGCAATACCCTGTTCGCTCGTATCTTCTCTTTCGCTAAATCGTATTGAA
TTTGTATTACAAGTTACACGCAACTACTCGTTTTTTTATTACGACAACGATTTTCGGTAA
ATAACTTAAATGAGTGATAACATGTCTTTTGGGGTACAAGTAGTAAATTCTACATTAGGG
GTTTTTTTTTATCCTTCATTTTTCAACGACTATAAAAAGGAAATAAAGCGGGATTTAAAT
CTCTTTTTTTTCTCTAATTTTTTACTCATGAATTTTCCTTCTTTCCCTTCTTCCATGCTC
TCTTCTTGTAAATAGAAACCACTCCATCCCCCGTCCAAAGAATCAACCAAGCCGCTGTAT
CGCGATTTCGAAAGTAATATAGGGTCCAGAATTTAAAAAAGAACACCGCTTACACTGTCA
ACCTTAATAGATTAGTACTCGAACTTTTACCGATCGTCCCCCTTGTTTCAAACAAAAAAT
TATCAAATACTCGGTAACAGTGTTCGTTAATGTCTTTAAATTTGCAAGGTTTCGTTAAAG
CGCTGGTTCATTTTGCAATGCAAGTTCATTATACAAAATACATTGTAAATATTGTAATGT
AGCTTAAAAAGTTTTTAGAACAATCAATTTTTTTATTCTGCTAATACCGCATAACGGAAT
TTCTTGTATTACAGAATAGATTGAGCTTGCACGTTAGCTGGCACTTTTCGAATAAACAAA
TTTCCTATTTTATTATACGAGTGTAACGTAAAGTTGGATGTATGGTGATATAAGCTGTTT
TGTGGTTAACACCCTTACTCTCACTATATGCATACACCACAGTCCCTCATTTTCAAAAGT
AAATCGTACTTAGCGTAGCTGACAATTTGATAGGAAGTGCTGATTAGGTAGTATAATTCC
CAATTGCAAGCAACCAAAATTGGTAGTCAAATATGAATGTGTTGCAAACATTGAGATTAC
AAGTGTATGTTATTTTTTAGCTAACTTTATTTTTTTACACTACTTCACTACCAGGGTGTT
GCTTCCTAGCGTTAACTGTAGCTGTACATTTCTCACAAGCAAAATGTAAACAATCTTAAA
CATCTTATTTACCCGCTGCAAATACACTCCATCAGGTTGTATGTAAAATGAAAACTCGAA
TTATAACCTTGGTACCAACTTATATACGACTGTAAAAATAAAAGCTTGTTGTACATCTGC
TTTTTATTTTCGTACTCAAAAGATATTCGTTCATTCTTGATATCTAAGTACATTCAATTC
AAACTATTCTCACATGGTCTCTTAAAAACATTACCAATGCCTCAATTGTCGTTCCACATA
AAATCCGACTTTATGTACATAGCGAGTGAACTAAACATAAAAAGTATTCAAAAAGAAATG
TTAGGGTATGATATTTCAAATAATAGTATGTCTTTATACTAAAGAATGTTACAATAGGTT
TAAAAAGATACCAGGTTCTTGGTAAAAAGATGAACGTAAACGGTTTCATGCCTTGGGACA
AAATTCAACGACCGCATACTTGCCAGTTCGTTCCCAATGAGGTAAGTCTTTTGCAATCTT
TTCATAAAGTCCATCAGGAAGTCCAACAACAACATCACTATTTCCTGTTAGAAATTATTC
AAATCAATATACAATCAATTTTACATACGCTTTGCATGTGCGAAGTGCGCAAGCATTTAT
GGCATTTGCAATGGGTCCGAGGGTTTTTCCAAATGGTGTAGTCCTTGGCCAAAGGCAATC
CCCGGTCAATTTCCTGTAGTTTAGGTCACCTATTCGCTCATTAGTAAAAAGCACAGATAT
AGTAAAATGTTCTTACCCTTGAAAAAAATCATGTCAGACTTTTCCAGTTCGGTAAGCAGA
CCAGCTGCAAAATCTGGCATACGACCAAAATAGTGAGCAGTTGTCCAAAAAGGATCAGTA
CGAAGACGTAGTTGTCCCTTCGCAGAAAAAGAGCGAAGATCTGTAGCAAACTTTGTTACC
GATTCAGTAGGAAAGATTGTGTCAAGGTTTGTGAGTAAGTACTCGATGTCGTAGGGAAGC
ACATCGGAAACAAACCACGGAAAGTCTTTTGGATGCAGTACGATTTCCTTGGCAATTCCT
GCTTTCAACAAGTAGGCGGCAAAAATAAGATCTACGTAAAGTTCGAACCCCGCGTTGTCC
AAAACAAAATCAATACGCCCATTGTGCACGTCTTTTAGTTTTGACCATACGGTTGGAAAG
TCATTAACCAGTATATTCTTCTGAGATTCCTCAACAACCTTTTGGCCTTGAAGATTCTGC
AACTCTTCATAACTAAGATTGGTCAAAAGGCTGAGATCGGTGGCATTACCCCAAAGAGAA
ATTTGTGCCATTTCAACAAAGACCATATACGCAATGTGCGAATCCCCTTTCTTAGCAATG
GAATTAAGTTCTTCTTCTAAAAGACAGTATCTGCCTGCTAATTCCTCTACAGCAGCCCTA
CTTGATTTGAGAGTCGAATCTTTCTGTTGAAAAAACGGATCGTAAGCTTTCCATTCAGAA
TAACGAGCAAATATTAAACTGATACGACGGTAATAATAACATTCTGAGTATAACCAAGGA
GCGTTTCCCCAGCTCGCATTGTCAAGCTGTTTTAACTCTTCATTGTACTCAACAATGTCT
TGACCTTCACCTTCAAGGGGGACTAAAGGACGATCATTTTTGATATCTGACTTGAACGCT
TCCAAGTCGTTAAGAAGAGGCTTCCCTTGTGCAACCACCTCAGAATCCTTAGAAGTCGAA
GCCAATTTGGATAGGCGTTCAGATACATCTTTTTCAATGCCAGTTAAAATAATACCCCAT
CGACGAGTAAAGCATTCGTGACCAAATGATTCAGGATCACTAGTCATAGAATACGCTAGG
TTAACAAAGCATTAATATGAGGAATCTCAAAACAATAATAATTTAGCAAGAAATCTTTAT
TCCCTAATAAAGATAAACTAATTAATTTTTACATACGGAACGGTGGATTTAGAAACTTCA
TTTGGACGATTCAAAAGAGATACAAACAATCACCGTGGTGTTAAGTGAACTACTTAATAT
ATTGAAGGATGCAAGCGCCAATGCTGAGATCGCTTGCCGATGGTGACATAATATTATAAA
ATATAAGTAAGAATAAGATCTCGGAGAAAACTATTACTACTACTTCTAATTTAAATCTGA
CATTAGTTTTACGGTAAGATTGGGATTTGTTCGAGTCAATATATATATAGTATACAAATT
CTACGACGGATGAACATAGATGAAATCTTCAAACGAATATATATTTATTATTGAATGTAC
TAAGAATTATTAAATGCATTGACTAGTACAACTTTTAAGCCGACTTCCCTCTGAAATTTT
GTCAACCATGATTACGACGCTACCATCGATTTCATCAAACGTTTGTAGAGTAGTTTAATT
TGGGCTTATTCTGTACTTAGCTTTAGCAGACGATCACTCGATGTCTACATAAAAAACGAA
TTGAAGTAGGTTTCTCCCTTTTTGATATATGACTGACTATACTGAAACTGCTCAGTACTG
TCTTGGGGGGTTACTCAGAACTTTTACTACATAGTAGTATCGAGTTATATCACGGATTGC
GTAGCAGGTACCTGCGTTGTCGTCGGAAGCTGCGTTATAAAAAAATGTATTTTACTTCAA
AGATTAAACATGTATGTTATCTCACAGCTAAGTACATAAATATTTTATTTATTGATTGAT
TGTTGATCCTAAATTTAGCGTACTAACAGAATGGCGGCATCGAGTTAAATGTTTGAAGAT
AATAGTAATGTAAAATCAACAAAATAGTATAATTGAAAAGTTCCTTCTGTTACACCGATT
CCATTCAGTTCAGTGCTAAAAAAATAAAAAACCAAACAATGCTAATCTGAGAAAATTCTT
TTATAAACTAATGCAAATGATAAGCTATGGATTTAAAAGTTAACGATAAATAATCAATTG
TAAAAGTCTGAAGAAAATTCAAAAAAATTACAAGTGATGAGTGTGATGTCAATATCAATA
AATCGTAAAAACACGTAAACGCATAAAGTAAAAACTGTAAAATAATAAATAAAATTATTA
AAAATGATTTTATAATTGATTTGCGCACTTGCAATATGTCGAAGGTATCTAAAATTCTTT
TAGTCTATCATCACATACGATACTATTTTTTAAAATACATTTTGAAGATTTTTAGAGCAA
AAATACTATTAAACATCGACCATTTGCACATTCGAAATAGTTAGTGTTTATGACGTTTAA
AAAAATTACTACTAGCAAAACAAAAGTATTCTATTAAAATGCTGGTACTAAGAAAATGAT
AAGACAAAACATATAGAAAGTAAATTTTTTATATAAACACTTGATCGTTTCATTAATAGG
CTCAGTTTTGAGGTGTAAAGATTTTTACCTCTTAATACTCCAAGCACTGACATTCCAAGG
TCAGTAGTAACAAAACAGTAACCCAGGTTACTGTTGTTTACAGTACTGACCACCCAAACT
ACGTAGTTTTTCCAACTTCCTGTTGCAACTACTAATACATCGTGGAAGACAAACACTCTC
AATTTTTTTTACGAGCATTTTGTTTTCAAAAAAAAAATATAGAGATTATGAATCACCAAA
AAAGACGCGCATAAACGTCAGTACCTTCAGAAGTTAATCTTTTTTCTAAGGATTAATTAA
CCGCGTCCTTCTATCGCTCTTACCAACTTGCCTTGTCTATTCTATTTCACGCTGCTATCA
TAATTAAAGCCTCCTTCAATCGAAGAATAAATAAAAGGTTTAATTTAGGAATGAAGAAAG
AACATGCATCAGCATTTCGACAACTTTGGAGAGCAGGTATGGCCGCGGCTATTTCAACTA
GATTTCCTGGCCATCGATTTGTAATCCGGGATTTGCTTCGTAACGGATTTCGCCAAAACA
ATTGCTCCTTTTATTCAAAGGAAAAAGTTGAAAATACAGTTATATTTTTGGAAATGGCCG
CGAGCAGGAAATCTGTAGAACACTTAATACTAAAAAATCGGTTGCATATTCAAATGTTTC
GTCGTAAAGCTGGTCAACGCCTTGCACATTATTCGACGGCTAAGGAAAGGCCATACTTCT
TATCAGCGTATGACACCTATGAATGGTGTCTTCAAAGGGTTGGAACAATATATAATTTAT
ATTTATAAAACATTTCTATTAGAAAATAATGTTCCATTGGCTTTATTAGAATCCGAATTC
TTGTCAGGTATAAGAAAATAAAACTACAGAGCACAGAAATCGTGAAACAAGCCATTCAAC
TAATGTATAATAGAAGAACAGAAAATAAACACTGGATTACACAAAATTACTTATGGCAGA
CCAAGAAAAGTGTCTCATAAGATTTATGGTTCCATACGCACAAACGGCGACTGATAAAAA
ATAGTTTTCACAGGTTCAGCGTCACGATAAAGGGCGTATCTTTCTATGTACTGGATAACG
GAATTGGGTAATAAATATCGAATTGACATGCCACGACGAATAAACAACCGAACCTTGGTA
GATGAGATATCGTTATAAATAAGTTGCTTTATGACGAGGATATTTCCACGATATGCAAAC
ATAATATCGTGAGCTAATAAGAAAGCCCAGACGTCACTTCCTGTACGTTCTACGATGCAG
CAACCAAATTTACCCAAAATATGATGAAGATCTTTGTCGGACCACACTCCAGGTTCACCC
ATGCTCGCAATCAAATCACCTCCTGCCAATAACATAATTTTACAAGGTCGTTTAGTACCA
TCCGATAATGTTATACCACCTCGTTTCTGATTTATTTCTTCATCAAAATGATCCAGTACT
CGTGCTGTACAAGTATAACTAGGTTGTAGACTTTCCCATGCATCCACCATAAGCCAACTA
GACGTACGTTCGCATGCCAATTCGCACATACGTACACGATGATAAGCTGGTGCAAGGCCT
TCTTTTTTGTAGTGGTCATTAACCGGAGAAAAGTAACCAGCAACTAATTCCATATTAGTC
TGCTCCTGAATAGTATCTGTAGCCATTTCAAACATTCGCAAGTGTAGATAGGTAATAGGA
GAGAAAGAACCGCAAGCGACTAATACCAAAGGGATTTTTCCTTCATCAACTAAATGATTC
CGAAAGCGATGTTTTGGAAATATATACTCATTTAGTTGTCGGGCTTGTCTAGTGATTCCA
CGCGGTACTTCTTCAAGATCCATCACCTCTCCTAAACTAGCAACGTCAGCTTCACGCTTC
TCTAAACTCACGCTGGGGCCTCCAGAGGTAGAGTTCTTTTGCCATGCACGATTGACGCTG
GGCCTACGAATACGCTCTTCGTGCTCTTTGGCAGCATGTTCATTCAACCAGTCTTCATCT
GGACTAAATTCGTCTGAATATTGAATAACGTTACTGGACGAAGAATTACGAGACAACAGG
GGATTCTTCGGAAATGAATTTGCAAAATTATCCCCATTCATGGTGTGCATATTAAAAAGG
AATTATGACGAGGAATGGTAGACAATCACAATCGGGTCAATAAAGAAACAGAATCGGTAA
TAATAATACAAAAATCGATCAAAACCGCGTATAATAAGAAAACCCTCTTTTTCCAAATAA
TGACAGACAACAAGCGAACAAATAGGATCAAAAATTTAAAGGCTGCGGGAGAAAGAGGAT
ACTAAATTCTAAAGAAAAATGAATAGCAAAGTAGGATATGGGAAACGAAGGAAAAAAATT
AAAATTACCCTTTAGGTATGGAAAAACGATAATGTATAACCAGCGTCTAAATTTGGTTGG
AATTACTTGTGATTTCTTAGTGCAACTCTCGAATAACAGTTGTAGAAAAAGAATGAAGGA
TAACCTATAAAAAGAATTGAAATAAAAAAGAAAAGAAAAGAGGAAATTTGACGACGAATC
GCAAAAGAAACGTTTCCCGATCTAAGCACTTTTATGTCCTCAAAGTTGGCTCAAAACTGA
TATTCAGTGCCTCTTGTCACTAATATCAATAATAAATATTAAAGGTAAACCTTTTTGAAA
GGAAAACGGTTCTTTTTAACAACCTACAGCTTAAACTGATATTTTTTGCGTTTTTGGTGG
TATAATGGTTATGCGTACAATGGTGACTTAATGTGCAGATAAACAGCGCTCGAAAAGAAT
GTAAATAAAAAGTGATGATACTACAACTGAATTGTTAAGAAAAACAACTTATCCCTCGTC
CGTTTATGAGTAAAATTGTGAGACGGCTGTCATGCTCATTAGATAGACATATAATGATTT
AAGCTTATCTAAATCCCGGATTTTCGAGTATATGCCATTACGAATATACATAAATTCGCA
AACAAGGATAAAACTCTAGGAATAATCATAAAAGCCTTATTCGTATATCAAGACAATGTT
AACAATTATATGTATAGGGATAACTAATATATGTACGGAAAAAACCGTTTGCATGAAGTG
ATGTAGATGTACTTGGAATTGTATCTATTATCAACTGGTTGATAATCAAATTTTGCAGGT
ATCCCAATACTAAGTTGGTATCAATTACAAGTTCTTCTAACTTTTATTAGTGGTTTCATT
CGTTACATGGTCCTAAAACAGTAAGAAGTTGGCGATTGGGATAATAACAAATCCATTATA
TAGTATACAATAAGCCTTACAATCTTTTGATTTGTGGAGAGTTTTTACGTATGTAAAAAA
ACAAAACTGGCTTACCGTCTACGGGTACGCTTTGAATGCTTTGTAATGTGTTTGTAAATA
TGCATTTTTTGTAAACAATAATTTACGACCATTAAGATATCTGAGGCTTGGTGCTCTAAA
AATATAAGAAGGTGTACTATAACGATTCTTATCATTTTTTATTATTTACATCTGTTTCCG
CTTTGTTTATGCAATCATATTGTGAGTGTTATTTGTCCTTGCTCCGTAATCCTTTATATG
GGATAGTAGACGGGACAGCTCCCATCTACTCAACCACCTCATATCACCGAGTATAAGCAT
TTTTGATATGTCGACAGAACAAACTTTTATCGCTGTGAAACCGGACGCAGTTCAGCGAGG
ACTGATTGGATACATCATCTCAAAATTTGAGTTGAAGGGCTACAAACTACGTGCTCTAAA
ATTTTTAGTTCCTAGTCGTGATCTTGTGGAAGAACATTATGCCGAACATAAAGGAAAGCC
TTTTTATGAGAAACTCGTTGGTTTCATGGCATCAGGCCCTGTATGTGCCATGATATGGGA
AGGTAAACAAGCCGTGAAAACTGGTCGCTTAATGTTGGGCGCCAGTAACCCTCTGGATTC
TGCCCCTGGCACTATTCGCGGTGATTATGGTATCGACCTTGGTAGAAACGTTTGCCATGG
TTCTGATTCCATAGAAAGCGCTAATCGTGAAATTAAACTTTGGTTCCAGCCTTCGGAAAT
CCAAGTTTACGATCGTACAATTGAACCTTGGATTTACGAATGAATAAGAAGAAGTTAAAG
AGCCTCTTCAAAAGGACTCGTGTTTGTTATGGGTGATGCAAACTATCAGCAACACCCAAA
GCAAATAAATATGACTAATGATTTTCTACCTTCATTAAAGCACACTATCATTTTTTTTAA
TAGATATAGGTCTTTTTCAAATATCATTCGTTAGTAAACGACATGAAACTAGAGAAATCG
CATGTAAGTCAGTATGGTTTTACTCATCCAAAAGGTTACTTTTATGAAATCTATTGATTC
TATACACGTAATGGTAAATATTATGGCATTTTATCGTAATCATGGCATTATAAGGAATAA
TAAGTCAGCCAAATTTCGTCTACATCGATAGGCAGAACTACCAATGGGAACAGAAGGATG
TATGAGATTGTCCGCTAGTTTCGCTATTATATTACAGGTTTGGTCCAACGTAAATAACGG
ATCATTTTTAATTCCTGAAACGGTCGAAATTTGATATGTATTTTCCATGACATCTGGTAG
CTCTTGCTTTTGACAATTGAGCAGCTCTTCATTTAAGAGCTTCTTTATGTCATCAACAAA
AAATTCAGATAAACATTTCTGCTTTTGCTTTAAAATAAGTTTCTCTTTTTCCCCTATTAC
AGATTCATCATCAACATCATTATTAAGCGTTTCAAAAACGCCGTTGAATATAGAATTTTC
ATCAACTTCAGTAAAAGATTGATATAGTGTTAGGAAAAAATTATGACAGGTGTTGACGAA
TACATAATGCCCATAATAGAAACGACTAAATCTTTTTGACCATAACGACTTTTTAGCTTC
TTCTTGTTGTTTTATTAAATTTTCAAACTCCCCCATTAAACTTTGAAAGTCAAAAGATAA
ATCCAAAGATTTACCAAGCTTTAAAATTTTGCTTCTAATTAATATTTCCATTTCCACAAG
TAAATTGTTTAGAGTTGGAGATTGGTCAAAAACAATACTACCCAATTGGAGAGCAATATT
GTCTTTCTCAAGGAAATTGTTAGGAAAATCCTTACAAAGGATTAAAATGTTATATAGAGG
CCTGGCTATAGTCATAGAACTGGTAATTTGTGAGGCTTGATTAACCATCCACAATAACAT
TGCAATAGCAGAAGCTTTATAGAGCTTGAACATTTGTGAAGAGTAATTCCTTGTTGAATA
TATGAACTCCAATGTTTTAACAAAATCCCACATATTCGTTGCTGATTTTTCGTAAGCGAA
ACGAAAGCACAATAGTGGATCAACGAATTTTTTTACATGTTGAAAAAATTGAAAAAGAGT
ACAGTTCTTTGTAGCGTTATAAACTTCTGTTTCGAGTTTAATAAGCTCTTGGTGTGTGTT
TTTTAAACAACTTAAGAGATGTGGTTTTATTTGAGGATAAATGAAGACAACAGAGAGAAA
CGGCTCATTCTTGGTACTTTGGTCATCACTTTTAAAAAACGAATCGCTAGGAGATGTTAG
TTTTTGTCGAAAAAATTCCAAGTTAGAACCGTAATCGGCAAGTTCTGTCATTATACTGCG
AAGAATCTCTTCGCTCATGTGATGAAGCTTTGGTAATAAAGAAAGTCGTGTTTCAATTTT
TGAACCATTTTTTAAGAAGAAAAAACTTGGATAACCTATCAACATATATATAGAGTCGCG
AATAATACTTCTTTCAGATATTCGGACAGTTTCGTTCAAACTAGAATCCCAAAACATAAA
GGGTTTTATCTGTAAAAAATCTAAATTCGGTTGCTTGCTTTTTTTAAATAAAGTACATAG
CTTATTGTTAGACGCGTTGTCAGACTCCTCGATGATAGGGATGTGGATGTTGGCTGGTAT
CGTAATTTCATTAGCATTTCCATTGAAAGTTTCTTCCTCAGAGTCTTCTGTTATGGTTTC
ATCATCAGGCATTGAAGACCAGTCAGGCATCAACCAGTGGTCTCCTTCACAACTAGTTAA
TAACTGGATTATAGCTTCTTGTTCATTCTTGTTGCAATCTTTGTAGACGGGAATTTGTGG
GACATGTATATCTGAGGGTGGTTTAGATAATTCAAGGAAAAGTTTTAATATTTGGGCATG
CAATATACTTTGCTTGACACTAACGGTTTGACGATTGAGAACTTCACAAGCGTTTCGTAA
AGGCATTTCTAAATCTTCCCGACCTTGTATACCCATTTTGTCACAGATGCTAGATCAAGT
TAGTCTTAACATTCCAACAACAATCGGCAGATCTGCTTTACGTTACCCTTTTATATGTTC
TATCATTTCATGAAATACCAATGTCGAACTAGGGACATTTTGAATGATTTTCTTTGAATG
TTTTAACCATTCACTAGCAACTAATGAATCATTATGTATTAGTTCCCTTAAGAGATGCTG
TAGGATTTGATCCGCACGAGACATTGTCATTTACAGTTCTTGATAAAACATTTATTAAGC
TTTGCCTGTATTCTCATATGTTCTTTATTATGTGCTGATATTGCTAAAATGCCGATTAAG
GAGTGTATATTTCGTATACTATCGCGAATGAAGGAAAATTTTTGTTTGACATGAGAGAAA
TGAGTTGAGTCAATTTATGACTGAAGGGGGTTAATCATTATTTGCCGTTAAGCTGTGTAA
GTCATTTATAATAGTAATAAAAAAAAAACTAATATATTTTGTTTTAAACGTATTTACTGT
TATTAGATTAACCGGCGCCGCTCCCTAACTGAAATAGTAAGAAAACTTCAAAATAAATAA
TGAATTCCGTATGCTCACTTGCAATGACTACAAGTTATACAGAGAAATTTACCAACCTTA
CACAACTGTAGTACTGTTATTAGAACGTATATTTTCTTACTAATTTATACCCATTTTTCA
TAAGTTGTGCATTAGTATTACCATGGTTTTTTAATATAAAATATTAAACAAATGGACTTT
TAATCTTTGGAAAAAAAGATTCAGAACATTATATTGAAGAAAAGATTTTGGCTCTGATTT
TTTTAATTATATTATCACACCATCAAGTTTGACCTTAAGATACCACGAAGTTAACAAATC
TATACTTAGTAGAGGTTTAGCTAAAAAGTTTAGAACATGTAAAGACGTCGATAAATCTTG
ATTAAGGAATGGGAAAAAGGATTCACTGGATAAAAGGTAGTAATCGAATATAGACAAGGA
TGTAAAGCTAACGGACAATTAAGTACTTTCAAAATTCACAAAATCGTCGCCCGTAAGTCA
CTCCAACTATTAATTGGTAATTCTAAATGCAACGTTAAGCAGAACAAAGAAAAAAAAGGC
ACTTGTAGACTTTAGGGCTCAATATCAAGTTATAAGTAAGAGCAAAATCGGGTAATTAAA
AACCATAAGAGGTACCACGAAAACATTATTTTTCATTGTTTAAACCTGAAGAAATAGGAT
ACAGATTAGTAACTATATTATTGCATTTAACCTCGGCAATAGAAGCGTTACTTTTTGAGA
GACGCTTTAAGTCCGCATTTTTAGAAGATTCTGATGAGTTACCTTTTGTTGCAGCTGCAG
CCTTAGCTTTCATTTTGAGAGCAGCATTTTTCTTGTAAGTGTTATGGTAAAAGACGATAA
ACAAAACAAGGTATGAAGAGATTGTTGCGAGACCACAGAACGCCGCTAAAGGATGTCCTG
AGCAATGGCCCATACAGGCTTTGTAAAACTTCAACCGATACGCAACCTCCGTGTATACTG
CGAAATAAATAAAACCTAAATCAGCAAAGAACTGAACGATCTGAAAGCGGGTGACCCATT
TCTTCCAAGGAACCCGAATACCTTTGGCTACAAGATAGTAGTAATAATACATAGTAACAT
GAACCAATAAATTGATTTCAATGATCAACCAACTGATGGAAGTTCTGCCAACAATTTGAG
TATATACAAGAACGGCAGTGGCACCATGATGGTAGCAATGAAGGAATTGAAGGGGTTTTT
TGCGGAGGACAAGGAAAAAAGTATCTGTCAATTCAAGCTAAAACGTATGTTAGAATGAAA
AAAGTATGGTCAAAAAACGATGGAGACGTACGAATTTTGAAATATAAGCACAGTAGTATA
AAAATACCAGCGGTTGAGTCCATGCTTTCTCATTGCAGATAGAAAAGAAAAAACCGTGCT
TGTAAATAGCAGGGGCTACTTGTTCAAAAATCAAAAGTGCAAGGATAGCTGAAGCGATGG
AAAAAGTCAAATTATAATATTGGAAAATCTTTTGAAGACGGATAGGTTGCCTATTACGCA
TAATTCTACCTCCGACAAGAATTAAAAGATAGTAAGATATGATGATGGTTGCAACGACCG
GGGCGGACGAAAAGCGGGTTTTGTTTACGATAAATTCAAAGGAAGATGGCCGCTTTCCGA
ATGTGGCATCTGCCAGGGAATTTAACCATGACCTAAAAATTGTTAGTAAAAATCAACATG
AAAGCCTCTCAATCGCATTAAAACTAGTGAAATTTCTATTGTTCTTTCAGACGCTTGCTT
TCATGTTTGGTAGTACTTAACGACTACACACAAAAGTAACACATGATGTGCCTCAAAAAA
AGACACACCCCAGAGATGAACATTCCACAATCAATCAGTAATACCAGCAATCCAACATCA
GCTAAAAAGTCACAGAGTTTAACTTGAGATGAAAAAGTTTTGGATGAAAAAAATTTCAGT
AAACCTAACGAAATTTTCACCCTTGTTGATTCCACCTACTCTGCCGAGTCTATCGGGCCG
TCAGCGAAAATGATTGGCTAAGAGCTCGCTTTACGAACCGTTAAGCATCCACATGGTGGA
GATCTTAATAAACAACGGAATGATAAAAAACAACAACGAAAACTAGAAATACCGATCCGC
TTTTTATCAATTGAATATCTAACAGAGGATGCTGAACGGAACGATATAGCGAGCGACAGT
GTAACAACGGTAAGCAAAGAAAGGACGACAACAAAGACCGGTATGCTGGTAGGAGAGTGT
CAAAAACAAAGAAAACTCAAAACAGAAAGTGGCTGGTCTACAGTCAAAATTTCAGAAAAT
TCAAAATAAACAGCGCCGGAAGTAGAAAGGCATTGAACAAGGATAAACGAAAAATATATA
CTGATTGATTTGTGTGGAAAAAAAGCAAGCATCTTCTAGAAGAGAAATTCACGTACGCAT
CACTATGTAGGCACATTAGTGAGCAAAGCTATGGCAAACATGGAAAACAGTTAAATAGCT
TAGCGGAGGCATAATATCGACAAACTCACCAGATGGGATACTGAAATTGTCCTACCGAAA
CAGATGCCATGCCTTGATGATTATTGTTAGAGGTTAGAGACCCGTTCTCAAGCCCAATAA
TATGGTTATGGTGAAGGGTAGGTGAGTCAGGCATAATGAAAACGTATTTGAGATTTGCAG
GGTACAAATGGCGGAGACTAGCAAGTAACGAAAACAAATAATACCGTAAAATACGGACGA
AGTTTAAGAATTTGGTATCGAGTTCTTTAAATGAAAATACGGATGAGTTCAGCCCGCTCA
CTGCGTTGTGATATTTGCACAAAAAAAGCGAGGAAGGGGATGCGGGTAGGTGGAAGAAAA
AAGAAAAAGACTATTCCAAAGCAAGGGAATAAGGAACGGAAGCTGAAACAAAAAGAAACG
AAGGTTCCAGGAGTATGTAAGGGGTTAAACTGTACAGACTGCAATCACAGAAAAACCGTG
GGAATGGATGGACGGGATGAAAAAATAAAATAACAATATCCCTGACGATATCGAGAAATA
AGGAAACGAGATTCGATCTCTGCTTGGAGTTGAAAAAACGTGGATTCAACGGATCGACTT
GGTAAACAAAGATTTGCCAACAAAATAAAAGAGCTTAGTCGCACAAAAAGAGTACTTGGA
ACAAGTAGGTACGTATGATACTAAGAAAAACTTAACTGTGAATGAGGAAAAGGAGGTCTT
CTTCAATACGTTTCTCGAGTGTTATAAGAAGAAGGATGAAATGATGAGCCAAACGATTGC
TTGTTATTTCTTTGAATACACAAAGAATGCAAACAATGAGTTAGTGTCGTTCAACAATAA
TAACGCTATAGCAATAAGAATAAGGTCACTGCAAACAATCGCAAGTCACCTGGCACGAAA
ATACACGAGACCGAAAATGGCCTGATACCGACTTTAAAAACAAAAAAAAAGATCCGATAT
ATTGTAGAAAATCAGCTGAAAAATTCTCGCACCGTTGGGAATTGCCGGAACGGTATATAT
ACTCTCACTTTTCTTTTATAGCGTCATTTCCAAACTTGCATATAGCGGAAATCATGTCAT
GCTTCCGAATCTGGGGATAAGGTAACGGAAGCCATGGTGCGGGACCCGCGTTTTCGTATG
TATGGTTGAAACAAGAACGTTATGTTAAAATGTAAACAAAAAATAATAATAGCAACGCTG
GTCACCAAGCGTAAATATTAAGAGAAAGCGATTGCGCAAAAAGTCAACCGTATGAAACCA
GGTTGAAAAGGAAAGTTTGCATTGCTTTTCGATAGCGACTAATGTAATCCGTACGACTCT
AATGAATTTTTTATACTCTTCCACTCTTACCCTTGTTTTAAGGTATTGTATGGTAATAAA
GTTCGTGCGACATGTTATAATTATTAAGTAATATTGTGAGCGCTTCCTTTGTGCGCGCTG
AGCATTTCTTGGAATTTTGTTGATCAAATATTGGCATGGAAAGCGGTGGACAAATCCAAA
ATCCCCAAAATAAATACCTCAACGGAGTTCTCTATCAATGCGAATTCTGCCAGAAATTGA
TCGGTCCTTTCTTAGGGGCGTATATACTTTCCGAACTTTCATGGTTTCCTTTTCTTCCTA
TTCGGCTCAAGTTTCATCATTTTTACTTGCGGTTCCAAAGGATTTGCCATCGATGAACAG
TACGCGCCAATTTTTCAATCGGTCTGTGATTTACTAACGTCTTTTTCCATGTTTTACCGC
ATATTTTATTGAATTATCTAAGGAGGAAAAATGCAATTGAATTTGCAGTCGACTTGGTGT
TCACCGTAATGTCTGATAATTTCATGTCCGACATAAAAAAAAAGAAAAGCTGTGTTTCAT
TTTGATCCGTTTAATGCTTTATTTTTTCATTCCCTTTGCTTTTGCTACCGAAACTGTCGG
CAAACACCACCGTTCATTTCATATTCGTCATTTACCGAATTTTTTTTCATCCCGCAAATC
GTCGATCTCATAATTATCGGGTAGCGTTTGAACGATTAAAAACATATAAGCATCATCCCA
AATCGATTTAAGCATTAAACACTACACCCTAATCTTGTCCTACAAACATACTATAAAATC
AATGCGACAATACAAACACTTTACAGTACAGTGACTTTTTGTGAGCTCGTCACAATTCCC
GCAGGCGGGCATTACCCTCATTTCTTCCCGAATATACTTTGATTACACTAATAACTATTT
ACAAATAAATTGATCAAATTTCTTATTGACCACAAATTCTAAACATGAAAACTTTAACGA
ATGTAGTGAAAACAAGTAAATGTACATACCAAACAAAAGTGTAAAATAAAATAAAACAAA
AAGTTCTTTTAAGGCCCAATCAGTTAAAATGGCACAGAACCAGAAGATACAGTACAAGTT
TCATTAGCTCCTGACCTTGCCTTGCATTTTCATAGAAAGTAAGTCTAATCAACCGTGAGG
TTATAATCATTAAGAACTGGGTACCGGGTCTGCTCTATTAGTATTTTTTTTCCCGTGACG
TCTCATATAATCCTCTTCTTCCCGGTCAAAGTTTTTATCCGAAGGCATTAGCACCTAAAG
TAAATAAACCGTTAGTAGATTCATTTTTAAGTGTATCTTCTAACTATAGAAAGAAGGTGT
GTTGCGATGAAAATAAAAACCTTTCTCAATTATAAGGTTTTGTCATTGCTAAATGGATTT
TTTGAACACATCAAAACTGCACATCTCATGACATTTCAAAATCATCTGCTAACACCCTTT
AAATCGTGTTTAGTTCAAACTTACTGCTCTATCTAATGCACTTGGAAGTCCTGTTTTTTT
AAAATCGTTAATACCCTTCTCTCTTGATAACATCTTAGTGACTCACCTCTATGTCGTCCA
CGAATCTAAACCATTATTAGACACTGATATTTTTGCAAAAAAGCCAGAAAAGGAAATAGT
TGTAGCACCTTAACCTTCTTAGCACAAAACATTTAACGTACCTGTAGTGCAACCATAACA
AGTTTGCTAATTTTCCGAAACTGAGCCGTAAGCGAAGGATCATTTTTGTACCCTTTTATG
AGTTAATACAGCACATGGGAAAGCCACAATTGTATAACTTAAAACAAGCGAACATGCACA
TACCTAAGCTTAGGCCCACAGTGCCATAGCCTGAAATCACCTCGAATAAAATAGCAAAAA
GCGTAAATTGCTATTCCGTTAATTAATAAGTTATTTGCTTAGCACTTTCAACGTACCGGT
TCCGCTTCCGACTCTAATCGACGACCTTCGACTATAGTAATTATGAAGTAGCCTAGGAAT
AAATACCACAAATCGTGACTCAGTTGCCTTTGTATATGGTCCATCAAAAAATTTTTCCTT
TTCGGCGTATTATTATCATTATTATTATTATTAATATTATTATCATCATCATTTTCGGTG
TCTGCTGCATATATTCCAAGAGAACGTTCCTAAAAAGCTATTTAGTTTAAAGTCTACTAA
AGTTTCGCATTTACCTCGTAAACATTAGTTCTAGTCCATTGTTAGTATATCAATTATATA
ATAAAGTAAACGTACTGTCGAATACTCATTGCGATCTAATGATCAGTCAGTATTTTGCTT
GTTCATGCAAGTCCTTACTGGCTAAATTAAACGTTAGCATAAAACTCTTTAAATCGAAAT
ATACTTACATAGGCAGAGATATACATCATAAACATGTAGGTCACCATTACTGCCGGAGCA
ATTTGGCTTAAATCAACCACCGTAAAGCCAGCAGAACGTGTAGCTGCGTTTTGAAATATA
GCATTCATAATTCGATAACCAACTGGAATTTTGTCAACATATGAATTACCCAAGTCTAAA
ACCATAAAAAAGAAAAAGGAAGCAAAATTCAATAAAGTTAAATTTAAAAAAAGCACCCAA
GTAGTTTTTGAAGGAAACAGAAGAGTAAAACTTCGTCGAGGGTGTTCGAAAAGAAAGTAC
AAAGCTTGCTGGAAATTAGGCGAAAATCTCGTTGTTCGTATCATAATCCAAATTATAAAC
CGGAGCATAATTGGAAAGAAAGTATTCCCTAAAAATATCAGAATAGTTCCAAGAACCTGA
GGAAATATGGCTTTTTGAAAGGAATTTAAAGAATCGCTGTTCAACGAATAGCCTAGATTA
TCAAACAGCGAACTAGAAGTAAACGCTGCCCACCAGCCTCTATTTATACCGCCGTCCGTA
ACTACACGACCGGATGTTTTAGCAGTATAAATGAATATTAGGAACGCAACCAAACCAAGA
ATATGCCAAAACAGAAAATAAACCACTAATATGACAGTCAATATCCTGAGAGATTCATAT
TCAATTCCCGCCAATTCTTCTCTCTCCACTGGAGTTAAGGCATAAAATGCAGAATTTCTG
CCCACTGTTGCATTGTACGATAAATAAGGTAAACTCATTGTGCTAGCTTTCGTGTGAGTA
CGGTTGAATGTGAGTCTTCGAGGAAGAGCAGATGTAAATGATTTGGCTAATTGAAATGGT
AGGACAGACATTGAGCGCTCATTCCTGTGAAGTGTAGGTGTAACAGCAAATGATTTACCA
CGTTTTCTACCTCGTCCATCAAGTCGATGAGCACCTTTTTCCTGCTCAGCTCCATTCGTG
TCATCTAAAGGTCAATATTAAAATCACGGAATGACTTACCAGCAAAATATATAGGCCTGC
GATTATGCCTGGGAACAGGGGTTGGTGCAATGGTAATTGCAGAGCCGCGTACTACATTTT
GATGTGCATCGTTAGTAGTTGCAGCAGCCTGATGATCAAAATTCGAATTTTGAGGTGAAT
AAGATGCTACATGTGGATCATTGTCAACTCTTGTTGTGCTGTAGTTTGAGTTTGAGGATG
AAACAGTTTCCTGATTACCATCATTTGCAGTTTCTAGGGAAGGATTGTGCGAAGAGATAG
AACTGTTGTTATCCAGATGATGGTTCAGTTGTGTTTGATTCTCGTGGTCATGTACTTGAG
GCTCAAAATCCTCAGGAATTGTTTGAAAAGATGATTCTTCAAACGAACTAGGAATGTAAA
AGTCGACAGGATTATTTCTAGCATTGTTTTGTACAACGGATAAAGATCCATTGTCGATTG
ATGCCATTCTTCGTTTCCCAAGAGCTGGACTTAATGCTTCAGTTCTGTCTTCATTTTCTT
GAGAATTTCTAACACCTGCATAACTAGGGAGAGCGGGCATGGTATTCCCGCGAAAGAAGC
TTGGGCGATCGATTGCATTAGCAAATTTCCTTAGACGAAAATGGTGCCTGTGATGTTTTT
CATTCTCTTGGTGTTCAGCTTCCTCAGCCTTAGTCTCTGGGGCAACTGGCCGGTGCATTT
GATTACCCTGGTCTAACAAAACCCGAATTTTTCGATTGCCAACTTTGGAAGGCTCTGGAG
TATCCCTTCTTCTTACAGTGTGATAAGTATATGTCATCCTAAGTTTATTATTTGTTATGA
CCATGTCATATCGCTTGTTATAGAAGTACAGCTTAAACAAAGTCAAGCCCAGGTTCACAG
TAATTGGTGTACTCAAAACTCCAAAAAGGAGAATAGTTAACTAAAAAATAGTTAAAAAAT
TTATTTAAAAATATGCATACCTGTTGGTAAATGGATATCTGCGTGAGGTCCACAGGCTGC
AAGCCAGTCTGAGTACAAGAACCAGAAGCCAACAACAAAGCATCTATGTAGCGCAAATTT
CCCGACCCATACAATATTACTGAACATAAAATAGTCATTCCTATTATAAAAGAATCTTGA
ACAAAGTTAGGCTTGAAAAGAAGTTTTTCACATACAATGGTATTCAAGGAACCGGAACCG
TTTGTAGAAAAACCCGATAACTGCATGATAAAATCTGTATAATATTTTCCTTCTTAAAAA
CCTTCTATATCGTACAAACATGTCATAGTTTATAAAGCAGTATTATATTGTATTTGATAA
AAATTACACTCACGTCGATTTCAAATAGCTTCAGTGGCTTCTTGAATAGTGCAGTTTTGC
GTCCTCACTATACGATTCACCTTGAACATAGCAACAACTAAACAACATCTGACAGTAATC
GTTCTGTGCTTTTTTACAGCTGTGTCCAAAATCTCGTAGTGTATCAAGTTTGGTTTCAAA
GATTTATTAAAAAGTATCTGCATGGACCGAACTTTGTTATGGAAGACGGTTTTGAAAAGT
CGCTCAGCAGCTCTATAGAGCTACTGAAAGCTGAAAGTACAGGTATATAAATTTTTGTAG
ATATTTTGATTCATTTTTTTATTTTATACTAACTTTTTTTAAGAAATAGAAGAAAAAATC
AAACTAACTAAAATTTTAATTACTAAGGTTTCTAGCATATCTTCAGACGCCTCGCAGCTG
TATGCAGAATTAATTCCACTACTCTTGGATTTTTTACGAAATACAGAGGTGAATCTTTAT
AGAAATTCTTCTGTCAATGAACTCAAGATCGAAGCATTGACTTTAATACAAAGTTGCGCT
CACCGTGATGAATTTAAACAATATGCGCAGTCTTGTGTGCTTTCGTTCATTAGCTTGATT
AAAGCAGATAATGAAGAAGTCGCTGTTTTTTGCTTAAAAGTTATTATGGATATATTCAAA
ACTTTTAAGTTTTGTATAGAAAGCACTGCACAACCCTTTTTTGACTTGGTACTTGAGCTT
TCTACAAACCTTCCTTATTTAATTCCCTCAATATTTGTCGAGAATCCAAAATCAAATGAA
GAGGAAAATACAACCCTGGCTTTTGGTAGTTATCTGTCTACGGAAACTTCAATCATCCAA
CAGCGTGTCAATTCTTTAGCTATTTCTACTCAACCTTTGGAACTGGCTTCTCAAAGTTTC
CGCGTGTATGTAGAGTGTCCGGTCATTATAGTTTTGATTCTTCAAGCATATCGTCAAGCT
GCTTTCCCTGGTGTTCAAGCCATAATTCCCTGTTTTCTTAAGATGGTACAAATTGATGTT
CCAATAGACATCGCTTCATATGCAATGATTGAAAAAGATTCAAGCATTGACTTTATTGAG
TTTATAAGGAATAAATATCAGTACCGTAATTTTTTTATGGCTCAAGTAAAGACTTTATCT
TTCTTGGCTTATATTTTACGAACTCATCCCAATACACTTTCTGAGAAGGATATAATACCG
GACATTGTAATAAAGCTTTTGAGGCGATGCCCTTTTGATATGTGTTTTGCCCGTAAAGAA
CTGCTGGTTGCTACGAGACATATTCTGTCAACAAACTTAAAATCTCTTTTTGTCAAAAAG
CTGGATTTTTTGTTAGATTTAAATATATTATTAGGAAATGGAGTTGGTACTCAAAAGCTG
TTACGTCCCTTGGCATTTAGTACATTAGCTGACTTACTTCATCATGTACGTGACGAACTT
AACGAAACGCAAATAAGAAAATCTATAATGATTTATTCGACCAATATGCATGATTTGACT
CTTAGCATTGGGTTACAGACTATGGGTGCCCGGCTCATTTTAAACATGGTTGACAGAATG
ATTAGTCTTCCTAGCATCCCCGATGCTATATTTCTTCTTTTATCTATTTTTGATAGCTTT
GTAAATAAGTTTTCGGAACTTAATGATAGTTTGGATCAGTTTTTTAAGAAAAAGTATGAA
GAAGAAATTAAAGAGACAAAGTCACCGACGCGTTCTTCTCCTAGGGATTTATCTTCATTT
AGCACTTCCGTCAATGATGGATCATTTCTTTTTAAAAACTTGATGTTTGGCTTACGGGCT
CTTATGTATGGGCTTCGTACATGCAAGTCTCGATGCATAGAAATTGGAGGTGAACAATTT
TCGGGATTCCTTACGAATATCAAGCCTTTCGAAGCTGTTACGTTTCAGAAGCTTTTTTTT
GAGGTTGGCAAAGGATTCTCATATTTTCGACCTGAGCAAGTCTATTTAGAAACTTTTTTC
TGCTGCGAAGAAGAAAGTTTAGATCGCCCTGCTATATCTACGCTTCCTCGTAACAAAGAC
GAGAAAGATTGTCTTGAAGTATTTGCTACCATTTTTATACATCTCGAGCCATCTATATTT
CTTAAAGTTTTTGAAACAAACCTTCCTACTTTTTTTGATCAACTTAAAAAAAATCTCACA
TTATTTCACATTCCACAGTTTTTGCTTTCAAATGAGAGCACATCATCAAAATTTTTAAAT
ATTTTACTTCGATTTCTGCTTTCCAGAATTGAGGAACTCGGATCTTCTGACATCAGGCAT
GGTTCTGTCTTGTTGCGTTTGTTTCGTCTTTCTTTCGTTACAGTCTCAATGTTTGCAACA
GAGAATGAGCCAGTTCTTCGGCCTTATGTATCTGAAATTATTGTGAAATGTATGAAGTTG
GCTCCCAATTCTGCTAATTCATTGAACTACTATTATCTATTAAGAGCGTTGTTCCGAGGA
ATTGGTGGGGGAAGATTTGAAAGCCTTTATAAAGAAGTAATGCCTTTGTTGCACGCTCTA
TTAGAGGCATTTAATTCATTGCTTATATCTGCCCGTACTCCGAAGGAGAAAGACCTTTTT
ACCGAACTTTGTCTTACTATTCCTGTAAGGCTTAGTCTTTTATTACCATACATGAGTTAT
CTAATGAGACCTCTCGTCATGTCTTTAAAAAGCAGTCAAGAATTAGTTAGTCAGGGATTA
CGAACCTTTGAATTATGCTTGGATAATCTCACTCCTGATTTTTTGGATCCGATAATGGCT
CCTTACATAGAAGATCTAATGAATGCTTTATGGAGTCATCTACAACCTCTTCCTTATAAT
TATAATCACAGCCATACTGCCTTGAAAATACTTGGTAAACTTGGTGGAAGAAATAGGAAG
CTTCTTGATAGAGTCCAGAGTTTAAAGAATTCGCCGGAACCGAATAACGATTTTACTTTA
CTTCTTTCGATAAAAGGGGTTAAACAACCACAACTTTTACATTACACCCAATATGTTGAT
GAGGCTGTGAATTTGCTTTCTAGCCCTTCTAGTGATCTGGAGGTTAAGCAACAAGCGTTC
ACTTATGTTTGCAATATTTCAAAGCTCTATGTTTATAAGAGTGACGCTACTAACAGCTTA
GCCTCATCCATTCGATGTACTGCAGACAAGATTTCTAAGAGTAATTTTGATTTTCGACGA
CCATATTCTGTAATACCGAGCCGAATGACTGGAAGGAGTTCATTCACCCAACTGAGTGAT
GATTCAGATGAAACCATAATTTTGGCCTCGGCTACATATGGACTTTTTTTTGCTACGACG
GTTGATGAACTCCGCGAAGAAGCTTACTTCTGGCTTGAAAAACTGGCGGTCAACGTAATT
GTACACGATATTTTTTATGCTTTTGACGTTATTCAAGGAAATCATTCAAAATTTACGACT
AATTTGCAAAAGGAGGTTATTATTAGTCCTCATTATTTTGCTCATTGTCTATCAGAAGTC
GTTTGTAATGACAATAGCAAGATGGGTGATGCTGTGAAACATGTACTTAAATTTATGTTT
AGTTTTTTAGAATCGATTTTTGAAAATCCAGAAAGGGCTTTTATCCTTCCAATTTTTGAG
GTCTTATTATCTGATTTCCGGCACAAATGTTATGACCCTCATTGGTATAAAAAATACGGA
GGCTGTTTTGGATTGGAATGTTTGATAGAGCAAGATCATTCTTCTAAATGGCTTTTTGAC
AGACAAGTTGATATTTTAACTGCGCTATTTTTTACATTGAAAGATACTACCTCAGAAGTC
CCTACTGTCTGTAAGGATCACGTGATGGACGTTTTAAAGCAGTTATTTCGAAAAATATAT
GCTTCCAAAGATACTGAAATTGCTCCCGGAATTTTAGGGCATCTAGTATTGGAATTGTCA
AATCATAATTCTGTGGTCCGTTCTTCTACCCAAAAATTGCTTTCTTTATTGTCGGAACTT
TCAAATACTCCGATTGTTAAACTAGTTTCACCTTTCAAAGAAAGACTTCTCTCACCAATA
TTTGCAAAACCTCTTCGAGCATTACCTTTCCATATACAAATTGGACATATCGATGCTGTA
AATTACTGCATAAGTCTTGGAAGTGAATTGATTACTTTTTCCGACGAATTAATTCGTCTT
ATTCATGAAACCACTGCTTTAGCAGAAGCGGACGATGATGCTCTTATTGGAATTGGTAAA
ACTTCTCACTTCAAAAACGCTGCACTTCTTATACGTTTGAGAGTAGTATGTGTAGAATTA
CTCAGTACTTGCATTTTGAAGATTGATTTTAATAACCCTCAACATGCACACTTACGTGAA
GGAATTATTGTTGTTTTTTTTAAATCTTTGTATGCAAAGTCCAAGGAGCTTATTGAAGCG
GCATCATTAGGTCTCAAGAACGCTTTGCAAGAGGACCAAAAGTTATCAAAAGAATTGTTA
CAAACAACTTTGCGTCCAATACTGTATAATATATCTGACTATCGAAGGTTAAGCGTTGCA
GGACTTGAAGGTTTGGGAAGGCTGCTACGCCTCCTCACAAATTACTTTAAGGTCGAGATA
GGAAGAAAATTACTAGATCATTTAAAGGCTTTACTTGAAAATGTTGATTTCCAAAAGGTG
TCTAGTCTTCCTTTGTTTTGTCAAACTGAAATGAAAATTGTTCGAGCTCTTATTGATCTT
TTTCATTTATTACCAAATAACGCAAATAGATTTATGGATGAATTGTTAATTTGTGTTGTA
GAATTTAGTCTGAGACTACAAAGAACCTTTCCTAATTATTTCAGTGAACCTTTGCTAAAA
TATGTCAATAGATATCCCGAAGATGCTTGGAAATTTTTTATGGTTAGATACGATGAGGCC
GCTTTTACGTCTGTTTTTGTTGAGTTACTTCGACTTAAAGATTCAGACCCCCTACTTTCA
GTTGTGAAGGATAATTGGTTATTTTTTCAGACCATTTTAACTAACGAAATCAATACTGTA
ACTGCTAACCGCTATTCATTTGCTTTGGACTCTGCCATTGTAATACTACAACGTGATCCT
TCTTTCTTCAAAGATAAAAATGACTTTTTTAGAGGCTCGATGGATGCCGTGCTAGCAATA
AGCCATCTGGTTGAAAATGAGTCCATTTTGGAATCCATGGTTTTTTGGAACGACCTGTTG
GTTCGTACCTCAACATTTTTGTTGGAAGTGTATGATTTATGCATATATAATTATGACGAT
GGGCTCAAGTTACTGTCATGCTTTCACATGTATAAAAACTCATTGGCCAAGAACCTTGTA
AGTGACCTTACGGCTCATTTGGTAAAAAAAATTGAAGAACCTGATTTAGAGAACAATGTT
AAATTGATTTTAAACCTTATTTTATCAAAAGACTACGGGTTTTTATTGAAGGAAAACTTG
GCTGGCATTCTTCTCACGTATCTCAATCAGAATGTGTCTTCTCTTGAAAAATGTAATCAA
ATATTTTCTATATTTTACGAAGTTTTTTTCCAACATCCTTCCACTAATGTTTATGCTAAT
GATGAGGGAATAAAAATAGGCGCTTTACAAATAATTTCTTTTTTTTTAAAAAATGTCCCA
GAAATTACTGTACAGCATCAGACTGAAATGCTTAAGATGTGCAGTCTCTTTGGAAATTCA
GAGGACGTGATGATTAAACAATTATCGATTTATGTCATGTCTTTATTCATTTTACGATCA
CAATTTCCGTACGAGCTAGTAAACGTTGTGTATATGGCTCTTTTGAAAAGTTCCCCTATT
GAAGTTCGACATTTGGTAAAATCTTCTTTTGACAACATATTTTCGTACATATTTTCTGAG
GAGCCAGAAAGCAAGAAATCACCTATCTGGTTTGAATTGCCTTTACAAGTTATTAGCAGC
CAAAGTCAAAATATTTCACAGCTGCTCAATGTTTACGATTTTATTAGTAGTCACTCCGAT
ATTTTTATCGAACACAGGGGAAGGTATGTTCCGATTTTAATTGATTCTTTATACAAATTT
GGAGCCATTCCGAACCCTAATCCTGAGATTCGCGCTCTATCTTTAGGCTTAATTAAGGTT
TTACTAGAATGGAATGATCTCCAACTTAAAGTTGACCAGAAGGAAATTTTTTCAAATAAC
CAGAAGAGAGCTATATTGAGTTACCTATTTCGTTTTGTGTGCCTTTTTTCTGAACCCTTC
ACAGAAGGTTTGTGTTCCGAAGCTATTTCTTTACTAGAGCGTTTGCTTTCATCCGGTACA
TGGGCAAGTTTAGGGATGAAACTATCTTTTTTTACGAAGAGTATTACTCATTTTGATGCT
ACTGATGCCAATTCAGTGATGTTTGCCAATTCGCTAAGAACCCTGTCAATCGTGGTGGGG
CACTCAGATTCTGCGTGGATAGAAGAAAACCTTTCCGATTTGAAGTTTTTATTAGAAAAA
TCTTTAGAAAATGAATCAGTTGGTGTACAGAGTGCAATTGGAAATTTTGTTTCAACTATA
CTAACGCTCTCCAACACTCATCCTTCAATTGCGGGAAATCCAATTTTCAACGACATTTGG
ACGTCTATTGCTAGTTGGACAGAAAGAAGGCTTCAGAGTTGTTCCCAGATAGAAGTGACC
TTACCTTGTGTTGAATGTTTCTTTAAGTATAAAAAAGATGCTTTGCATACTCTTTTACCA
GGTTTTATGCGTTGCTTCCATAAAGTTGCCAAGGAGTTTCTTTCGTTAGGAAGTCAGCCA
TCAGGAAACTCACTTAACCTTCAGATTGTTAATGCTGTTGATGAACGAGTATCTATTTTA
AAGTCAATGATCGAGTTGGGTTGTTCTTACATCAGCTATCTTGGTGATCAAAGACGATGG
TTTTTAAGTGCCTTGGTACAAATAATTGAAAAATCCTCAAGCTACGAAATTTGTAATTAT
CTATTGGAAATTGTGCGAGGTTGGATTATGAATTCTCCGGTTCCTGTTCCAACGGTGAAA
GAGAAAGCTGCTTTACTATTAAAAATGGTAACCTTTGAAGGAAGATTCAGCCAAAATGAA
CAAAATGATTTATTTAACAAATATTTATCGTTTATAGCTGATATTTACGAAATGGAGCCA
TACAAAAATAGTGAGTTGACGTTTCGATTAGAAGCAGTGTATCTTCTAGGTACTCGAGTT
GCGAATAAGAAATTGAAGGAAAGGTTTATAAAAGGCTTAAATTCTAGTTTCCCATCTGAT
CTATTTTCTCGTTTTCAATTTCTCTTGGGAAGTCAACATTGGGAATCACTTTCTAATACT
TACTGGATCGTTCAATTGAACATTTTTTTAAGCCGTTGCTTTGATTTAAACCAAAGATGT
CAATTTTATAAAAAGCCCAAGTTATTTTCTTGTTTTTCTATCTACTGTCGAGAATTCGAT
GAGGATTTGACTTCCCAAGCGCAAGATACCGAAATGTTACATAACAATTTACTAAAGTAT
GGAATAATTGATTTCAATCAAAACAGTATGCTAGTCTCTGATTTTGTACTTCCAGTTTTG
AGCTTACAGTTTTCAAATTCAAAAATTGCGGAGTACTTATGGCGAGATTTTTTTAATGCT
TCAGTTTGCAGCTTTACAAAGGATGAAATCCCTTTGTGTATTGGTTCAATAATTTCTTTT
CTTTCTCGTGAATATCACATCAGGCTTCTTGGGAAAACACCTAATGTCTTGGAGACCATT
TTAACGTCGATTGTATCCTCGGACATGCCTATACCATTACCACCTCATCTTCTTGTATAT
TTGAGTAAGACATATGGATTGCACCATTATTGTATATTATTACTAGAAAATTCTTTGCAA
AACAATCCAGGTCTTTCTGAAGATGAATTAACAGTGTATCATAAAAGTTGTCTTGATGCT
CTCAGCGATATCTATTATAGCTTGGATGAACATGATTTGTACCATGGGCTTTGGAGAAGA
CGTGCGAATTTTTTGGAAACCGAAGTTGCAACTTCTCATGAACAATGCCATGAGTGGGAA
AAAGCTCAATTGGTTTATGAGCATGCGCAATTAAAAGTTTGTACAGGAAGTTTACCGTAT
TCACCTACTGAACATGGATTTTGGCTGGATCATTGGATTTTATGTGCTCAAAAGCTAAAC
CAATGGGATGTACTTTTTGATTTTTCAAAACAAGAAGGATGTGCTGAACTTTATCTAGAA
TGTGCATGGCGCTTATCTGACTGGAGTACCGAACAAGATACCTTAGAAAAGGCTACGAAG
TCTTTATCTCCTTTCACAAGCCTTAGGCGGCATACTGCTGATGCGTTGTTATACCTAAAT
AAAACCCAGAGGAAAATGGGATCTGTTACAGAGTTTTCTAGAATAATTGACGAGTGTATG
CAATTTTCGTTGAGGCGTTGGCAGCAGCTACCCAAACGCGTGTATCAATCGCATGTTTCT
CTTCTACATCACTTTCAGGAAATTGTAGAGTTACAGGAAGCTTTTGGTATATACAGCCAG
TTAAATGATACCAACATTCACAATATTGACAATAAGTTGCGGGATATAAAAGTCGTCCTT
CAAGGTTGGAGGGAACGTTTGCCAAATGTTTGGGATGATATTGATATATGGAGTGATTTA
ATAGCTTGGCGTCAGTCAGTTTTTAAATCAATCAACAAAGTGTTCCTTCCTCTTGTTTCA
ATTGCTCAACAGTCAACAAACAAGTCTAATACAAACTCGGTTTCTTACCTTTATCGAGGA
TACCACGAGCTGGCCTGGATAATAAACCGCTTCGCTCATGTTGCCAGAGTTCATCATTTA
CCTGAAGTTTGCATCAATCAGCTGACAAAGATATATACGCTACCAAACATCGAAATTCAA
GAGGCTTTTTTGAAATTGAGAGAACAGGCTGAGTGTCATTACGAATCTCCTTCTGAAATG
CAGCTGGGTTTGGAAGTCATCAACAATACAAACCTAATGTACTTTCGGAATCGACAGAAG
GCGGAATTTTTTACTCTAAAAGGGATGTTTCAAAACAGGCTTGGAGAAAAAGATGAAGCA
AATCAGGCATTTGCAACTGCTGTGCAAATAGATATTGGTTCAGGAAAGGCTTGGAGTGAA
TGGGGATTGTACCATGATGAACTATTTCAGGCAAACCCTCAAGAGATCCATCATGCTTGT
AATGCTGTGAGTTGTTTTTTACAAGCATCTTCTCTGTTGTCGAGTTCTAACTCCAAACCC
CTTTTAACACGTGTACTTTGGTTATTGTCGGTAGATGATTCTCACGGTTCTGTCTCAGAA
GTGGTCTCATCCTTTAAGTCGGAAATTCCTACTTGGAACTGGATTCCGTTTATTCCACAG
CTTTTGTCGGCCTTATCACATCGTGAATCAATCCATGCAAGAGCAATTCTTATTCAAATT
GCTAAAACATATCCCCAATCTCTTCATTTTCAGCTTCGTACCGCGTATGAAGACTTCCTA
ATGCTTAAGAAGCAACAGGCGGCAAATGTACTAAGGGGAAATAGTCGTTTACGTGAAAAC
GATTCTTCTTCGGATAATAAATCAAAAGATCTCTCTCCTTCTGGCTCGTTTTCAAGCGTT
AGCCAATTTAACAGTAAGAATGGAAGCCCTTCCTCTATAGACTCTTCTGAGAAACACCAA
ATATCAACCGTCAAACCTGCGTGGGAGCTAATTGCTGATGTGACATCTATCCTTAAAACC
GCATATCCGTTGCTGGCTCTTACTATGGAAACTATGGTCGACCAAATACATACCCGACTA
AAATCATTTCCTGAAGAGGATGCCTACAGGCTCATTGTCGCTCTTCTAAATGATGGCCTT
CAGTACATATCTCGTTTAGGCGTTGTATCAAAAAATACATTCCAGCTACCTATGTCTCAA
GCCAACATTCAACGATTTGCTGAAAACGTTCTTCCTGTATCAGTGCGAGAAGCATTTTTA
CGGGATTTTGTTGAAACAAAATTAGACTTATTAACATATGTTGACAAATTACGTATGTGG
AGAAAGAAATTTGAAAACATACTGGATCAAAGACCTAAATTTCTTCATTTGGAACAGTGT
AGTTTATACTTGAGTGAATTTCAACATCAAAAGTTTGACGAAGTTGAGATTCCTGGTCAA
TATTTGCTCGATAAAAATAACAATAATGATTTTGTACGATTGGAACGTTTTGTTCCAAAC
GTTGATTTGGTACGAGGCCATACTATGTGTTATAAGCGACTTACTCTTAGAGGATACGAT
GGAAAACTTTATCCTTTTGCATTACAATATCCTGCTACTCGACACAGTCGACGTGAAGAG
CGCATGCTTCAGTTGCTTGGCACGTTTAATACTGTATTACGCTCTAAAATAGAAATTCAG
AATCGAAATTTCAGTTTTCAAATACCGTCTTCAATTCCTTTATCATCACATATGCGGATA
ATTGCTGATAAGCCTTCTTATGTTACAATGCAAACTATAAGTGATGAGTACTGCAAAAAT
AGGGGGATGCCTTTAGATTATGGAATTCGTTTTTATTTTGATAGATTGCAGACTGGTCTT
ATTCAATTGAAGCGAGCTAGTGCTTCTATGCTTAGCAATAGTACGGTGGAAGAGAAAAAG
CAAATATTTCGTCAACGAGCGTTGCAGTTGCGTATGCAATTACTCGAAACACTGAATTCA
TCAGTTTTCCCTGAAAGCATATACTATGACTACTTTTATAAAACCTTTGAAAGGTACTGT
GACTTTTGGTTTTTCCGCAGGACATTTACAACGCAATATGCTTACATGATTATTATGACT
TATGTATTCAATATTGGAGGTCGATCCCCTCAAAAGCTGTTCATAGTGAAGGATTCTGGC
CAGGTGATGTCGCAAGACCTTTTACCTTCTATGACTTCCAACCAACCTGTATTTCACAAT
ACTGAGGCTGTTCCGTTTAGATTAACGCCTCCAATACAATACCTCATTTCTGATTTGGGA
GTTGAAGGATTACTTTCGGGATTAGTAATGAGCATTGCGCAAAGTCTATCAAGTCCTACT
ACTGATATAAAGCAGTATCTAAGTCTTTATGTTCGTGATGAAGTTTTCTGGTGGTCCAAG
CAGCAAAGAAAGCCAATTCCTCAGGGAATCCAGCTGTTCGAAACCGTGAAAGTAAATGTT
GAATTATTATTTCGTCGAATATCGGTCATATCTCATAATGTACCAGAGGACCTTCCACTG
AATCAGACTTTGGTGGATTTAGTATCTCAAGCAACTAATCCTCAGCAGCTGGCGCAAATG
GATCAACTTTGGCAAGCTTGGCTTTAACAAATTGCAAATCAGTTTTGAGGTTTCATCTAA
TATTGAATTGCTACGAATGCTCAGATTATTTATTATTAGGAGAAAATGCTAATACTTTTC
TTTTGCAGGATCTTACAACCAAAAAATTATGATCTAAATGACACCAAAAAAATACGCATA
GAAAGTTTTGGGTAACATAAATGGAAATTAATTTAAATATACAGTTATTATTTTAAAGTT
TTCCCCCAAATCTGTACAATAATCCAAAAAAAACCAGCTTTTTTTTTCCAATGGAAAATT
TAAACCATATCTCCTATATTCATAGGCATTTCATCTATAACAGTAGAATAGTATTGTTCA
ATATCCCGAAGAATGCGTACATCTTCATTTGTAACAAAATTAATAGCTACACCTTTACGA
CCAAATCGTCCACTGCGACCAATGCGATGTATATAGTTTTCTCGATTTGCAGGAAGATCG
TAATTGATCACTAATGAAACTTGCTGAACATCAATTCCTCTTGCCCATATGTCTGTGCAT
ATGAGAACCCTACTATTTCCTTGTCGAAAATCTTGCATGATAGCGTCTCTTTCTTTTTGC
GGCATCTCACCGTGCATACTGGTAACGGTAAAGTTAGCTTCTCGCATTTTCTCCGTCAAC
CAATCAACCTTCCTACGAGAATTGCAAAATATCACAGCTTGTGTAATGGTTAAAGTATCA
TATAAATCACACAGAGTATCAAACTTCCATTCCTCTTTTTCAACTGCTATAAAGTACTGT
TTTAAGCCTTCAAGAGTAAGTTCATCGCGCTTGACCAATATTCGAACAGGGTTAGTGGTA
AACTTGTTAGTCATTTCTAACACGTCTTGAGGCAAGGTAGCACTCACAACTACCACCTGT
GTACCAGGGGGTAAATATCTATAAATGTCATAAATTTGTTCCTTAAAGCCTTGATTTAAG
AGCTCATCCGCTTCATCAAGAATAAGCATCTTAACATTGCGAGTTCGCAAATTTCGTCTA
CGAATCATGTCCGTTACGCGCCCAGGAGTGCCAGAAACAACGTGTTGTCCATAATCCAAT
TTTTTGATGTCATTTCCAACGGATGTGCCGCCTATACAAGCATGACATTGAACGTTCATA
TGGTCACCCAATGCAAGTACAACATTCTGGATTTGAACTGCCAATTCTCTCGTAGGAGAA
AGTATTAAAGCTTGAGTATCTCGGACTGATAAATCGATCGACTGAAGAATACCAATAGAA
AAAGTTGCTGTTTTCCCTGTACCAGATTGAGCTTGTGCGATAACGTCTCTCCCTTTACAG
ATTTGAATAATCGCCCGGCTTTGCACAGCACTCGGAGTCTCATAGCCATACGCATAGATT
CCACGAAGTAAATCCTCTGCATGTTGTTAGAACAAAATTATGGAAATTTTTATCAATTCA
TTAACTAACCTTTAAGATTCATTTCCTCAACTGCAAAACAATGTTAGCATCATTCACAGT
AAGTATTCATATTATAAAAAAATATAATTTACTTACAAGAGGATACAGCATTCACATCTT
CCGATGTCGTAAGCTCCACGTTCTCCATTATTTCGTCCGCCATAATGGAAGTTGTAGTAG
TTATGTTATGTCAGCCCAACTTGAGGAAAATGAAGGAGAGAAAATTTGACAAGCAAATAG
AAAGCTTGGTTAGTTACAAAAATAAAAGAATATTCCTTTAAAAAATTTCAATTGTACGGA
AAGCTTTATTAAATATTGACAAGAAGTTTAGATGAACTTATTATTCACATGTTGTTTATT
TTCAGTACTCCCAACTTGTTAGATAATGGTATAAAAAGTAAACTAGCGGTTTCTTAGAAT
TAGACATTACACGAAAAAATTATGAGAGTCTTACATTAATTTTCTACAACTGGAGCAATG
GTTGAACACCACCCTTAAGAGTCTAAACAACATTTCAATTCGTCCTAGAATTGTTATACT
AATTTCCGTTTTAGCAATCTAAGTTCTCCTAGCACTAACATGCAAATTATCGGCTAGTCA
AAACCCATTATCAATTAATGTTTCCTAACCAGAATTGCCCACCACTTCGCATAAATTCAG
TTATACATTTCCATGCTAAAAATTACCTAAAATCACTCTCAGATATTATAAATGCTATAC
ACAGTTTACATTTGTGAGCGTTGTCATGAATCTTGTAACCAATGTCATGTTCGCTTGCGA
TAAGATTGCAAATTGCAATTGTAAGACTTAATCTAATTAATTAAGAATTACTTTTCATCC
ACTACTGTTGACGTCAATTGACTTCTCTTTTCATAACATTTCTTTGTTTTTTGCATTCTC
TTTGTTTATAAATGGGGTTTCTTTGTTTATACATTTGAGCTAAAATGTATAAAAGAAGCA
TGTATACCAAAACTATTGCATCGTTTTCAAAATGCTTTTAAGTGTAAGAGGCGTGCCGGT
TGAAATTCCATCTCTCAAAGATACAAAGAAAAGCAAGGGAATCATTCGATCAGGATGGGT
TATGCTGAAGGAAGATAAAATGAAGTATCTCCCTTGGACTAAAAAGTGGCTAGTACTTTC
TAGCAATTCTCTGTCGATATATAAAGGAAGCAAGTCTGAAAGTGCTCAGGTTACGTTGCT
GTTGAAGGATATTCAAAAAGTAGAGCGTTCAAAGTCTAGGACATTCTGCTTTAAATTGAG
GTTCAAAAGTAGTACCAAAAATTTTGAGATTCAAGCTTGTGAATTGTCCGTGGCCGATAA
TATGGAATGTTATGAGTGGATGGATTTAATATCTTCTCGTGCGCTTGCTAGCAAAGTTTC
AAGTCCGATGAATCCTAAACACCAAGTGCATGTGGGAATTGATAATGAAGGAAATTATGT
CGGATTACCCAAGGAGTGGATATTGCTACTTCAGAGTAGTTCGATTACCAAACAAGAATG
CATGGAGGAGCCGAAAGCAGTTATTCAAGCTTTGGATTTTTATAGTAAGCAGTTGGATAC
AACAAGCGAAACTAAAGATAGTTTTTCATTTTGCAAAGAGACACTGCCACGATCCTCTAC
TACATCGTATTCTATTCGCGATGCTGACAAACATCATAAACTCACGACATCTGGAGTTAC
TAAAATGAATATTACTGAAAGATGCAAGCCGAAGACAACCATACAGACGGATAAAAAGCA
TATCATAAGGCCTTTTATTGAAGACAAAAGTCATGTAGAATCTATCATGACCGGAAAAGT
AACCAAAGTACCGGTCAAAGCAGATTCAAAGAACACGTTGAGTAGAAGAATGACTGATAG
ACAGGCTTTAGCCATGTTAAAAGACTCAGTTACTTCTCATGATCCTGTCGAATATTTTAA
TGTTAAGCATAAACTTGGCCAGGGTGCATCGGGATCTGTTTACTTAGCCAAAGTCGTCGG
AGGAAAACAATTAGGTATTTTTGACTCAGTTGCAATAAAAAGTATTGATTTGCAGTGCCA
AACAAGAAAGGAACTAATCTTAAACGAAATCACTGTCATGAGAGAATCGATTCATCCTAA
CATAGTGACATATTTAGATTCATTTCTTGTTCGAGAAAGGCATTTATGGGTTGTGATGGA
GTACATGAACGCTGGATCTTTGACTGATATTATTGAAAAAAGTAAGCTTACAGAAGCACA
AATTGCTCGTATTTGTCTAGAAACGTGCAAGGGAATTCAGCATCTGCACGCCAGAAATAT
TATTCACAGAGATATTAAAAGTGACAATGTTTTACTCGACAACTCTGGAAATATTAAAAT
TACTGACTTTGGATTTTGTGCTCGATTGTCTAACCGTACTAATAAACGAGTTACGATGGT
TGGAACACCATATTGGATGGCCCCTGAAGTAGTAAAGCAAAACGAATATGGGACCAAAGT
TGATATATGGAGTCTTGGAATTATGATTATAGAGATGATTGAAAACGAACCGCCTTATCT
CAGAGAGGATCCAATTCGTGCATTGTATCTGATAGCAAAAAATGGAACTCCAACTCTTAA
AAAACCTAATTTAGTTTCTAAAAACTTAAAATCTTTCTTAAATTCCTGTCTTACAATCGA
TACCATTTTTAGAGCTACTGCTGCTGAGTTGCTGACACATTCATTTCTTAACCAAGCATG
TCCGACTGAAGATCTAAAATCTATCATTTTCTCTCGCAAAGCGAATACCCATATTAATTA
GGTCCAAAATTTACTTTTATGATTATTTGAATATTTTTAACGATCCTTAATGATATACAA
CTTGCTAGTTTTTTAGAAATTTCAATTAACTTCTCAATTTGCATGTGCGAAACTTTTGAG
CTTACTTTTGAATATTAAAGCCTTGAAAGTAATTACTAAAGGTTCTATATGTTTTTTTTT
AGCACCCATTTAATTTTGAAGATACTCTTTTTCTGGTCGATAACTAGAAACATATTTGGC
GCTACTTATACTAGCTTGCTGCTGAACAATACCATAAATGGTAATATAAATGATCAAAGC
ACTGCTTACTATAACTTAACATGGGAAGGAAACACAGCTTACAACGTTAGTCTAACTTTA
TCAACCTGCACTGCTTTTGATGGCGCGAACGATTTGATGTTATATATATCGAACAATACG
TTTGACGAAGCTCTTCCTTTAGATAATTTTACGATTACTGCTTCTGAAAATGGTCTAGCA
ACGATATTTGTAACCGGCTACTCACCTTTATATATTGCTGTGTCCAGTGCTTTTTCTCAA
TTTGCTCCCAATTTTTTTGTCGAGTCAGGTGAATCTACTTTAGAAGGTAATAATGTGATT
AATTATGAATTAGCTGCTGGAATTGACACTCCCTTTAGTCAATACAATGCAACTAAATTT
CTGTTTGCCCAGGACACCGACTTTCAAGCAGCACTACTCATTACGGGAAATCTCACTACA
AATGAGACCTCCATCATCCCTTCTTATGAGATATATGTCAACCCTTCTAACTCCACTTAT
GATAACACATTTAACAAATTTTCAAGTTCTTTCTGTGCTTTTCAAAACAACCCCTCAACT
GTTAACACTAACAATGCTGATCGCTCAATGACCCTTCGTGGTCTCGGTCCTTTTGCTAAA
GAACAATTTTATTTGAAAGGTTTGGATCCCAACGTCACTTACACAGCGTATCTAGTCGAG
CCCAATATAGGGCAACCGGGTGGTACTGTTTACCCAGGAGTCACTTTTACCACAAAGACT
AGTCCAGCTTGTCAATTGATCTACGATCTGCAGTTTTGCTCAGAAGTTGCTTATGCTGTG
CCTGGAAATTCTAGTTTATTTTCTGCATCGGCATTGGCAGAATGGTATGATCAGCAAGCT
TACGGATATTATCAAAACTTTACTTATACTCTCGATTTGATACCTTGTAATGCTACATCT
TGGTCTGCGTATTCATTATTAAAAAATTGTAGTGATTGTGCCAACAGCTACAAAAATTGG
CTTTGCGCCAGTGTCATTCCGCGATGTGCCGACATTAATGATAATTCTTCCTACTTAATT
TACAAAAACTACGATTCCCGTTATCCACTTATTGACGAAGTAATACAACCAGGCCCCTAT
AAAGAGGTCCTTCCTTGCTCTTATTTATGCTATTCATTAGCTTCAAGTTGTCCTTTAGAT
TTAGGCTTTGCATGCCCGAAGGCTGGTTATGGCCTTGAGTTTTCTTATGGAGAAGTGAGC
AATGTAACAGGATTAATCACATGTAATGCACCCGGAGTGGAATTTTATGAAAGTGGTTCT
GCTCTTCTTAACATTTCATGGCGGACTTTTTTTATTTCCTTGATTTTCTGGATTTTGTTT
GTCGAGTAATGGTCATTCGTTTATGTCGTTTTTGAGTATATTACTTGCACATATACATTT
GTATTCATATGTGCTAGTGTATCTTTTATTTGCCTATCTAAAAATTTTACATGAAATTCT
TAATAAAAAAATTGAAGACCTTGGAGATATCTGTCATCCAAAATCATCTTATTTATTTAT
TTATTTATTTAAAACTACGTATCTGTAAACTATCAACGTAATAAACTGTAACACGTCTTT
TAACTAAATCACGTTCTTAAAACTACTGACTTTTGGATAAGTTGACAGAGTTGAAATCAT
GTCATTCCTCTTTCCCCCATCATTTTGGCATTTGCCTTGAACCAACAATTCTATGTCAAT
TGCAATTTGTGGAGGAGGTATAGCTGGTCTTAGTACAGCATTTTATCTTGCTAGATTGAT
TCCAAAATGTACTATTGATTTGTACGAAAAAGGTCCTCGTTTAGGTGGATGGCTTCAGTC
GGTCAAAATCCCGTGTGCAGATTCTCCAACAGGAACGGTTTTGTTTGAGCAAGGTCCTAG
AACTCTTCGTCCTGCTGGGGTTGCTGGCTTAGCAAACTTAGATTTAATTAGCAAGTTGGG
CATCGAAGACAAGTTGTTAAGGATTTCGAGCAATTCTCCCAGCGCAAAAAACCGATATAT
TTATTACCCAGATCGCTTAAATGAAATTCCTTCAAGCATTTTAGGGAGTATAAAGTCGAT
TATGCAGCCTGCTTTGCGTCCGATGCCTTTGGCTATGATGCTTGAGCCCTTTCGTAAAAG
TAAGCGAGATTCGACAGATGAAAGCGTGGGTTCATTTATGAGAAGAAGATTTGGTAAAAA
CGTTACGGATAGAGTTATGAGTGCAATGATAAATGGTATTTATGCTGGTGATTTGAATGA
TTTGTCTATGCATTCTAGCATGTTTGGATTTTTAGCGAAGATTGAAAAAAAGTATGGAAA
CATTACTTTGGGATTAATTAGAGCTCTTCTTGCACGTGAAATATTATCTCCTGCTGAGAA
AGCTTTGAAAGCAGCACTACTCGCAGAGCCAAAAACAGCAGAGCTGTCAAACAGTATGAA
ATCGACAAGTATGTTTGCTTTCAAGGAAGGGATTGAGACTATTACATTGTCAATAGCAGA
TGAATTAAAAAAAATGCCGAATGTCAAGATACATCTAAACAAACCGGCCAAAACTTTGGT
TCCACATAAAACTCAGTCTCTTGTAGACGTCAATGGTCAAGCTTACGAGTATGTTGTGTT
TGCAAACTCTTCTCGCAATTTAGAGAATCTAATATCTTGTCCTAAAATGGAAACTCCGAC
GTCGAGTGTTTATGTCGTCAACGTTTATTATAAGGACCCTAATGTTCTTCCAATCCGTGG
TTTTGGGCTTTTGATTCCATCATGCACTCCAAATAATCCGAATCATGTTCTTGGTATCGT
TTTTGATAGTGAGCAAAACAACCCTGAAAATGGAAGCAAGGTCACTGTCATGATGGGAGG
GTCTGCTTATACAAAAAATACTTCTTTGATTCCAACCAACCCCGAAGAAGCCGTTAACAA
TGCTCTCAAAGCTTTGCAGCATACTTTAAAAATATCCAGTAAGCCAACACTCACGAATGC
AACATTACAACAAAATTGCATCCCTCAATATCGTGTTGGGCATCAAGATAATCTTAATTC
TTTGAAATCTTGGATTGAGAAAAATATGGGAGGGCGAATTCTTCTAACTGGAAGTTGGTA
TAATGGTGTTAGTATTGGGGATTGTATTATGAATGGACATTCAACAGCTCGAAAACTAGC
ATCATTGATGAATTCTTCTTCTTGAGCGTTTATAAATGTTGATATAAAATTAGTATATAG
TTCCTTTGATTATTTTATGAGTTGAAAATGCCACTTGTGAAATAATTTTGCACAAGCCCT
TTTATTACAGACGTATATGCGAGGACATTCGACAAACGTTTGAAATTAAAAATCATATGC
CTTTTAGCTTAAGACATCAAGGTCATGAATAATAAAATTTTATTATCTATAAATGTTCTG
TAACCATATTTTTTATTTTTAAAGCTCATCACTGTCATCAATCTCTTGTTGGAGACTAGA
TGGGCGTTGCGTTACTGAAGCCCGAGATTTTTCAGTCTCTTGTGTAGAAGTTGAATTTAG
TGCAGTAGTTGGTTCAATATCGTTCGTAAATGTTTCATCTTCGACTTTGGATTCTGCAGT
GCTACTTGAGGACGCGCCTTTTTTAGCCTTCAATTTGGGTTGCTGGAGCGAACGACGAAG
ATACTCGTATGTTAATTCTTGTAACCTTTTGGCTTTTTCTTCTAATTCCTCTACTTTAAT
GAGCGGATCTTCAGATAAAGTATGCGACAAATGAGAGTCTAAATTATCCTTAAGCCATTG
AGTGTCATTATAATACTGGTTTCCCAGTTTCTTATAAGAAGTACCTCTGAGGGAATTTAC
TCTCTTAACATCCTTTTCATCATAAACATTTAAAGGGTAATCTGGCACGTCAAAATTAGT
AAGAAGGGATTCTGCGCGTTCCAGAGCATTTTTAAAATTCTCTAAACTAGTATTGAATTG
CTTCGCCTGGTCAAACCGAAACGAAATTGATTTAAGGGTATCATCAAGCTTTTTGTAACG
ATCTGTGACTTCAGAGGTAGGTGATTGACTGCCATATTCTATAAGCCAATCGTAACTTTC
GACAGAATCATTCTTTAGGATCTTGGTTTCTTCAGGGTTTGCAAATTCTAAGAATTCATC
ATCGTCCACCATCGCCTGAGCTCTATACAATAATGTTTCTAGTTCATTTAGTGCATTATC
ATGAGCAGCTTTACTTTTATCAATTTGCAATCTACGTTCAAGTTTCGCAGAGGCTAACCT
AAGAGCATTATCCGACATTTCACCATATTTCTTGTATGTGAAACCTATAGGATAAGATTC
GTTATTTCGTAAACCACTTTCATCGTGGGAACCAAATAGGCTCTTAACCCTGTCACCCAA
TTTGTGCTTAGAAGACAACTCACCATGTTCACAAGTCATAATTGCCGACAAAGGTACTAA
AATACCTTTAGTACGGTCACTAGAAAATGAAATTTGGATATTCTTGTTACTACAGGCGCA
GACTTTCTCAACATCAGTGATATTTGATAACGTAAATTCACCAATAAGTTCTCCATTGTT
TGAAAGAGGGAACGAAGGGTGTTTGCCTATTGTTGAAACATTGTGAATAGTGACATTGTG
TTGCATGCCATAGGGTGTAGAATCCGGCAAAGCTACTATGTACTCAGATGTACCGAGTGA
TAAAAGGTATGGGTAGTTAATGATATCTTGAACAATTAAAGGCTTTACACGGAAGCTTTT
AGTTAAAGAAGCACCATAGAATGCAGCTCCTTTCACAGACGCTTCGTCAGCATTCACGTT
CTTTGATATTTTATCAGAAGAAACATAATCAGCAAGAGTAGATTGGATAAATGGAATACG
AGAGGCTCCTCCAAACAAGATAATAGAGTTAATTTCGGAAAATGTGAGATTTGCTTTTTT
AAGTGCTTTATTAATAGGCTCTACAGCTGCATCTTCCATATCCTTACAAAGCGATTCTAA
GACTGATCGAGTTATTTTCAGTCGAAAATCGATACCGTCAGCTAACTCTTCAATAGAAGC
AATGGCCTCTGAATTAGCAGATAATATATGCTTAACGCGCAATGCTTCTTTCTCAAGGCG
TGCTAGAGCACGATGATTGTGAGATAAATCTATGCCATGTTTCTGATAAAATGAATTTTT
CATAAAACCAATCAGCTTTCTATTGATTTCATTCCCAGAAAGCTTCAACGTAAATCCACT
TGCCAAAGCACGAATACGTGTGATGTTTTGCTTTTTACCTAGTGAAGATCCCTCTACCGT
ATCAAAAGATATTACCGTTGCTGAAGTGGAGCCAGAGCCTGAGTCGTAAATGATGTTGTA
AGTGGGATCAGTCGAAAAACTACGAGAGAGTGAATACTCTATGGCAACAGCCACATTATC
ATCAATGAGGGCCAAAACATGTTTGTTGAGAATACGTGCCGCTTCAAGAAGAATTGAGCG
TTGAAGTTCATTGAAATGAGGTGGAACAGTCAACACCAAATCAGTAATTTTTTCATGTGC
CATTTCTTCAGCCAGTGATATATAATGTTCCATGGTCATGGCAATAATTTCTTCCAAAGA
GTAATTTTCCTCGTCAGAGATTACAAAGGATATACCAGAAGTAGTTTCTTCATTCTCGAC
TAATTGAATTGCAGGATAAGAACTTTGATATTTCTGTACTAAGACAGATTCAAGACCAGC
TGTATCAAGAAGCTCCTTAACATTACGAATGGAATGAGCAGGAAACCTGGTAGCCAAGTT
GGAAGCATCAACACCAAAAATACGTTCATTGCCTTTAAAAGCAACGGCACTTTGTTCCTT
ACGTCTAGTGTCTTTCGTCAATACAATTTCAAGAGGAATTCCAGGCTTAATGAGGGCCGC
TTTAGTCCATTCTGTGCCGTAATCAATTGCTAATACTGATGAAGCAAAAGCATGCCAAAA
TTGACAGGAAAAAAATAAAATAATTGTGAGCACGGAGCGCTTCATCAAAATTCCGAAAAG
TTTTCAAAATCAACGATATAGCGAAGACAGCCCTTTCTTGGAGGTAGATAGATTACACAG
TGGGGTGTTGTTAAGCGTGAGAGTATGATGGCTCAACTCCAAAAATGCACTCAGCTTTGT
GAACGCAGAACAACTAATATATACGATATCCTTATTTAGTTTTCGTAGTGAATACATATT
AAGGGCGAGGCTCTTTTTCACCGACATATATTTAATTTAAAGAAATTTTTATTGTAGATA
CTAGTTTATGATTTTTGGAAGACTACAAGTAGTAAAATTAAAACTTACCTAACTATTTTA
AAACTACATTTTCGTAGTCCATTTAGAAATTATGTATACCTTAATTAGCTACTACATAGT
AAGATTGCTCAGTATTGATTTTGTTTACCAAGCTTTTCATCGTTCATTCTTTTTTTTAGC
CGATTTCATGCATCATCTTCGAGAGTATCTAAATTAAATGTTTAAATCCACCCACAAATT
ATTTTTATTTGTAAGATATTAATCAATTGGACATTTGCAATAAAATTATCTATTTATGTG
CTGATTTTACATTCGTTAAAACATATAATGTAGTTCATGGTCGTGTTATTAATCACTTTA
GACAGTTTAGCGAGTTGGCGTCTTTATGAAATCCGCGTCGCCAGATATTAAGCCGTTCTT
GGCATCATAATAATGGCTAAACTTTTTTATTAATTACTTTTATTGAAATTTTTTGAATTC
AAATGCCAAGGTTCTTTAAAATTTAGAGATTAAGTAGTACATAAAGAAACGCGAACTCTC
GATTCATCATGTGGTCAAAGTTATCGATTTCTTCAAAAATTAATCGTATTCGCGACCCTG
AAAGCGATAATACGATTGAAGATACTCACGTTGCTCGTGTAATGAGAAAATACTATATGG
ACAAAATTGGGACATTACCTGAATGGCTTCGTCCTCCTGGATGGCAGCCTCCAGTTAACA
CAGGACCTACTTCCCCAGTTAGCATAAATGCAAGTAATGCGGCTCCTTCAAATTTAAAAG
CTTCATATATTCCGGCCAATCCTAGGAGGCTATCGTCCTCCACTTCCTCTGCTTCGTCTC
CCCCTTTACGACGATTACCTTCTGTTCAACATAGTACCTTTGACGATTTGTTTGAAGGTG
TCGGAAGTCTTCAAAAATCACCTTCCACCACGAAACCTCTTTCCTCTACACCTTCCGGCT
CATTGCTACGGTCAAAATTTGATCACACTAGAAAGAAGTTTTAGTTGACACAACGATACC
TTTACTTTACTCTCATTGGTATCTGTTAATGGCGTATTAATGATCAAAACGACTTTTTGT
TTCTTTGAAAATGCTGTTACTACGTATGTGTTATTCTCAACCTCGTTTGTTAATAACTAA
GCCCATCTTACCCAGAAGTTCGACATTTGTCAGTACAGAGGCATAATTACTTATTTTACA
ACTTTGAGTTAGCTCACCTTTTCTGGTTTTTCCTTTAGTAATTATTTTTGGAATGACCTG
ACAATAAGGTGCACTATCCTAAGCAACTCGCCTTTAGTTTGAGAACTATCATTTAGTCTA
ATTAAATAACCATCACATGTTCTTTATGTTTCTAACCGGATTGTAGCTTTAAAAATTAAA
CTGTTCAAAAAGCGCTTGGTAGAATTAAAGCTAGTAGCTGAAATCAATTCAACATTATAA
AAACTTATCGTTACATACAGCGCATCGTATAGGTTTCTTTAATTTCTAACTCGAACACTT
AGGGACGAATTGTGAAAATTCGTTATTGTAATTTAATATGGTATGTAAATAAAAGCACCA
ATGGATTCGTTCTTGTGATTCTCGTTTATTTGCAAATTTCTGGTTATATTTAGCTCAACG
TGACAACAAAATATGTTACGAATGCTTTGTAAGTAAAAATGATCTTCACGAATGTATTTT
CTCATTGAACAACGTTTTAAGCAACCAGAAACCGCATCCAAATGCAGACTAGACTTACAA
GACGAGAATTTCGATTATCCTAAAAATAAAATTTAATACGCTATAACGCAATTTAACCAT
TATAATATTAGATATATCGAAGTTTCATTTCCTTTCAACTTACTTGTTCGCAAGTATACG
TATTATCTTAGATCATTTAAGCCATCCCAACCCTTACTCGCTAAGTGTTCCACTTTATCC
AAATTTGAAGGTCAACAAGTTCTGAACATCAACTTTTAGCAAATTTAAAAAAAAGGTTTA
ATTGAGCTAAAACTTTTCATCACAGTTTCCTTGTTAATACTTGAAAACAAGATCCTGAAA
GCAATTACAATGCTGCATTCGTTTATGAAGTAGAGATGCGAAATTCGTCAAAGGGACAGG
ACCCTAATTTTTCTTATGACTCTATTCTGTCTACTCCAACTCCATCAGCCAGAAGAACTA
TTGGGCCAAGGGCTCCTAAGTCCAAAACAACGTACCATAAACCTCCATCATCCATAGAAT
CAGTATCGACGTTAATCCAGCCTAATAAGTCCCAATCAGTTACTTCTCCGTATGTAAAGC
AATTTACCTTTTCATCGAAAGAGTACAATTCTCATAATAAACATGCTTTGCAAAATTCCC
AGCTTCCTTTACCTAAAACACCCGAGAAATCTACTGTCCATCGACCCAAAGCGAATAAAG
TTGAAGTCACTGATCTACCATCTTCGTCTTCCGTTGAACATTTGCACACTTCTAAACATC
TCAAGGGTCCTAGGTTGCCCAAAAACATTATTAAAAGTTCTGAGGATGTCCAAATTGCTC
CAGTGACACCCCCTGTACATTCTCGCTCTTTTGATCCTTTGCCGAAACCTCCTGTTCCCT
CAGTTCCAGTATCTAAGACAAAAAGGCGAACTAAGCATAAACTTGCTCCTGTTGTTGAAG
TCCCTGAGATTACCAACGAGGTTTCCCCAAAATTCACTTCTACTAATGATGAACAAGTTT
ATCGACTACGTTCAATTCGAGCTGGGAGCCCTAATTCGGTATGCTCGTTTCAGTTTGAAA
TTCCGAGTACTCGACCACCTTCATTGGATCAGCTAATACATCTATTCAACGATTTTTTAA
GACACCCTGTATTTGATTTTGACGAAAACGCCATTGAAATGCTTCAAAGTTGTACTCCAG
ATGAAAAGTGGTGTTTTATTCGTTCTAACTTCGCCGGGTTTGATGATCCTTCTTTCCAAA
TTCCAGAATTAGCTGCCGTCCATAGACCTGTTTCCTGGTTCGTAATCCAACTATGGAATA
AAACAATTAGTAATTTACAACTTATCACACTTTCTTCTTTATTATCAACTCAATCCGATC
GATGGATATCTCTTTTTCTTGAACTGCAGGGACTTCGAGCTTTGCATAATCTACTTACAT
ATTTTAATTCGTCTGCCGTAGTGCAGCCTCAGCAAGCTGAAGTTCCTCGTTGCATGCTTA
CTCTTTTGAAGAAAAAACCTACTCTGGTTACTTCCAATTCTTATATATTTCAAGCAATAA
CAGTGACCCTTATATCCCCAAATTTGCTTCCGAGGAAAGTAGCCGCAGATTTATTGACAT
GGGTTCTGTCTTTAAAGGAACCTCTTGTGGTCTCCATATTGGAAACTGGATTTAAAGAAA
TAAATGCCGAATATGAAAAGGAGGTTCCGCTATTCTTTGGATGGATAAAATCTTTCAAAG
ACATAATCTTGGAAAAAGAATTAGCACGAACCCCTCCATCTTCTCCTGCTCGAAATTCTG
CTTCCAGCTCACCTTCAAACATAGCGTTTCTTGAGTATTGTACTTCCACTATGGAATTTA
TCAATCAGCTAATTGTTGCTTGCGAAGAATTGGAGCAAGGATTTGACCTTGATATATTGG
ATTCCCTTCGTGAATCAGGTATACACGAAGTTATACAACTTCTACGTAACTTTCCTGACC
AACAACTTGAGAAACAACTAAACATATATGAATCAGAAGAAGAGAGGAGGACTATAAGTC
AGACCACGCATGAAGATGTCGATTCCTTTATGTCAAATGAATCCTCAATTTTAAGTAGCT
TCAATGAATTTGCATCAAATGAAGTTGGCCGTTTACTTGAATCAACTATTCAAAACATAC
TACTTGCCAAAGGTACTGAAAAGCAAAAGGTGAAACTTATCAAGGTTTTTAACTCTTTAC
TTCAAAGAATACTGCTCAATTCAAAAGTATCCAATGAAAGTTTTGAAGATAGTTTACAGG
CATCTTTAAATATGCTAACCGAAAGATTCTATTCGGATGACACAGCCAGAAATGCTTTGA
AGGAAGCAAAGGCGTCACGTGCAATGGCTGAGAAAATGGTTATTGAAAGAGATGCAATGG
CTGCGCAAGTAAATCTGGGTGCCGAAGACTTAATTGCGAAGTTAAACAAAGAAGTAGAGG
ATCAGAAAGACGTTATTCTTTCTCAGAAAAGAACGAATGAGACTCTAAAAACAGAAATTG
ATGCTCTCCAAAAGTCTCATGTTACTCAAATCCAAAGGAGCGAAGTGGAATTACGAGAAT
TGTATCTTCTTATCAATTCGGATTCTTTTCAGGGCTCAACTAATTCCAAGGAAAGGATTA
TAGAATATTTGTTGGATAAGCTTGACTTGAGGAAAAAGGAAATTGCTGCAGAGTCAACAC
TTTGGTCAAACGATGGAATTGATGACAAACTTCGGGATCTAAGGGAGCAAATGTCTCGAC
AGTCCAGCCAGCCCTCAACTGTGTCAACTATTTTACAAATTCCTGATAAAAAATTTCATC
GTCCATTCCCTCGTCATTTACATCGATATGTTGGTCGTTCAGCTTCTGAATCGTTAACCA
GTGAAAAGGATGAGTCCATCAAAAGTATGAAAGGAATTGATGACTTTGCGAACTTGGAGA
TTCCGGGAAAGGGTATTGAGTCAAACGTCGTAATAAAGGATATTTCAAATCAAACGCATG
AGATTAATAGCGTTGAGAACAAAGCAGAAACAGTTAGCAACAATAGTAAAATTACGAACT
TTGATATTCCTAATGATGCAACTTCTTTACCAACGATAATTACACATCCAACTCCACCAC
CACCTCCTCCTCTTCCTGTTAAAACTAGTTTAAATACCTTTTCCCATCCTGATTCTGTGA
ACATCGTTGCTAATGATACATCGGTTGCTGGGGTTATGCCTGCTTTTCCACCACCACCAC
CACCTCCTCCTCCCTTAGTAAGTGCAGCTGGAGGTAAATTCGTATCCCCAGCTGTTTCAA
ATAATATATCAAAAGATGATTTGCATAAGACTACTGGTTTGACTCGTCGACCAACTCGTC
GTTTGAAGCAAATGCATTGGGAGAAGTTGAATTCTGGGCTGGAATTTACATTTTGGACGG
GACCTTCTGACGAGGCCAACAAAATTTTGGAAACCTTGCATACATCAGGGGTCTTAGATG
AATTAGATGAAAGTTTTGCGATGAAGGAAGCAAAAACATTGGTCAAAAAAACATGTGCTA
GAACTGATTACATGAGTAGTGAACTTCAGAAGCTTTTTGGTATTCACTTTCACAAGCTGT
CTCACAAAAATCCGAATGAGATCATTCGCATGATTTTACATTGTGATGATAGCATGAACG
AGTGTGTTGAATTTTTATCAAGTGACAAAGTACTAAATCAACCTAAATTAAAAGCAGATT
TGGAGCCTTATCGTATTGACTGGGCAAATGGTGGTGATCTAGTTAATAGCGAAAAGGATG
CTTCAGAGCTTAGTCGTTGGGACTATCTTTATGTGAGACTTATAGTTGATCTTGGGGGTT
ATTGGAACCAAAGAATGAATGCACTAAAAGTTAAAAACATAATCGAAACCAATTATGAGA
ACCTTGTTCGTCAAACAAAACTTATAGGGCGGGCTGCTCTTGAGCTTCGGGACAGCAAAG
TTTTTAAAGGTTTGCTATATTTAATTCTATATTTAGGAAACTATATGAACGATTATGTGC
GCCAAGCTAAAGGATTTGCCATTGGTTCACTTCAAAGACTTCCATTGATAAAAAATGCCA
ATAACACTAAAAGTTTACTTCATATACTTGATATAACTATTAGGAAGCATTTTCCTCAGT
TTGACAACTTTTCCCCTGAACTATCAACCGTCACTGAAGCAGCCAAACTGAATATTGAAG
CGATTGAACAAGAGTGCTCCGAGTTAATTCGTGGTTGTCAGAATTTACAAATAGACTGTG
ATTCTGGGGCTCTTTCCGACCCTACGGTATTTCATCCTGATGATAAAATCCTTTCAGTTA
TATTACCCTGGTTAATGGAAGGCACCAAAAAAATGGATTTTTTGAAAGAGCATTTACGTA
CAATGAATACTACCCTGAACAATGCTATGAGATATTTTGGTGAACAGCCTAATGACCCTA
ATTCCAAGAACCTGTTCTTTAAACGTGTTGATTCTTTCATAATTGACTACTCTAAGGCTA
GATCTGACAACTTGAAATCGGAAGAAGAAGAAGCTTCACAGCATAGACGTTTGAATCTTG
TCAACAATCATAAAGAACACGTGCTTGAACGTGCAATGTCTGAAAATAACAAAATGGATA
ATGAAGCAATGGATGGTTTCCTTGATAAATTGAGAAACGTCAAATTAGAAAGTCACCATA
AACCACGAAATAGATCCGCCATTACTATGGGTAAAGAACATTTAATAGAAGCTCCTAACA
CTTCTACTAAATCTAGTCCTGCAAAAAACGAATTATTTGTTCCTAAGAGATCTTCGGTAA
AAAGTGACTTGGCAAAAGTTAGGCCAAGGTATCCTAAGGGTAGTGAATCAACCGATGGAT
TATCTGACGCATTAAATATTACTCCAACGAAAAAAGGAGAAGTATCTAGCAAAGCTAAAA
AGGGATACAACTACGAAAAGCGTCGTTCGGGCCGTCAGGTATCTGATAGCTATGTCCTTA
ACAAAAATTCGAAGAATAAAAGTAATAAGGGTCGCTCCGCTTCTTACACTTTTTCTGATC
CAAGCAGTTTGGAAGATTCTAATAGGCAAAAACCCTTTAATGGTGAGAAATTTCGAAGGT
TTAGTTCAAAATCAAGAAGAGGTTCACAAAACCGGGATTCTAAGAAGACGGGTAAAGCTC
GAAAGGATAAAGGTATAAACAATAACCAGACAAGCCCTCAGAATAAACCGTCTAAAGAAT
CTCTAAAATCTGATACTATTTCAAACGAGAAGAAAGTATTTCCTCAAAAGGCTTCTAAAG
TTAATTTGCTTACGCCGACAATTTCAAATGGTACTAGGGCAAGTAAACATGCTAACGAAA
AGGAGAATACTTTTCCTCGTGGTGTCGAAAATAATCTGGTTGCTCCCATGATTCCTAATA
ACACCGAACTTAATGAAGATACCAGCGCTGTCTCTCGGAACTTAGAAAATGCCACCAATG
ACTTGAAGGAAACTTTTCCGACTACAACTACGATTTCAACAGCCAGAGCTAAACCTGGTA
ACAATGATATTAACACTATTTTACGAAGAAACAATAGCCGTGGCCGTCGACGCATGTTGC
AGCAAATGAGTCCTTTGAAAAGCAATAAATTTTCGGGAACTAATGATTTGAATTTTCAAC
AAGCTACTAAACCAGACGGCAGCAATAAGTCCTCATATATGGAACGTCTGGAAAAATTGA
AACAAAACTCTGAACGACATCTTCAATCAGTAGGAGGTAAGAAGGTTTATTCTTCTGAAG
AAACGCCCGTCAACAAAATATTAGTATCGCCTTCCGTTTCTATTTTGGATCATAACCGAA
TCTTAAGTCAAAGTACTCCTATCAAATCACCACAACGAGCACAAGAAATGCTTGCAGGTT
TATTATCTGGAAAATTGGCGCCTAAGGAGAATGAGAAATAGGTTAATGATGCAATCTTTC
TACCATTGCATAATTTTTTTTTCTAATTTTGGAAGTTAGTTTAGTTGGAAGATTGCCCTT
TTTTTGAAGTGTGTATCATGTTCATCATTTTTAATAGAAAGAGCTGGCTCGTTTGACATT
TTGTCATATTTCTTTAAAAATCTTCTTATGAGTATGTAAATATAATGATTTAAATCCCTA
TTCTATTTATCATAATGTCTGTTGCGCAAATTGATGTAGAACTCTGTAAAATTTTTCAAT
CTGAAGTAAAATAGGACTAATGTTAAGATGAAAATCGTTTAGAAATCATTCGATGTGTGC
TAATGTTTCTTCGTTTCTTTTATAAAGTGACGAATCATTGGCGAAGACTCACTATTTAAA
TATTGCTCAATTATATTTTCGGTGTAATTAACTTGTTACATTTTCTAAGGCAAATACATT
GTGCTGTTGCAGAACTGTCTTTTCGAGAAACATACTCTGATTGATGTATCGTTGGTAGAA
TGGTAGAACACGAGCATGCATTAAGTCAAACATTCTACAAAATGAAATTTCAATTATTTT
TATACACATGTTGTTTTTCGAGAAGTCTAAAATTAGTCTACGCTCGAGTAGTAGCATGTA
TAATTCAGTAAATAGCATAACTATTAACTATTGAGATTGTTTATGTGCTTAATCTTTTTT
TATAATTTAACTAGTGCTCATTGAAATAGATTGACGACGAGCTTTTTAAACGCTTTAACT
ACCAACTTGCGCTGACCACTCACTATTGGTTTTAAGTTCAACGGATTTAGAAGATTAGCG
CGCACATCTTGACCACCGAACTACCCAACACCAACGTTGTGAAAATTTTAAATTCGTAAT
CTTTCTTTGAAAATTGGAATTATTGGTATATAATTAAATTTCAGAGTCTACATTACTTGG
TTTAAATTTAAACCGAGTTTTAGAAATAACAATGAGCAATTCTCGAAACATTGTAATTGT
CGGTGGTATGTGACTTTAAAAATAGCTGGACTCATGATCTCTTTTATCTTAACTCATATA
TTGTTGATGTTGTTGATATTGACAAGAAGTTCATCAGCTTTATGACGGTGAAACTTCTTT
CCTGCCATGCTCAGATGAGCTTTGCTTTGATTGCTATTTTACTTTACTGCCGCAATTTTC
ATAACTTACTAACAAATATTTTTCAGGTGGAATCACCGGTGTGAGCTGTTTATATTTTTT
GGCTCATCACCCCAGTTTTAATCGTGATCGTGACACTATAACACTTTTTGAAAGTGCTGG
TATTGCATCTGCCGCTTCTGGAAAAGCATCTGGTTTCCTTTCCTTAGAATGGCATGGCCC
TTCGACGAGTTCTTTAGCTGCTCTTTCGTACAACCTACACAAAGAATTATCGGATCAATA
TGATGGAGTCAATAAATGGGGTTATCGAGCGTTAGATACTTGGTCCATTAAAGCTGACGA
AAATTGCCAACAACCTGATAAATTGCCTGAGGGAATTGAATGGATTGCTCCCTCTATTGT
TGAGAATGTTACTCGTTTAGGAAACAAGAAAAATTCTGGTCAAGTTCATCCTTATAAATT
TTGTCATGCTATTTACGAAGAGGCCAGTAAGGTTGCAAACGTTACCTTGGTAAAAGGTCA
TGTATTAAGTGTTGATGAAAATGAAGTTGAATATCGGCTTATTGGTGATGACTACGCCCC
GGATGAAGAGGAGGAAATTACTTCGGCTGAAGAACTGCATACCATTCATTCAATGGAGGC
AACTCACATAATTGTCGCTGCCGGTCCTTGGACTCCCCAATTAATACCCAACTTGCGAAT
AAGTGGAGCACGAATTCATAGCATAACTATCGATCTTCCTATCAAGCTAAACGGCAATGC
TGTATTTTCTGAAATTACCTATAAAGATGGGACAATTGCTGCTCCGGAGTTTTATGCACG
TGAAGATGAGCTGTATGTATGTGGTGAATTCGATGACGAGCCTTTGCCTGAATTGTCGTC
AGATACGAAGGTGGATCAAGATAAATGCGCTTTGATTAAACAATGTGCCAACCATTTCCA
CCAAATAATTCGTGATTCTCCTGTTAAAGTTCGTCAAGCGTGTTATTTGCCCATTTCTAA
TGCAACGGGTGCTCCTGTCATTGGAAAAATTGGTTCATCTATTTATGTTGCGGCAGCTCA
CGGCTGTTGGGGTATAACTTTGGGACCTGGTACAGGAAAAGTGTTATCTGAACTCATTTT
GGATGGTGCTGTTACTAGCGCAAACATTGATCTTTTAGATCCGGAAGGTTCTTTGGAATA
AAATCACCTTAATTATGGCCATATTTGTCTTCATATCCCTTCTTGTTTCTTATTTTTTTA
CGCTTAGCCTTTTATCCTTTATTTTCACTCTTTTATTCATCACATTCTCATTTATGAGAA
AAGTCTAGGCATATTTTGGGAAACATATTTTCGAATCATGGTATTGATAAGATCATGATT
ATGAACGACTACTTTACTACCATCAACTCATAACAATTCTTGTTTGCTATCATCTTATTT
TTGTCTTGACATCATAGTCAGCTTGAAAATTATTTGTTTTTCTATCTCCCTTTTTGAGCA
TTTTGCGTACCGATTTTGTTTATTTTTCCGTTGAACTTTTTGTTCTGCTTAAGTTAGAAG
TAGAATCACTGAATACCGTCATTTTTAATGTGCCTCTTGATCACGGTGTTGAGTTTCATC
CTGTTGGGTGCATTTTACGGCATAGGCACTTAGTGTATATATTTTGTAAATCCCTTTTTA
TTTAGTGTAATTTATTTTTCTACATAATTCGATACTTTCTTTAGTTATTTTCCACTTCGT
ATGTGCTTAACAAATAGGATTTGAATCCGATAATATACAAGCAGATTGTAAAAGATCACT
TTAAAAAACCAACATAGATAATGTTTTAAAGCAAAATATGTGTTTATACTAACAGTTGGA
ATCATTTGCCTTCATTTTCAAAACTCATAGTCAGAGTAACAGTGCATTGCTTAAAAACAT
AACCGGCACGGTAAAGAATTATTATTATGTTGATTTATTCTAAATTCTGGCCCAAACTAA
CATAATCTAGTGATATGCAAATAACACAAGTATCCCTTCCACAGTGGTAATATGGAATGA
GCTTGACATTTAGTACATAAGGTATATAATTGTGTAGGCTGTGTACTCATTTTATAAGGG
ACAGAAAAACAGAATGAAACTTGACAGACATGTAACTAAAGTTATAAAACTTTAAAGATT
TAAAGCTCATCGGCCATTTCGTCTTCCACTGCGACCTGATCCTCAAGATCGGGTGCTGGA
ACAGATTCTTTCTCCTTCTTGATGGGTTCGAAAGAGGCATGTTTATCTATAAAGGCACTC
AAGTCCTCTAACGTACGGTCACCTTCATAACGTACAGGGTTTACTTTGTCATTAGCTTTA
AAGAACATAATAGTAGGGAAGCCAGAAATAGAGACCGATATATCATTTTCAGTTGCATCG
ATTTTGGCTACAACAACATTAGAGTCATCAGAATACTCCTCAGCTAATTTTTCGTAAGTT
GGAGCGAGATTCTTGCAGTGACCACACCAAGGAGCATAAAACTCAACAAGAACATCCTTA
GTTTCATCCATAACAATATCATCAAAATTATCAGCTACTAACACCACTAAATCTTCTTGA
GATTCAGGAATGGGTTGACTTTTAATCTTTGGCTGTAGCTTTCCATCAACAAAATCACCA
ACAAATTTAGTCATGGCTTTTGCCGTCAATTCAGTAGTAGGGAAAGGATATTTGAGCATG
CTTTTAAGGTTTGCAATTACAAACGCAGGCCAGTCACTTTCAACATTCATTTGCTTAGCT
ACTGCTCCATAACGTACAGCATCTAAGAAAGCGAAACGAAGGGTATCCTGATACTTTTTA
GCTAGGGGTTGAAAAACGTCATATAGTTCATCACGAGATTCAGTGGAGTTATAAAATATA
ATTCCCAAAGGCAAACCACTTTGCTGATATTTACCAAAGGTCATCTGATTTAGCTCATCA
AGCAAGGGAATACTAGATACACCAATAAAGTCTGCAATACTAGCTGGATCCCAATCACCA
GTGTAAACAAGCTTATCGGAATCTTGAGCAGCGTCTTTAGTAAAAGCTACAATTCCTGGG
AAATTGGAACCCAAAGACTTAGCAAGCTCCTTATCGTCAGAAGCAGCAAAGACAAAGTCA
TCCTTCATTACTTCGGCAACCTCGGTATAGGTGTCATTCAATTTTTGATCTTTGAAAAAT
GCTACTACAGCCAAATCATCGGCCTTTTCAACAAAATTTTCAAGGGTGTCTTTAGATATG
GGCTTAACAGTGGGAAGGAGTTGTTTCCTCATATATTTAACCAAAGCATCATGTTTTCTA
GGTCCAGAATATTGAGAAATTTGTTTTCCGTTTTTGAATACATTTAGTGTGGGATATCCA
CGAATACTGTATTCAGAACACAAATCGCCTTCTTCAGTACAATCTACTTCAACCAAAGAG
ATACCGTCCTTCTCCAACTCATCAGCAGCTGACTCATACTCAGGAGCCAATGCCTTACAA
TGACCACACCAAGGAGCATAGAACTTTACCATTAAAACCTTGTCTGCAGTGATTAACTCA
TTCAAACCTTCTTTATTTACTTTGGGAACTTCAGCAGAGGCACAAAAGAATCCTCCAGAG
AAAGCCAAAAAGGCTGCTAACAAATTACTAATCTTCATTTTTTAATAATCACACCAGTAA
ATGTTTATTCTACCAACTGTAAAATGGAAGTAGTTGGTTGTTGACAGGTGACATATTATG
CTACCAAGCCTAGTTAAATGGGACTATAAGAGATCCGTCCAGCGTGTTAAGAGGATAAAT
AGTGCATAATACACTGCTGTCTTACATTACGTTATTATTAGTGTGTAAACTAGTTCCAGT
CGTCATGCTGCGCAAATTCGATTAATAATTAAGGTCAAAAAATGTTAGCATATATTCTGC
TTACCACAGCAATTTGTGGTATTGCTTAAAGCTCAATATTCAAAAAAAGATAAAAAATTT
ACAATTATATTAATACATGAATAGAGTACTTTGTTAGAAAATCCATCAGTTTCATTATCT
GATTGAATTTTTTTTATAACACATGTACAATTAAAAATATTTCTTACTTTATAAAGATAG
CCAAAAATAAAATATAACGTTAATTAATATTCAATTTTATGAATTGATAAAACATTATTC
ACTTTCTGCATGGATTTGCATATAAACAAGTAAACAATCAAAATGAAATTATAAAAAATT
TACTTATACATGAGAAGACTTAGTTAAAATCAATGTTGTATCCATTTTTGATCCTATGCT
TTCTGGCAAAAATTCCTTCCAAACTACTTAATTATATCTGCTTAGAGAAATCTTAAGAAA
CGATAAAAAATTATAATTTTGAAAATTGACTTTACTTTTGTTGGAAACTATAAAAATTCG
ATCATAAACTTTTTGTATTCTTCTTTGGCTTAATCAAACATATGAATACAAATTGTATTT
TACTTTATTTTATTTTTTTTATAAATTCAATACATTCATTTTAATAATTTGCGTTCTATG
AGCACTGAAATTTAAGCCGTTAAATGCAAAAATATTATTATAACATAAAAAAATCGAGCT
TAAATATAAATAATATACATACACAAAGAGTAATGTTCAAAGCTATCAACATAAAAAGAT
AAAGAGATGATTAGGATAAATTGCAGCTCATGATACATCAAGGAAGTTAAAACAAAAAAT
TCCAGACTGAAAAGCATATAAGATTAGTTCGTTTAAATATTGTCCTAACAAGGATTACAC
ATAATGTATAACCAAAAGTAAAATGCTATTTTATATGACCATCCGAATATTCCCAATAAG
TCTATAGAAATAATGTGAAATCAAATGTCTTATCAGAAGGCAAAGCAGAAGACTCTCTTT
GCGTAGTTGGAACTTGATGTATGGTATATAATGTATCAATATACTGTTGTCTGAGGAGCC
ATGGATGAACATATGCAAAATTCTCAAAAATCATTTGATATAAGCCTATATCAGCAAGAT
ATGAATGAAGTAGTGGTGCAATAGAATTGGTGGAAATGATTTGGTCGAGTTTCCAAAAAC
TTTGATGGGAAATATCCGTACCAGTAGTAATGATTTCAAGTTTAACATGAAACAGAGTGT
CAAACATTTTTAGAGCATCCAAATGAGAATCCAATGAAATTTTGATAATAACAGGAACAT
CGACAGAGTCCCAGTTCAATGAATCCGGCCCCACTAAATCATCTGAACCAATGATTATGA
GGCTACTATACAAAGAAGATTCTAAAGCTTCAGCAGGATCGGAGACATAGCGGAAAATCA
TTTCTATAGTTTTGCTTTGCCAAACATAAATTGTTTCTCCATTATCAAGTTTTTTTTCAT
GACCAAAGCTTTCCAGCAAACGATAAAAAAGTTGCCAACCCACAGTAGTATTTATATCAC
TAACATCTCCTGCTTGAAGCGCAACGGCTATATTAATGACAGGCTTTGTGTGAGTTGCAT
CCAAGCTTTGTATTAATTCTTCGGTTCTAGCATCTGGCTTTATTAAGATTGGTTCCTCAT
CAGGACTGTCCAACGGTGAAAGAACAGTTTCCATGAAAACGTGACTTGCAGCAATTTCTT
GAAGATATTTTTGTTTTAATTCACTACTAACCATGCTTTGCTCCATCATCAAACTTTTTT
CAAAAGCTCCACGATCACGCATGTTTCGCCAAAAGCGATAAATAGTAGTACCTGACATCC
TTCGAAGGATCATTTGATAATCCCCAGTTTCATATTCAGCATTAATCGTTATCACACAAC
CACGATAAAGCCAAGATTTAGAACTACTGTTAAAATGAAATCTTGAATCACTAGGATAAC
TTTCAATTCTTTCATCAGAATATGTGTAACGTAATAACAACTCATAAAATACCCTTTCGT
AACCTTCAAAGTGCGATCCATTTTTTAAATTTAAGAATTCCTTTAACAAAAATGATGCAA
GTTGTGCTCTTTCAGTAGTTTCACACCCTAAGAAAAGGTTTGAAATTATGGAATAAGAAA
AGGAAACTAAATATAAACAAAAAACTTTAGTATTTGGATTAACCAACTTTTTGTGACCAT
CAAGTTCTTCTTTTTTTGTCCGGATAACCTTTAAGCAAAAAAGACAGATGCTCTGAATAG
TTTCTTTTTCTAAGCCTTCATTCAATTCCCAGTTGTCGCTCACCACGTGAAGAAGTCGAA
GAAAATTGACCAAACTACGTTCCGATAAATTAGAAGACATTGTAATAGAAAAAAATTTAG
GTAGATGCATAATTGAAAATGACTGCATGGCACAGCAATTAGTTATTAGAGTATCGATAC
ATGACTCCATTGTTTTATCTCCCTTTTCAGCGAAACGATTGAGTAATTGGAAGAATTGTT
CATGAGCAGTTGGAGGTAGAACATCTTTATAAACCATCAAAACAGAAAGAATTTTTGATA
GACTGACGAGCAAATCCTCAATTCGAAAGAAATCCGAAAAATTTATATTTAATGATTGTT
TACCATTAATGATGTCTCTTAAAGAGTTCAAAAGGAGCTGTAAAGCTTCAACAGTTTTTG
TAAACATCTTTGTGTTTCGAAGCTGATTAGTAAAATTAATCAATATGTATTGAACAACTT
TCCAATCTGTTTCATGGGTAACAATATACATAACATTTTTTACCCATTCATTAATCGGCA
AACTCATTAAATCCTTTGACAAAGTAGCTGAGGTATTCACCTTCAGGGGAAACTTTTGAA
AAACTGGAGAAAACGACAAATCTCTGTCCTTTACTTTATTGTCCCGACAGCGTTGAGCTT
CTTCAGATATAAAAGGGTTATGCCATTGCGTACTATATACAGATATTAACTCTAACTGAG
CGGGAGACAAGTTAACAAAACAATAGTCATTAGTGTTTATTCGTAGTTGTAATAATAACT
TCAATACTGGAATTCGAAAAGTACGTCGAATTTTGAAATCACACGAAATTTCGACCAACC
CATCGTAAAGCACTGATTTAAATTCGGGTAGCAAAACATAATAAAATGTTAAGCTTACTA
TTGCCTGAATAGATCTAAGTTGTAAATCCCCATTACTGCTGTTATGAGCATAAAAGCATA
ATGAGTCTTTCACCTCGTGAAATACATTCGATGGATATATCCAAGATAAATCACAAACTA
AGGAAATAACTTCATCAATTATAACTTCGGAACTAGATTTATCCAAACTTTTCACTAAGG
GACAAAGCATTCGAGCATACACTTCAGGGCGAAGTTCAACTGGACAAGCAAATAGAACTT
TTCTAAAGAGACCAATTAAGTAGACATGGAAATCCAAAGAAAAACTAGTATCAAAATAAG
ATTTAAGTAGAATTGTTTGATCCTCAAGCCATCCTTCCGAATATGGCAACTGTGATCGTA
AATCAAGAACAGTAAACAACTTTTGGCTAAGTGTAGGGGTTAAATATGAAAAATTAATTT
TCAGGAACTCATGAAACTTCTCTAGAACAAAATGATTAGAGTCTGGTTTTAAAATTTCGT
TAAATAAAAGAAGATGTTGTAATTGATACGATGCAATAGACTCAATTATATTAGGCTCAA
TGTGCTGCCAAGTTCCAGGTCGGTAATTGAGAGATTTAGGAAGTGATGAAGATATTTCAA
CAAGCAAATCTAAAAGGCTGATCCATTCATCTGCATAAAGCACTTCAACAAAAGAACGGC
GCTCCAAAGCATTATATAAAGAACGAGTGGTTTCTAAAGCTATTCGACTAGATTTATTCT
TTAAGGATCTTTGAAGGAATCCAAGCAGCATTCCTCTAGTGCAATACACTGATCTAGGGA
TATCGGTAAAGAGAGCACTCACGATTTGAATACCACCCATAATCGCTATATAAGAACCTT
CATCTGTCTCTTCCATTATCCGTTTTAGGGAATTAAGTGCTTCGTACTTGGTCGCTGTCT
TCAACAGTTTCTCAACAATCTGCTGAGCTGATTGTGAGCTTGCGACTAAGCCAAATTTTG
CTCGACATACTACTTCAACAATAGAATACAAAACAGCGGAAGATATGCGACCATAGGATA
TAATACAATTTAATAACGAAAAAACTAATGCAATGTCTTCTTCATCGGTGGTGCTTTTTG
AGACCCACACACAATTCGCTAGCATAGAAGAAACCTCCATTTCATCAAATAAATTAAAGC
CCACCCTGAACATATTCGTAAGCAAGAGAATTATCTGACGAAAACAACGGGTGTAATTTC
TCAATTCAGCACTTCCTTTGAAGGATTTTCTCGACTGAGCTCGCATATCATCAATAATCG
TAAATAAATCAGTCAACCATTCAGACAAAACTTTAAGTATGTCATTTGAAAAAGACTCAG
TTCTTTCGCCTTGGGATGTAATAACAATCAAGGCGTCTACAGTAGCAGGATAGTATTCAG
AATTCGGAACCTTTGACAGCTCGTTGAATAATAGTGCACGGTCATCGGAAGACATTTCTT
TATGCTTTTCAGCTGCATGAGTCCATAAGGAAATAGTGGCTGCCAGTATGTTTCCGTGAA
CTTTATTTTCAATAATGTCTTTAGTGGAATCAACAAGTTTTTGTAGGATTACATTTTTAC
AAAACTGCTCATTGTTGATGAGCCTTTTTATGCGTTTGTAGCGTTTATCCAATGACTGTT
GATTCGATATTTGGGTGAGAATCGTGTCTATATCCAAAGCCTTCATAGCTTAGATATAAA
TCGATGCAGCAAACAACGACAATTTTTCTTTAACCCAAACGTAATATAGGTCCTGGGTTG
GCACCGATTTAAGTATTAAGATTTTAAATATATTTAAAAAGTGCTAAATTAAAGATTTAA
TGAAGTAAACCCAAATTATAGACTGCTTAAGCCGTGGAGGATTATTATAAACTCCTGAAA
AGATAGCCTTAAGAAACGTGCAGATATCGAACTGTAACGGATTGTAAAAGCACACCTCAA
TATAGCATCGATTAGGATTTATTCAATTTCTATGTTTTAGTCAATAAAATCGAAACAATG
AGTCTTCTTCGCGTTGAAGAAGTCAGAAGATGGTTAATACATACATAATTTTAGCGAGTA
TATGATAAATCTGTTGGTGAATTTCGGAGTCAAGGTGGAGATATGCAAATTACTAAATAC
AAGAATAACCATTTAAAAAATGTTTAATCAACCACATGTATTTCAAGAATCTACATTGAA
AAGTATTAAGTATTATCTCAAGTTATGCAACATTTATCATAGAACTAAAATTAAAAATTA
AGGAATTTTTTATTAATTGTTTATTTTTTAAATAAAAAGTGTCTCAGTTAATTTATGAGA
GAAGCCATTCTCCAAAATTAGTGACATTAAAAAACTGAGTGATGATTTGTCTATTGTGAC
CGTAAGTAAAGGAAATAATATTGCAAAAAAAATATGATACAAATTAAGGAAATATACCAG
TGTAGTAATAGAGTTTACAAAATTTAGTTTGTAAACTTTGTAACCAAAAATCAATGCGGT
TAACTATTTCCGAGAGCAAATAGTTATATGTAAACAGGAACAAAAATTCAAGGAGATGCA
GGGTCAATTGACCATATGCGAGCACGTAAATCACCACTTCCCGAAGCAAATTGCCTACCA
TCTGGGCTAAAGCATACGGAAATAACTGAATTCTTGTGTCCTTGACAAGTGAGATAAGAT
TGGCCTGTTTGCAAATCCCAGAATTGCATACTTCTATCCTTCGATCCGCTTAATCCCCAA
CGGCTGTCGGGTGAAACAGCTACTGAAAGAACAAAATCAGTATGTCCTGTATAGGTGGCT
TTGCAAATACCTTCAGGCTTAATAGCTGAAAGGCCAACTGAACGAGTTGCTTGTAATTCC
CAGACTTTGATAGTCTTATCAAGACTTCCACTAAGAAGAATGCTGCTGTCGGGCGAAAAG
GCAATAGAATAAACACTCTCCTTATGACCTTCCAATCGTTCAACCAAAGTACCCGACACA
GACCATACTCGAATTATCTGATCTAGACTACCAACTGCAATGAATTGATCATTTGGAGAG
ATGGCTATTGCCGTCACACCATTCTCAATTTCTAACTTTAAAATACATTGACCTGTCTCC
ACATCCCAGAGTCGTGCAGTTCGATCGCCACTACCAGAGACGATGAATCGCCCATTATGG
CTAAAATCTAAGGAATAGATATCTTGTTCATGACCTGAAAATACGTAACGAACTTTTTGA
GTTGAGAGATCCCAGAGTTTTATTTGACGATCTTCTGTTCCCGTGACTAAATACTTACCA
TCAGGGCTGAAAGCAATGGTTCTCACATACAAATCACGGGAAGGATCAGGTGATTCTTCA
TGCAAAGTAAAAAGTTTTTTGCCAGTCTGAACATCAAAGACATTAGCGGCCTGGTTACAG
CCAGTTGCTAAATACTTGCCATTGTTACTAAACTTAACGCAGCAAACAACACTGGGATGC
TCTAGTGTGTGCACGAGATTAATATTAAAAACCCTTTTGCATGCTGGGTTATAAGTGACG
TACCAACTCTGAGAAGTTGTCTTTCTAGCAGCTTCTGTATCTGAAACTGGAGCAATCTGT
TCTCTTCCCTGATATTCTCCATCAGGACCCGCTTGGGATATAGAACCAGCATTCGCAGAA
GCAGTCATAGAAGGTTCAGCCGAAGGAGTTGCTTTGGTAGGAATACGCGGTGGCTGGACA
TTCACAGCAGGTTTTGAAGTAGCACTTGGATTATAATAATTGGAAACACCAGGCAATTGA
GGATTTGGTTGTTGAGAAACCTGATTTGCTCCGTAATTAACAGGAGGGATATATAAAGGT
GTAGTACTAGGTAAATTGGATGTAGATATCGCGGGATTTTGAGAAGCAATTCCCTGATTA
AAATTTTGCCCGCTAGAAGCCTCTACTGAAGGAGGAATTGGAGGCATCAATACTTCAGCA
ACATTATTTTGAGGATAAGCTGATTGGTGAATTGGAGGGATTTGCTGAAAGGCAGGTAGA
TGGTTACTTGGAGGCTGAGAAGTAGATTTGGTTTGAGAGGGATGTTCCTGATCAATATGG
GTAACTTGATTATTAGAAGCGGCAAGTTCAGATCTTTCTCCACGATTTCTATAACTTGCG
GTATTCGCTTCGACACCTAATTCTTCAAGCTCTCGCTTCAACTTGTTGATATCTTTTTCG
TACCTATAAATGTTAGTAAATTGGTGAAGACAGATGTTATAAAGGTTTTTTTTTTTTTAC
TTCAAGCATATAAATCTCGAGCGACACGTATGCTATTATAAAATAATGATGAATTTCACA
GAAAAGAAGTAGATACTATATAATCCCTCGATACCTTTAACATATAAAAACTTACGTTTC
TCTAATAGATTTTTGTTTTTCATACATATCATCCACGGTTTTTCGGAACGCTTCAATTTC
TTGAATTTGAGATTGTATCACTGCAATAGAACAGAATGTTAGTTTCCAAAAAATAGCTAA
TTTAATTTATTTTATTCAAACACGTACTAGAAGATTCATAGTCGTTTCCGCGCGCCTTGG
ACGCGAAGCTATGATGAGCCAAAGCATTGTATTCAGCCTTCAACGCATCCAGCATTTCTT
GAACTTTCGTGGCATCCTCCACTGACGCCATTTTTTTTTTCAGTCAGACTTATTGCAAAA
ACTGAATCCGATTGATATACGCCCTTTTACAACAATAGCAACACTTGAATTGTGGTACAA
GAATAAACTTGTGTTCTTGAACGTTTGTAGCAGCACTTTTATCGAGCGGCTCCTTGTGCT
GCGCTAATCTTTAAATAGAGAATGTGGTGCTACATATTTTTGGTTGAGCAAGTATCACAA
AATTAGTATGGCGTGTGTGTTGGCAACTTGTCCCAATTATTTTGAAATTCATTTGAATTA
TAGAGAAAAGCAATTCGAAACCCTTTACTGTTTGATTTTTTGTAGCGTTTATATTATTTT
TTTGAATATAGATTTTCTTGCTTTTCAGTTGATGTTTGTTATAAAAAAATAGTTATAACT
TTGAAACGTAGTGTAATTCATTTTTTTTTTATTGATGGAAAAATTTGTTAACCGTTTTTA
TATATCAATATAAAAAAATTAAAATTTGTGTTTAATCAATTTATTATCTGATCCTTGTTT
AATTAGATTGTTTACCGACCTTTGTAAGACATTATTACAGTGAGTTTTATCTTGATAAGT
ATTAATTAAAAGTTATGATAGTATTTAACCCGTAAATTCACATTTCATTTGCTAATGACT
CAGTTAATCATAAGTGACATTATTTGTTTAATGATGCGAAATTTGACGCACTTTACTGAT
ATTAAAACATTGTTGGTTGTCTTAAAGATGCTTTTTTCATATAATCTAGTTATCATGAAG
AAGGATGAAAAAATCCCATAGTTGAAATTTATTAACACTAAAGCAAAATGTTTAAGCGCA
GCAAACCGAAGCCGTCAGAAATTGAGCATTTAATCTGACACGATATGCCATTTACACTTC
AAGGGCGATTAATAAATACACTTTGGATTTATTTTTAAATCATATTTATTGCTTATTTAC
TTATCAATTTTTGTTTGATGTACTATTTAAGTTGTTTTGAATTTTTTTTTTATATGACAT
TAGTTTGGGATTACTACCCAGTTTAATCAGTTTAATGATACAGGAGGAAAGCAAGATTAA
AAAAGGGACGGACAACGTTCATTGCATATCTTGTTATTGCTTGTCAGTTTACGGCCCTCA
GCGTTTGTTAAGCTACACTAACTATTTACTTGTAACTTGATAAATTTTGGTATGCTGGTG
GTAATACGAGTAGGGGCCAGACATAAAGCAATGCGACAATTAATGATATGTTGCATAGTG
GGGCATAATGTAGTGTAACAGCTGACGCTATATATCATCGAGATGTTTTTACTTACGTTT
TACAAACTATTTCACTAAAAAGTTTCCGTATAGTTTTATCAGCAATTTGTTAATATTGAT
ATCAATACATATATATATATATATATAAGTCTATTTATACATCGATAACTCTACTAGTCC
CATTGTCAATGCTAGTGAATATACTTGTTTTCCGACAGAAATGACTCGTACTCGTGTACA
AAAAATGATACCGAAAACCATTGAATACCAAAAAATGATATCTGGTCAACCGTAAGGCTA
ATGCTTAAAACTTGTCGAGCTAATATATCATCTTCGTTGACATGTTTGAAGTCACATTGA
ACGCAGGGAGATATTCTAATTACTAAATAACAGGTACAAGGCTTACGACGAGGAGTTGAC
TCAAGCGAGATGTAATGCTAAAAAATTAATGCGAAGGTTTAATGACACTATGGGAGATTT
GGAAAATGTAGGCCCAGCAGAATTGATTAAAAGACGAGCTGAACTGTTGGCTGAAGTTTT
TGTATTTGACGAATCTTCAGCACCAGAGATTGAGCCACCTATGGCTTTTGATTACGGATT
TAACGTTCATTTTGGAAAAAAATTCTTTGCAAATTATAATTGTACATTTCTAGATGTTGC
CATAATTACTATTGGTAATAATGTAATGCTAGGCCCCAATGTATGTTTATATATATATAT
AGTTACTTTCAAGTCATTCATTCAAAAAATAAATATACTAATGGTGTCTTTCCAGGTTCA
ACTATGTACAGCAACACATCCCTTGGATTTTAAAGCAAGGAACTCCGGAATTGAATTTGG
TTTACCAATTAACGTATGCGTTAGTCCAGTTATTGAAACATCTTACAACTAACAAACAAA
ATTTTATCAAGATTCAGGACAATGTTTGGATTGGTATGGGAGTTATAGTTCTCCCAGGTG
TTACTATCGGGGAAGGCAGTGTAATTGGAGCGGGTGCTGTTGTTACAAAAGACATCCCAC
CTAATACGTTGGCTGTAGGATCACCTGCCAAACCTATTCGTAAAATTGAAAACGAGTGAA
CGAGTGTAATTTTTTTTTTTATTATTTCATCTAACGATTAAATGCTCTTTGAACTTCTTA
AGTTCACCTGGCTTGGTTCCTAAATTTTTAAAATAGTATAAATAATATTATATTATGTTT
GAGCTTTAAATTGTTATATAGAAGACTTAGAATGCTAAAAGAAATCCATTTCTCACTCGC
CAAGTAGGATCAGTTTCCTCCTATGACTTGCTAAAGCCCCCACGTGGTACTGCAATCGAT
TTTAATTCTAATGCTTAGCCAAGTCTAAAATAGTTGAAATTCTTAGTGGGATAAGAACTC
TTAACCCCCACGATATATTTGAATGCTAAATAACCTAACCTAAAACCATTTTACACATTT
TATTACTAACTTCATTATATTCTTGTAGAGGAACCATCCCATTCACCAGTTCTGAAGTCT
CGACAACGAAAATTCATAAAATATGGCGCCTGCAGAACTTAAACGACCTGATTTAATCGT
TCCCTACAAAGCTAGAGTCAAAGCAAATGAAGAAGGTAAAGTAGAAAGCACTTTCAAATT
GAACCCAATCGTGAGTTACGCTGATTTAATCGCTCAAGCTTTAGTTCATTGTGGAATATT
TTAAATCCTTTCTTTCGTCAAATAATTTATTAAGTTTGCTAACCCTATTATAGTTGGCTT
GAGTTTGGTAAGCACAGCCACGTGTATGGCTGCTTTATTTCTTCGTTTCAAGTATGTAAG
ATATTTTAGGATTTTCATGTTAACGAGAAGATTAATTGCATGGGTTGCTTTTATCCTAAC
CTTTTCAAATTTACTGAACGCAAATACGTCTCCCAGCTCATCTCCGACTTCAATGGCTTT
GTAAGTAATCCTAATTCATTGCATTAATGTAGTTCTATGGATGTTAACATTTGATCAGTA
TGGGTATCGCGGCTCTTGTGTCAACATATTTACCGGTAAGTTGAATTTTTATATTTACTT
TGTCGATTAACTTGTGCAGCAATTTTTAAATACTCCAAACAAAACTTAGTAATTTTTAAG
TCAGTGAATTAATAAGAGTATTAAGCTGATTTTTTTCTGGATAATTAAATTTATGCACAA
TGTAAATATCTAATGGTGAAGAGTTCAGATACATTTCTAACTACCATTTCAATCACGTAG
CAGACGCGTAAAAAATTGGCTGTTTGTGTTTTCTCATTGTTAAGCTAGTGAAAATGTAAA
TTTATTTCTTACATCCTGTTGCTCTTTCATTTTTTCTTCCTAATGTATTTTAGTTGCTTT
TTTAAACCCAATGAGAACAAAGGCTTAAAGTAAATATATATAATTTTCACATGTTCAACA
GTTTACCGTTAACAAATGCACGGACCTTGATTATGATTAATGGTTGAATGAAAAATATCA
ACTTTCCTTATCTTTAACTATAATTTAAATGAAGTAGTAGTTCATTAATACTAAAGCAGA
CTTGCATTGCAAATGCTGAACATTACTAAAAGGTTGGTCTAGTTATAAGGTAACTGAGCG
TGCACTTTATTATTTTAACGTGTTGGGTGCGCCCCATTAATAATGAAATACTGCATATGA
GTGAATGGTCCTACTATTGTTCCCTGCCCTTCTCCAACAACGCAAATCGGATATCCTAAC
TCGGTGTAATTCCAAGGCGATATCGATATTTGTGCAACTTTTTTTTAAAGTTATCACAAA
TAGAAGAGAGGTTGCTATAAAAATGTCAACGACCGCAAGAAGACGTCTCATGCGAGATTT
TAAGGTACGGCAGTTGTGGATCCGAGAAGACTTATATTAACCAATTCTTAGAGGATGCAG
CAAGATCCTCCTGCTGGAGTTTCAGCTTCCCCTGTCTCTGACAATGTAATGCTTTGGTAA
GTGTTTACCTATGTCAATTCATTTTTCTCTTATTGTTATGCAACGTAATGGTGAATATAT
GTGCTATATATTGAATGCCTTTTTTGCCATATATTTAGGAAGGAGATCGTTTCAAAATTC
TTACAAGAAGCGATCTTTTTATGCTTGTTGGTTTCTGGATTGATTGCTTTTGTTTTTTAT
TATTGATGTTGGACTAACCATTTGAGCAGGAATGCTGTTATCATTGGCCCAGCAGACACT
CCATTTGAAGATGGAACTTTTAAGTTGGTTCTTTCTTTTGATGAACAATATCCTAATAAA
CCTCCTCTTGTAAAATTCGTCTCCACAATGGTATGCTTAGTCATTGTATTTAGACAAGTC
TTAAATTAGATTATTTGATTTGTTGTAATTTACTTTTTTCTTGGTTTTTTTTGTTTACTT
ACTTATTGGCTTTAGTTCCATCCAAATGTGTACGCAAATGGCGAACTTTGCTTGGACATT
CTGCAAAACAGGTGGTCTCCAACTTACGATGTGGCAGCAATTCTTACCTCTATTCAAAGG
TTTGCTTTTCAGAAATATTACTTAAATTTCTCATAACTAACTTTTAGCTTACTTAATGAT
CCAAATAATGCGTCCCCTGCAAATGCCGAAGCTGCTCAGCTGCATCGTGAAAACAAGAAG
GAGTATGTGCGTCGAGTACGAAAAACTGTAGAAGACTCCTGGGAAAGTTGATTTCAAGAC
ATAGCTGTCTTAATAATCCCTATTTCATTAGAACTTACTCTTCTTTTTCAACCGCCTTTC
ACATTAAATCTATTTAAGTGCTTCAAAGTTGCCAAAATTGTAACTATAGTAAATCATTAA
GATTTTTTTGTTTACATCTACGAATGAATGATTTCTTCCTTATGTTTAGAACTTGTAAAC
TATATTAATGTGCGACTAATCACATATACAGACATGTACATGCAAAATTTATATTGATCT
TATTAAACATAACCTGCCCTAAACCACACAAAAATACCAAACCAAGCGCAAAAACTCCAT
TTTTTTAAATACATATGGTCAATTTTTTTAAGTAAACCTCAACGGCTGTTCCCAAAATAA
TGATTAACGACGTTTCAAATTCTTCTTTCTTTTACGATATGACTGGCCAATTTGAACAGG
TGAAGCTAATGAGCCATCGTTAACGTCTTCAAAATTAGCACGTCTCTTAGCTCTAGAAGT
CAGGTCTAATTTACGATTTGAAAAGTCATCGTCATGGAATTTGCGATCAAGCAATGACCA
GTCTTCACCACCATAATCGTGTTTCTTTACACGTTTAGATTTCTTTAAATCTTTCTTCGA
TAATTTAGGAAGGCGAGTATAATTACTTTCCTCATACTCTATCCTCTCACGCATTTTTTG
CAATTCTCGTTCATCAGCATGAATGACACGTCCACGTTTCTCAAGATTTGAACCTACACT
CGGCATACTTTGAGGAACAGATGACATATCAGATGAGACAAACTCATCCACTAAATGATT
AGGACGATGCCTTGTACGCTTTTCGGAATCCATTGTAACTGCACGAATACGAGGAGGGCG
ATAAATTCCATCTTTAGCGGATCTCAGTTCCTCTTCTTCATCTTCAGAAGATATAGAGCT
TTTGTCATCCTCTTTTACAACATTATTTTCACTAGCTGGCCCATCACTATCATCGGCAAA
TTCGCTTAAATTTGGTTTGTAATGAAGTTTCAGGGAATCCTGAGAATCTTTGTCATTTCC
ATTGTTTTCTGGTTCCTTAATAGACCCTATTTCCTCTTTTCGACCAGCAGCTCTCAACAA
CTTATCTACAGAATACTGGATGCGGTTTTCCAAAGGTCGAATTTTCTCAATCTCTATGCG
TAACTGAACAAGTTTCTCAACGACATCTTGGTGTTGTAAAAAACTTTCATCGTCCAATTT
CACAAGCATTAGAAAAGCTAATTTTTGTACATAAGATAAAAGCAATTGACACTTCAAAGA
TACTAAGGATACCCCATCGCTTGAGGATGATGAAGTTTTAGGCAAAGCTTCAAGAGCAGT
TTGGATGCTCTTATTTAATACATCCATATTTCAATATGTTAATGTATTGCCTCAAAAATA
CAAACTTCTTAAAGTATTGGGTAAACAATTAGTTGGTGTGTACGCTAGAATAAATTGCTG
AATCAAAAATTTGCCATAACCCAGTATGTAATTACGGTATTTTGCAGCGTTACGCTATGT
GCTCATAAAGTACAGTTTGACTTGAAAATGGAATAGTCTGAAAATTGTACTGACTTGAAA
AGTCAGTAAGTTTATTAATGTACCCAACGGGGTTACAGATGTCAAATCAGTAGGAAATTA
AACATTCAGCGAGTTGTTAACTTCACCTACAATTAGCATATTTTAACATTGTTTCAGAGA
TGCTCACTAAGTTTTTATTATAGATATGGCTAAAAGTGTTGTTTTTCAAGTAAAAAAATG
TTATAATAAAATTAAGTAATCATGAATTGAGTGAATTAAATTAAGCAGGTGGTAGAAAAG
ATCCATAGAGACCTGCCTGTATGACAGTGTAAACTATCCATACAAACAAGATGCAATGGC
CAAAAGCTTTTAAGTTTCTGGATTTTGCATACAAGGTTGCATGAGCCATTGACCAGTAGA
GAAGTGGAAGAGCTGAAGACATTCTGTTTAAAACTTGAGTGTGCATGTGGAAACAGCCTA
TATAGAGATATAAGGCACTCAGGACAAGATGCGATTTGATGGATCGGAAACTGTGTAAAG
TGGATCCAGAAATTGAATAAAACAATGCAAATAAGATGGGTATTATAGAGAGTAAAGCAA
ATAAAAAGTTTGGGATATTGTTAAGGGTCCAGTAACGCAAAAATCCAACGTTCCAGTACT
TCTCTTGGACCGCTGGATAAATAAGAGGTAATGATTTATTACACCAAGCTACTCCGGGGC
AAAATAATTTGAATCCAAGATACTGGTTGTAGAAAAAGGGAACAAGTATAATTAAGCATT
TTGTTCCATAACCAACTAGCTGGGAAACTTGCATAAATGTAAGTTGTAATCGTTCTAAGC
TTATTTTTAAGGTCCCAATAGCTGGCATTCCAAAGAATATGCACCAAAATATTCCATTGC
TACGAATTAAGGTTGCAAGAGACCACAAAAATGCTGCGGGATATTGTTGCTTCTTTATGA
ACAAAAGCAGCCCCAAGAAACTGAAAGCAGCAAAGAGTGATTCTGTGTAACCCACGGACA
TATATATTCCAGAAGGAGAGAAACAATAAAATATCACTGTATAAGCGGTCATTTTTTGAT
TTGAGAAAATGGACTTCGTTAATAGGTAAAGGGCATAGCAAGCAATTGCATGAAAAAATA
TAGAAGCAAAACAAGAAACTATGCCTAAAAGCACAACATCCTTGCTTCGAAAAGCAAGAA
AAGAAATAATTTTTGGCCATAAGCTAGAAAAAGCCCATTCTTGTTCAAATAGAGAACCAT
TGACAGCCATATCAACAAAATAGATAGCATCCCATCGAATCCAAGATATGAACAGGGTTC
TAAATATATTTGATTCAGCTAAACGTGATCGATTTTGTCGTAGATATAACATTGCAGTAT
CATCAAAAACACACAAGTGTGACATTATTACTGCAATGCCAAGATAAAGAATCGTAGAAA
GCAAAAAGGTGCAAACACAGATACCTTTAAAGTAGTTATATCCCGACCTAGTCATCCTTA
TCGCTAAGTAACTGTTCGATTTTTTTTCTGCGTTTTTCATCGCGGATTCGTTTAATTTCA
TTATGTATTTCTTCTGGTTCTTTTGGTAATTCCTTTTCTTGAGTATCCCAGAATGTTGAC
TAGTATTTTGTTAAAACAGGTCTTATATACAAACATACATGTTCAATATGTTTTCGATAA
TAACTAGGATGTCCAATATAATACATTGCTGCTAAAGGAAGCGCACAATATAAAGTAAAC
TTTTTAATTAGTATGGTTCATACCTTATTTAAAAATGAATATTCATACCTTGAAAAACTC
CAAGTTCAGGCCTGCCATTAAGAAGTTGGGTGTTGCCGTACTAGGGTTAAGCCTACTAAA
ATTGCAACGTCTTTATGCGAAGCATTTATACATAAGAAATTTCTCAAATGAATACACTCA
TAAATGAATTGAAAGCCACAAAATTAGTATTTAAAAAAGATAATTACTTATAAATATCTA
AATCGACTATCAGGGTGATAATCTATAAAGACAACCTAAAGCTTAATTTAGCTAAGCATG
ACCACACTCATTAAAATGTGTGAAAAATAGATGATTATTAATGGAGAATATATTAACAGT
AAAAGAAAAGTAACGTTTGAAAAACTCGTAAAAGATGTCAATTCGTTTTCGGACTAAATT
AATTTAACTGCCCTAGCTTTCAGGTACAAATAATCCAGTGATTGCACAAGAATATATGAA
AACCGCATTGAGCAAGAACCTATGTAAAAATGTCTCGCGCTGAATTATTTATAAATAGTT
TCTTGAATTTTATCTAAAGCAAGAGCCTAAAACCTTCATTATATTAAAAAATGTAATAAA
AGGCAAAATGTACTTTCATTGAGTGAAGCAAAAAAGAACAAGGAAGTAAGCCAGAAAACA
AACAACAGATATGTTAAGTAAAAGCACAGTAAAACTACCTTATTAATCTCACCAACAAAA
AAGTTGAGAGGTAGACAGATAAAAACGAAAATGTAGTTTAATCGAAGATATATATGCAGA
AGAAAACTTTGATAATAATGCATACTAGGGGTGAAAAGCTAAACCAATCCATCGTATAAA
GAAAGGGCTGACACGATAGTCGGATCACGTTTGGACCCTTCGCAGAATTCCTCAAGTGTC
AGTTGCCCATCTTTGTTTTTATCCATCATATTGAAAATCTTGTTGACGCGCTAAAAAATT
ATTAGACATTATGCTCAACATACTAAATATTCAAACCTTTTCAGGAGTATCTTCATCCTC
CGGTAACTTGACCATGCTACCAACCATTTTGTAGATAGCATCAACAATTCGTAGCATTTC
GTCGTAAGAAATCAATCCATTATTATCAAGATCGTATAATTGAAATGCCCATATAAGTTT
ATCATTCAGTTCACCTCTCGAAGTCACACTTAAAGCACAAATGAATTCTTTAAAATCAAT
GTATCCATTTTTGTCAGCATCAAAAACATTAAATACATATTCAGCGAAAGCACTCGGATC
ACCGAATGGGAAAAATTGTTTATAGATTTTCTGAAATTCAGACTTATTCAAATGGCCAGA
AGGGCAGTCTTTAAAAAACCCTGCATACTTGTTAGATTCAGCGTTAAACATTCAATTTAG
CAGCAATTAAGAATCTTATTCAAATTGCAGAACCATGATGCGGATGTAAAATCAATTTTT
TTAGGATAGCTGTCATACCTTTATACCATTGTTGCAATTCCTTTTTATCAACTTGGATTT
GTTAGTATTGACTAGTTTTACAAAACGTACACCTTGTAGAACGAACTAAGTCTTGGAGTT
GATCTTGAGACAATTTTGATTGTGATTTTCCCATCTTGAAGACAAGTTAATCTTTTCTCA
GAGGATAGTTGGTTTAATTTATAATTTTTTTTAAGTAACTTGTCGGATATTAAAGTTGTT
TAGCAATTAGCAGTAGTTGAAGTTGGGGAGGCGCAGGGTAAATTGAGTTGTCAATCGACA
AGTTGTAACTAGTGTTAAATGGTATTAAAACAGTTCCTATTTGGCTCATTATAAAAGTAA
ATTCATCTTTTTTTAATTCTAAGATATGTAAATTTACGTATACATGTTTGGCAGAAATTT
ATTAGAAAATTTTTAAACTAGTGTATTCCAGATATATAACAATTTATGTGAATAATAAAA
TATGCAAGCTTTGTTGATACTTATGTGAACGAATATAAAAAAATATTTAAATAGTAAGCA
TAAAAAATGATTTTTTATAGATCACTGAAAACATCAAGTTGATGTTTTGAAAGTTCATTT
GTACATTAGTTATTGATCTTGTAGTTTTACCTTTACCATCCTTTATTACAGTTCAGAAAA
TACATTTTTTATATTTTAAATCTATCTGTTTCAAAAATAAAAATATGAACAAAGTAGCTG
GAATTTAACTACAATTGATTATCGATGGATATTGAGATTCCACTGCGCCGCTTGGTAAAT
TTATGTAAATTTTCATTTTTTACGCGTTGAAATAACTCACCACTGATTAAATAGTGCATT
CTCTCATTATTCGGTTTCAAAACTATTGAATTGTCGTTGAAGCAAAGCTATTAATATCAT
TATGGATACCTACATGGAAGAAAGAGAAGCAGGTTGGTAATTATGTTTAACATTTCTTCG
ATTTTCTAATCATTTTCTTACTAATGTCTACAGGACGGTTGGAAATTTATTCCGTCAAGA
GGAATGTCTTAAATATGTTTTCTATAGTAATTGTTTCTGCAACTTACTCTATTTCGCTCG
ATTCGACAGTTTTATATCCAGCAGTATATCATGCAATTGTCAATCAACCGATGCTAGGTG
CTAGGATCCACAATTGTCATAGCAAAATTCCCATTGTAAAGAAGTTGAAAACAATAGACC
TTGATAAGGTCGTTAAATATGCTGATGATCAGAAAGTTGATAGCTTCTGCAATAACGCTC
TTCAAAATTTTAAGCTATGTTATGACGATGAGACACTTCCTCTTTGGATGGTCTATGTAC
TAAATGATAAGTCCGAATTAGTTTTTATATATGATCACTCCCTTTTCGACGGAGGAAGTG
GCCCTTTGTTTCATAAATATGTTTTGGAAGGATTACAAATGTCCAAAACAAATTTTTCAT
CTTCAACCGTGCCAGTATCAGAATTACCACTTCCTAAAAATCTTGAAAAACTAATAGATG
TTCATCCTTCATGGTTTTGTCTAATGAAAGCACTATGGACAAACTCTGGACTTCCGTTCT
CTAAGGGCTTTCGGTCTCCTTCTTATAAAGGTCATGCTCCAGTGCGTCCATTTTCATCGC
ATACAATATTCTTTTCAATTTCTAATGCTGTTGTTAAAAACATCAAGCAACTCTCAAAAA
ACATAGACGCTTCTTTCACTTCGATTTTTTATTCTGTCTTTATGCTCAGTATATATTATG
CTATTGCTAAAAATGGTAAAGTTAACCTAGATATGCTCATTGATGTGAATGCGCGCCGTT
TTTTGCCCGTAGCCAAGCAAACCATGGGAAACTATGTGTTTTCTTACGTTCATCATCTAA
ACGGTTTTCAGCCAAGTCAGCGTCAGGAGGACTATAAACATACCATGGTAGATTTAGCAA
CTGAGTTTTCGCATCGATTAAAAGCAGCGCTTAGCAATCCTAGGGAGATGTCTCAACAAA
TTGGATTGCTAAGTTATATTGATATTGAAGACTACCTTTTAAAATCTTGTGAAAAAACTA
GAGGAAATACGGCTGAAATATCTAATTTGGGGTATTTTAGCTTTCCCGCCGATTCGTCGG
TAAAAATCAAGAATATGGCATTTGCACAACCTTGTTCCAGTCTTTCTGCACCTTTTGTAC
TAAATGTTATAACAGTAGCAGATGGTCCATGTTCGTTTTCCCTCTCTATTTTTGATGATG
GGAACACCGAACAAACTCATGAGCTGGCTATAAAAATAAGGGATAAGTTTCTAAGTATTC
TCGAAAAGGTTTCTATGAATTCATAGCCGTTCCCAGTATAAAATATCATCGACTAATAGG
TTTGTTTATTTTTTTACCTATTTTTATCCATTCTTCTCCTATTTATAGATTTCAAATTGA
GAACAGGTTATTCGAAAGAATTTTTGAATTATGAAAAGTTTGAAGCTTTATACGCACTTT
TTATTAAGGTAATGCTGGTTAATTCAAAGATTTCGAACTTTTCTTGAATAGACACCTATA
TTATTCACTTTCGAAAGTCTTCTTATTAACAACAAAGAGCATGTAGTAAAAATTTTTTAA
ATACCATAAATACTTTTGAGTAGCTGAACACTATAAGTATTGTTATCCACAGGTTGAGTG
AGTACGAGAATAATACCAAGACAACTACACTCCTTTGCCAACCGCGACTTAGATTTTCAC
TTCCACCATTAGCGGATTAAACTCAACCATTCGCTTGTGGTCTAAGGGGATGTTAAAAAG
ACCTAAAAGAGATCCTTTGAAAGATTGTGAATACGTTTTTAAAGGCGACGGGCTACGGCG
AGTCCCTCCCTACTATTATGAATACATTACCTTCGCGAAGCTGAGGTGGTACGGTAAAAC
TCTTTTAGAGGTTTTCAATACCGAATTTAGGGACAGGGAATCTGGTTATTATGAAAAGGC
AATACGCAATGGTCAAGTTAAGGTAAACAATCAGATTGGTAACGTTGACACATTGATTGA
AAATGGATACATAGTTTCCCATCATGCGCATCGTCATGAACCACCAGTTTCTGACCAACC
AGTAGGCATAGTCCATGAAGATGAATCTTATGTTGTTATTGACAAACCTGCTGGTGTTCC
AGTGCATCCTACAGGTCGCTATAATCACAATACTGTTTTACATATTTTGATGAAAGAAAA
CAAATGTTCTCTGTTATATCCTTGCAATAGATTAGACAGATTAACTTCTGGTCTGATGTT
CTTTAGTAAGAGTCCTAAAGCCGCTGAAGAAATGCGCGTCCATATGATTAGCAAAAGCCT
GAAAAAAGAATATGTTGCTAGAGTAATAGGAGAGTTCCCCAATTCTGGTGAAGTAATTTG
CGATGCTCCGTTACTTACTGTTGCACCTACTTTAGGTTTAAATAGGATCCATCCGGATGG
AAAGGAGGCCAGCACCGTTTTCAAAAGAATTGCGTTTGATGGACACACATCCCTCGTGCT
TTGTAAACCACTGACCGGAAGGACTCACCAATTACGGGTTCATCTACAGTATCTTGGTTA
TCCTATTGCTAATGATCCTATATACGCGAATAAAAGGGTATGGGGTCCTTCTTTAGGGAA
GAATGGAGAAGGCAGCAATGAATCTGTAATTATGCGACTTTCCGAAATCGGTAAAACTGA
AACTGCTTCTCCACTCTTGCAATATGAGTGGTATACAAATGAAACAGAGGCAGAGGCCAA
GGCCCGTAGAGACAAACGCCTCGGGGAGCTATTAACTGGTAAACACTGTTCCGAGTGCGG
TACTCCACTTTATAGTGATCCATCCCCAGAGGAATTAGGAATCTGGTTACATGCTTTAAA
ATATGAGAGCAAAGATTGGTCTTATAAGACACAGCTTCCAAAATGGGCTCTTGACGTTTG
CTGCCGAGATCCTAATGCGCTGCCTATAGAATAAAGTAAAAGTTTTGAGATTATATACAC
AAAAAATTTTGAGGGTTTAGGGTTACTCAAAAAAATCGAATTTTTAAATCGTCGATAAAA
TCCAATAGGTGATTGATATATGTATACAAAATAGCTAAAGTAGTTTTTTTCTGACGCTTT
GTTAACTTTTTATCGTTTTTTTTTTTGTGAGAATAGAGATCAAAAAGTTAATGAGACAAG
TAACTAAACTCTTCATGTTTGGGAGTTTCTAGATACTGTTCTATGTGCTGTCATTAGACA
TTACAGAAGAATCTGGTTTTCGAACTCTTTCAATTAAAGAAGAAACGGTATTGGCGTCAT
TTGAACGTACCATAAGCTGTGGGTGCTAAAGTGTTTGCATTTCCATCTTTATGTGCATCA
TAAGTTCAACCATGACTTAACTTCTAAAAAGACGTTCATTCTAATACATATTTGTTACAC
TTATGATTATACGACTCACAAAAGAAAAATCTATTTCAAGTAATTGATGGGCGTTCATGG
TTTGCTACCTATCATTAGAAAGGTCGCGTCTGAGGGTATAAGATGGCTTCAACCAGAATT
TTTTTCTAAATATTATCCTGTTCTAGCAGTAGATGGAAATCTTTTATTATACAGATTTTT
TCGGTCTCCAAATACGCCATTGCACACCAATTATCAACATGTTTTATGGGCCTTAAAACT
ATCAAGGTATTGTCGCAAACTAAAAACTTCGCCAATTGTGGTATTTGACAACCTAAAACC
TAATGATTTCAAAGCAGAGGAACACGAGAAACGATCTTTGATAAGTTCTCAAATAGTCAA
TCAGCGACAAGTTGTTCAGGAACAGATGTATTTTTTATGCAATTTAAAAAATTGTTTAAT
AGATAATAATTTTCCGACTGGTAACTTTTACTACGAGATCGGTCCATTATTATCTCAAAT
TGGAAAGTTGTTATTTGATTTGCGTTCTCTAAATGAACGTGATAATCCTTTTCATGCACA
AAATAATGCCGAAAATCTAGAGAATGCAACTTTTGTAAGGTTAATCGTTGACAAATTAAA
TGACAGGGAAAAAACTTTGATGATCCAAGAAAAGAAAAATCATCTCATACATTCTTTACG
ACAACTACTTGCGTTTTCAGAAATCAATGACTTCCCATCTGAGATACGATCTTACCTCGA
ATTTATCTTGTCTAATTTGGATCTGGAATGCTTGACTTTATGTCTTAAAATCATAAAGGG
TATTCTTACCTTAGACGAACTTCAAAAAGCAATAAAATTGAAACAAACTGAATTAGATAA
ATTAGAAAGAAGGCTATATCGTCCTTCTCCTCAAAACATTTTTGAAATTTTTGAAATATT
AAAAATATTAGGGATACCTGCTTCATTCTCTCCTATCGGAGTAGAAGCTGAAGCATTTGC
CTCAGCTATTTCTCAAAACAACCTGGCATATGCAGTTGCTACTCAAGATACTGATGTCTT
ACTGTTGGGTTCTTCAATGATATCTAACTTTCTTGACTTAAATGATAATTTTCATCTACC
GTTGCAAATTATGGATCCTAGAAAAATTGCTCAAGAATTGAACTTAACATTTGATGGATT
TCAAGATTACTGTTTGATGTGCGGAACAGATTTCACATCTCGAATCCCAAAGATTGGGCC
TGTAAGAGCCCTGAAATTGATTAGATACTACGGTAACGCTTTCGATGTTTTAAAAGCTTT
AAACGTTGAGGAAAAATACATTATCCCAACAGACTATATCAAGAAGTTTTTGACTGCAAA
AAAGCTATTTACCGATTTGCCTTCTAACAATGAGCTATTCAGTTTTATTCACAATATCCC
TAAAGAATTTCTACATCTTTCTGATTCGACGTATTTAGATTTAGAGAAGCAGGTGCTTCG
TATTTTTAATGTGCAAATTGAAGAATTAGATGCAAAAACACCTTGGTACTATCACTACGA
ATTGGAAAAAGATGTCAAAAGCACGTACGAGTATTGAATCATTCAATCATTAAAATTCAT
TCGTGAAGCGAAGCGGCATTAACCAAATGATTATATAACACCAATGTACAGAAACATACC
AACCTGACACTTTCTTAACAGCAACGAAATTATAAATTGATAAAAGGGGAAATATTTTGA
GGCGAAAAAGAAAGAATAAATAATGATAATTGTCGAAAACCATTGGTTTTTACAGACCAT
AGTCCATCAACATAAACCAACAACACACAATTACCTATGAGCCCATCTGAGTCGCAATAT
GACTTCAAGCTGCTTATGTTAGTCAATGAATAAAACGACCAATTAAAACTTACAGTAAAT
ATGATTACAAACAAAGATATCAAGATAATTATTATCCAGGTAATAGAGTTCATCTTCCTA
TCCGCGCTGGATTTACCAAATATATCAAGCATATCAAAAATGACTTTACAGCGTCTATTG
AGAACATTTGTACGGGGTCCAATTTCCAAGTATTCGCGAAATGCAGTATATAAAGGTAGA
AGTAAGGGTTCAGAGTCCCATAAAAAGTCTGGAGTGTCTAATATGTTACTAATAAGGTTG
ACATCCACTCGTAACTGAAACAAATGACCGCTCATGCGAACAACCTCTACCCTTGAAAGA
CCTAAATGACCGTATAAAGCAAGCTTTTTTGGATAGAATAATGCAGAGTTCATTGTGACG
TCTGTTCGTAACTCAAACCTAGAAAGTTTGACGGATTGAGCCAAAGCATGAGACATTGCC
AGCTTCATTTTGTTGTCCGCTGACGGGATATGAATCATATCATTATATATCCTCGGCCTT
TTTGTATTCGGCGCGTAATGAAAATGTAAATCTTCAATTTCACATTCCTCTTCTGCTAAA
GGCTTAACCATTAAAGAATTATCACCACCAAAAGTTAAATCGGCAAGAATATCCTTTTCT
TGACTCAAAGAAAAATTCCAAAAAACCACGACACCATAAGAGAAGACGAAAACTAAATGG
CGTTAATAGGAAATTAGCTAAACAGTTAGGATTAACTTACTTTCAGATATTCGATACAAT
TGAGATATTATATGAGAATCAAAATTTTCGTTATCCGGTTTGTCAGAGTCCAAATGCTTT
TGATTGTGATTAGACGCACTAGAGGGCATATCGTCCGGTGCTGGGCCACTAGAAACTCGG
CAAGATTCAGACCTGCCATACACTAAAGGTAAATGATATACAGCGTATAGAACCTCATCA
TATTTCTTTGCGCGGACTTTGTGATAATGTTTTAAAAAATGTTTAACCTTAGGCAACTGG
AAAGCTTCACAGACACAATATGCTGTAGCACGAGGAAATCCTAACTCTTCACGTTTGTCA
CGAGGTAAGTTTTCTAATTTGATTAAATTATAGGCATCGCTAGGAGTAAGCAAGTCCTCA
TAGTTGCTTTCTTCTTCGTTAAATGAATTGACAGCATGGTTCTCGGGTAGTAGTACAAGT
TTCTGAGATGTTTTAGTAGTTCTTTGAGGAATATGAGCAGCAGCATGTCGGTTTTTTAAG
AACCATCCTAATGGATGATCGATTTTCCTAGCATTCCGCCGTCTTTGAAAAAGGCCTTGA
GCTGCAGATATTCGATGATCTCCAAAACGTGGTGGGCTACCATGCTGAGGCGTTATTCGT
GTACTTTCTGAATTTATTGGGGGAGGAATATGCACAGGAGTTGATAATCGAGTATTAATT
GTCCGTTTAGGGGGTAAATTTAGTTTATCCTTAGTAGACATCGAATGTGTACTTCGAGCG
TTGGTTTACTGGTCATGCCAATATAAGTCTATGTCTCTGATACGCAGTATAATACTTTAA
TCAAGTATTATATGCAACTAAGTAAAATTACAATTATTTTGAAAGATAAAATGGTTGTGC
TTAGTAGTGTATGAGGAAAGTAAACTTGATTAACTATGGAGCTTATTTCAAATTATCAGA
GAGCAAGTGAATAAAGTAGGGTATTAATTACTAACCAATATTAAAAGAGAGACACAAATT
GGTGTCTTTAGACAATAAAGATTTCTATGTAAAATATGCAGTGTCAATAATACGACTAAG
CAGTTCAATTTCCTGAATTTTTACTCAGTTTTTGTTAAAAAATAAATTTCAAATGAATAA
AACGAGCACATGTAGGTTGGATACTGCCATTAAAGTACGACTACAAATAAAATATTAAGC
AATTTGAGAAACCTTATGTGGAACGTTAATCAAATGTTAAATAAGCAAAATTCATCTAAA
AACAACAAATGGATATTATTTAGACATTAGTTTCATTTAATGTTATTACATTGTATAAAT
TAAACGTACTATTCTTTAACTGTCTAATCAAGCATGGATAGATGATCAAAGATATCATTA
CTGTATGTTTACTATGAACACTTGATCTAGGTGGATTAATTTATTTGGCGTGCCTAATTT
GGAACGAAATTAATATCATCTTCAACATCCCACCGATTTACTTATACTAAATAAAAGAAG
TCTTTGAACTAAATTAATAAAATTTTTTTCAATGTATTTTACAAGCACAATCGTTCCAAA
TATCATGTCAAAAGATACGATTGCGTATCCATACCTTTGGCCAAAGTCATACTAGCTCAT
TTTCCCAGCACGTAAAACGCGCCAAATATCTATATATTAGAATACCATACGAAAAACGGT
AAAGTTTATACTACATTAGAAGGAACTTTAAGTTGGTTTTATTTAAATTAAAGATTGATT
TTATTGCTGCTAAATAAGGAATTTCACATCTTTGGGGAATTGGTTAATTCATCATGGAAA
GAGCTGAAAATGCTAGAATTATTCAAAAGCCTATGACTCGTAGGACTGTGGACTATGGAT
CAGGGCTATCAAAGTATATTGTCAATCGACATTTGCGTAGCAATCGCTATCACATACATG
TACCGAGACCAAATCCGAATCAAATAATTAACTTGTATCCCCCTTATGAATACAAGTATA
ATAACACATCTTCCTTGTGCACCAAATATATTCATACGTCTGCAAATAAAGCTAGACATG
TTATTAACGTTGTGCGCTGGACTCCAGATGGTCGAAGACTGTTGACAGGTTCTTCAACTG
GTGAATTTACTCTGTGGAATGGTCTCACATTTAATTTTGAGTTAATTAATCAGAGTCATG
ATTATGCCGTTCGTTGTGCTGAATGGAGTACAGATGGGCGCTGGCTTATTTCCGGCGATG
GAGGAGGCATGGTAAAGTATTTTGAACCGAATTTAAACAATGTCAAAATTGTTCAAGCTC
ATGAAATGGAAGTTAGAGATGTTGCCTTTTCACCCAATGATAGCAAATTTGTCACAGCGA
GTGATGATGGTTCATTAAAAGTATGGAATTTCCATATGAGTACTGAAGAGCTGAAACTAA
CTGGTCATGGATGGGATGTAAAAACCGTCGATTGGCATCCTTCAAAAGGTCTCTTGGCTT
CTGGTTCTAAAGACAATTTAGTGAAATTTTGGGATCCAAGAACCGGTACATGTATTGCGA
CTTTGCATGGTCATAAAAACACAATAATGCAAGCATCTTTTCAGAAAAATTTTGGATCAA
ATTATTTGGCTACAGTCTCTAGGGATAGCACTTGTCGAGTATTTGACTTACGTGCCATGA
AGGACGTTCGAGTTTTACGTGGTCATGAAAAGGACGTAAACTGCGTAACATGGCATCCTC
TTTATCCTAATTTGCTTACTACTGGTGGCTCCGATGGAAGTGTCAATCATTATTCACTTG
ATGAACCTCCATTACTTTCTCAGCAAAAGTATCATGAAAAGCATCCAAATGTTACTCTTT
CCGCGTCTTCTTATTTACTATACCCTACTGCTGAAATTCCATTTGCTCATGATTTGGGTA
TTTGGAGTATGCAATATCATCCTCTTGGACATCTTTTATGTACAGGTTCAAATGATAAAA
CTACACGTTTTTGGTCAAGATCTCGCCCAGATGACAAGGAATCCACCATGGATCGCCATC
ATTTAGGTGAAGAACAGTCTGAGGCCATGCTAAGTCAGAGAAAAGCAGCGATCGAAGAAG
ACGATAATTATGAACCTGACGAAAACCCTCTCACCGAAACATTAGCAAATGCCCATAATC
CCCAATTTTCTGGAGTACTTAATCTTCCGGGTTTAGGGACTATGCCCTCCTTTCCATCGC
CTTATCAACATGGACAACCTCAAATTCCCGGTATGCTTCATGCATCTTTGAGCAATTCAT
ACGCTGAGCCGTCAACTCAAAACTCTTTTATCCCAGGTCTCACCTCAAAGTCACAAGATG
GGTATCCTCAAAACTATCGATAATACATTTCTTTGTTATTTGAAAAACATATTTACTTGG
CATTAATTAGATTTAAAAAAAAAAAAATTCACACCGCAGCTCACTGGATTCATACTAAAA
ATTGGGTTTGGCAAAGCAAAACCTACACTAATTTTTTTTTTAATGATAACTAAGCAACAA
TTTACATTATACCATTCATACTCGACAAGCACTTCTATATCTCGCTCTCCATACAAGATG
TTCCCCAAATTGAATTACCGAGTGTCAACGATTTTCGTAAATAAATCGTTAATAGTTAGG
TATGCTACATTTAGTAAGTTGTTCACCACCAAATTTTCAAAGATCTTATGTGATTAATAA
TTGTGGTTCAATTAGTCATATATTGATTTTTATAAGAATTCTACAAGATAGGTATAGAAA
ACCATTCTATCCATGTCTTAGAGATGGGTAAAAAAAGCGTGTCATTTAACCGCAATAATT
ATAAAAAGCGTAAAAATGAGAGAACTGAACCACTTCCAAGGAGGATTTTTAAAAACGATA
AACCGAGTAAATTTAAATCTAAAAGAAAGGAAAAGGATAAAAATTCAGACGCTTATGACG
AAATGCTTCTGAATAACAATTTTACGCTTCTGGATCAAGAAGAACCCATGGTTGAAATTG
GAAGTAAAAAATCACGTAATGATAATGATTCAGAAGGAATACGTGATAAAGGTGGAGTAG
AAATTTCAAACAAAAACGATCCATATATTCAATTTGGAAAAGCCGATCCATTAGAGCCGC
TGGAAAAACCTGATTTACCAGAGGAAGCAATAAAACGTGGTGAACCTACCATTCTTTTAG
GTATACCAAAAAGAGAAGGTAGAAAAACTAACCCTGTACACGACAAGGCTGTCGAAAATA
ATTCTGATTTTATCAAGTTCGATTGGAACAGCGATGAAGACGAGGATAGTGTTAGTAATG
ATAAAAGCAAGAATAATGAGTCCTTAAAAAAGTCTTCTAAAAATGAGATCCCTGGCTTTA
TGCGTCAACGAGGCCGATTTTTTCATGAAGCAAATGAAAAATCGGATTCTAACCGTAAAC
GAAAACGCCAAGCGTATGAGCTTGATTCTCAATCATGCCCTTGGCACCGTCAGTATAAGG
TAGAGCGAGAAGTCTCTAGAATTTTTCACCAAGACATTCTTCACTTTATTGACTATATTA
CTCCGACTCCTGAAGAGCATGCGGTTCGGAAGACGCTTGTTTCTCGTATAAATCAAGCTG
TCTTGCAAAAATGGCCAGATGTATCACTTTATGTTTTTGGAAGTTTTGAAACCAAATTAT
ATTTACCTACTTCAGACCTTGATCTTGTAATAATATCACCTGAGCATCATTATCGGGGTA
CAAAAAAAGATATGTTTGTTCTTGCTCATCATCTAAAGAAGCTAAAACTTGCTTCTGAAG
TCCAGGTCATTACTACTGCTAACGTTCCAATCATCAAGTTCGTTGATCCGTTAACCAAAG
TTCATGTTGACATATCTTTTAATCAACCTGGAGGTTTGAAGACATGTCTGGTAGTGAACG
GTTTCATGAAAAAATACCCTGCTCTTAGGCCGTTAGTAATAATTATTAAACATTTTTTGA
ACATGCGAGCGCTAAACGAAGTCTTCTTGGGCGGATTAAGTAGCTATGCGATTGTTTGTT
TGGTTGTTTCTTTTCTTCAATTACACCCTAGACTTAGTACAGGTTCTATGCGTGAAGAAG
ACAATTTTGGTGTTTTGCTGCTAGAGTTTTTGGAGTTGTACGGAAAACAATTTTATTATG
ATGCTGTCGGTATCGCTGTTCACAATGGTGGTTTTTATTTTTCAAAAAAGAAGATGGGTT
GGCTGAAGCCAAACCAGCCTTATTTGCTTTCAATCCAAGATCCGGTAGATTTCCAAAATG
ATGTTTCTAAATCTAGTCGTGGATTATTACGCGTAAAGGCTACATTTGCAAATGGCTTTG
ATTTGCTAACTAGTAAATTATACGCACTCGCATCTCGTATAGAAAGAGAGGGTGTCAATC
GAGTCAAAGATTTCCCTAGTATCCTAAGTACCATATTATCAGTTGATGAAGGGGTTCGTC
AACATCGTGAGCATATGTTAAAATGTTATAAGAATAATCCAGTTCCTTTAGAACCTTTAG
TGGAAGTGGATGCTTTAGCAAGTATTGATGTCGACAAGCTTCCATTGCAAGACGTTGGTT
TGCAATATGTTGAGGATGAATCCGATTCAGACGAAACAGATGCTGCAAAGGATGATTTGT
TTAAAGTAAATGAATCAATTGAAACCAACGGCCATGAAAATTTTCAGAAGCAAGCTTTGA
CATCTACGGGAGAGCAGTCCTCCTCTAATTCTCGAGCTAATCCCAGTAAATTATTTAACA
TAAGCAGTGACGATTCGGAAGACGAAGTACCTATTATTGAGGACACCACTGCTTCAGATG
AAGAATCTCGAGCGAAAAAAATACGCAAACGTTTTTAGTTAATTTACATGTAAAATACCA
GGTTATATAGAGGGATAAAAGGTTTTATTATCAATTATGATTATAGTTTGATAATTGTAT
TAATAAATTATCTTTATAGATTATACTTACGATTTAGCCAGTAAACTCGAATACCAGTAA
TAAATTAATCAACACCTTAAACTCACTATGGATCTGTAGTAATTTTGCATAAACGATGAA
ACTAGTTAAGAAATTACGATTCGGCGAGAGGAAATTTGATGATAGAATGGTAAGTAAATA
TGCCATAAATAAGAAGCACGAATCCCAAGAATTGAAGTAAATGGAATGACTCCATCCCCA
TTGCCATAGCAATAATCCAAATTCCGAATGTTCGAGCAATATCTAAAAGAGATCGGGTAG
TAGCTGAGTGAAGTTTTGTAATGGCTAAGCCGGAAACGTTGAAAAAACTAAGGTTGGAAC
GTTAGTAAATACGAATGGTCAATTTTTTAACATGAACTTACGCAATAGATACCAAAATAA
CTCCAGAAATAACATAGAGTGCAGGGACTTCATTAAATCGAGATATAACGTGTGAATAGT
CAAACCACCCGTGGTATCCAGCAGTAGTAGAACCGATAAAATAGTAAGAAATAATCATTC
CTAAAAGGACAAAAAATACGCCATAAGTACCTTCATAAGCAACTAATTCTGAAGGGTCGA
CTTGAATAAACGAGAGTATGTATTCTTCAATTGTGAATTGTGTTGCTAAAAAAAACTGGC
CGATTAAAACTGCAGTAATTCCTAAAATGGGATTTGAACCAATAGAAGAAGAGGATCCAG
AATAACCAACAATTGCAACTCCTAAAACTACGAAACTCAGTGAGAGCCATTGCAATTGAC
CGATTGTTCTTTTTAGTAAAGTCGTAGCGAACAAGGCAACGAAAATAATAAGCGAACCCC
TAGTCATTTGATAAATGCTGGCACTAGTATAAAGAAGGCCAACATTCATCAATGTTGAAC
CACATATATCCATGATTGCTGGAAGAGCCATGAAAACTTTGTGCTTTAAAGGTAGGTGGT
CAAGAGATTCGTAGCCAGGACCTTGTGAGTGGCGTTTATACAACACATAAAACCATAAAC
ATGCTTCCCCAAGAAAAATGTTGAGGCTTTGAAGAACTGCCATACTCTTGATGGGTTCAC
TTTCTTCTGCTATACTGTCTTGATATCTATTTGAGATGATTTGTTAGCAAACAATACTAT
TGGATAAATAAAATAGCTACTGACTTCGACAAGACGGTGTTAGCTACACCGGAAGTAAGC
ATAATAATTGGCAAAAGCATTTTGTAAATGTCGAGAGTATCAAATGCCCGTCAAATATGG
GCAAGGAAAAGTGATGAGTTGTATGTGCAGTATAATATCATAAAATATCCGTTTAAGATG
TTCAGAAATTTACAATATATTGTAAAAGCAAGATGAATGAGATGTACGCTAATATGTATG
CGTTAGCGCTTAGAGTATAACAATTGCAGCTGTAATCTATCACTTGTCGGTTAGCGAAAC
TTTAGTTAATGCATTACGTAAATCGTTAAGTTTGGTTCCTAGAACATAATGAATTCATCA
GGGAGATCCAGCTTCGCGAGTATAAATGATAACAAACAAAATAGTTTTGTCTTTTCTATA
ATACTTCTTTTAGAGTATAATTAAATTATAATCTCAATTTTAATTTATTCAAAGTATATT
ACAATCATCCTTCATTGTCTTGGTCAATCAACTGAAAGAAATAATTTCCTGAAAATTGTA
AATCCAGTATAAAGCAGCTTATATAGCCTTCTCGTTTATAAGATGAAAATTATGAAAAGT
GTTTCAATGATGATGCTACCTATATAATCAATACTACTTTACTGAAGTTGCATTTAAACT
TTCAAACATAGCTGAAAATAAAATGGTTAAAAACGCATACTTTAAAGCAAATTCATAACT
TTTCTTTGGTTCATTAATAATTACAACTGTTAAGCATTGAAAAGATATCTACTGGAAAAG
TCTTAAGAGACAGTTGTTTTTTTTAAACTCATTTATTTGATTAATTTATTTTAATTTTCA
ATCTTGAACTCATTTTCTAAAATTTTCTGGGTTTCTGACAACTTAATAAAAGGAAGTTGT
AATTTTACAAATACCTCATTTCTAGTTTATAATTACAGTAAATGAGTGCAAAAGAGTTCA
TCAACACTTAAAAGAAATTTAATTAATATACTAATTTTTAAAAATATAAATTCAATTTTA
ACTTTTTGCAACTAAAGTCGATTTTTTAATATACTTCATTGCTTTCTTCACTATAAATAG
AATCCAAAATTTGAAGATTACAAAATAGCTGTTAAAAACTTAACAAAGGCAATTATTACA
AATACTGAATGTATAAAGCTTGGGCCCCAATTGCAATTACCTAATAATATGTATACGAAA
TATAGCACAATCCTAAAAGTTCAATTTCAGTATATAAGATTTCATTTAAACTATAAATCC
TCCTGTCATAAAACTAAATTTATTTTGAGTAAACACCTTTTATCATTAGCACTGACACTG
GTTTTACTGTGATATGGTGGTGTAAGCTATATCCTTACCCAACTTACGATCAACGTCTCT
AAATTAACTCATAAGGTTAATTTAAATGACACATTTAGGAATCCTTGAATATAAATTTGA
AATTTTCAAAAAGGAATTCTTTAAGAAACCTAAGTTCTGTTAATTACCAAGCCATGGATA
ATGTTCAGGAACACGATCCTGATACTCAAGAGCATAATAATGAAACTCAGAACCATAAGC
AAGAGGACCATTCTAATTCCTACCAGACAAGAACTATTCCTTTCATAGAACCCCTTTCAA
GGGAATACCAGAAACGAATTATTCTATGTCAAACAGGTAATCCTTATAAAGACTTGTAAC
GTTTTAAACATAATTGCAAGCTTTTATTCCGCAAATTCTAAGTTGCTTACTTTGTATTCA
GTTAATGGCCCGTGTCCTATAATTGCTTTGTCCAATGCATTAATATTAAAGTCAAACGTA
GATCGACCATTTGAATTGCCGAAGAAAAGATACATCACACCCGATGAACTGACAGAATAC
TTGGTGGAGTTTGCTAAAGCATACGGCTTATGCAAAAATCAGCAAAGTCTTCAGGATAAA
CTGACATCTATGCATTTCGGTCAGCAATTGAATCCTTGTCTCTATGATATTGAAAAGTTT
GAGTATGGGCATGAAATCTTTTGTACATTTGGAGTTCGATTAGTTCATGGTTGGATTCTT
TCAGATGATATGGGTTTGAGCGACGAAGATTTAAGCTACCTTCGAAAGCTTGAATATTAT
GAAAAAGTTGCAGATACATTTGCCGAACGTCGTTCTCTATTAGAGATGCAGGAGCCACTA
ACTGAACAGCAGCAAGATTTTTTAAATAATTGTAAGTTTTTACTTATCTGTCGTGCATAC
TTTCTTCAGTTTACTGCTTGAGAGACTTTAGCCTTATAATTTGCTATATGTTTTTTACAA
ACTAACACTTCAAATAGCTACATGTGTTGACAAAGTTATGGAAAATCGTTATACAATGCA
ATTTTTGACGAATGCTGGTCTTAAAAAGATTCTTGAGCTTGTAGGTCCAGGGGAAATAGT
CGTGGTTTTTCGTTCCAGTCATTTCAGTACCATGTATTCAAATCCAGATTCATTCGCACA
ATTTACTTTGGTCACAGATAGTGGATACGCAAGGACAGGTGAAGATGTTGTGTGGGAAAC
CTTTGACTCGCAAACAGTTGAGACAGGCAATGGTGAACTTTGTGCAGCTAACTTCATTCC
TGCTGTTTATGTTTTGAATCAAAGAAAGGAGGAGAAAAAAAAACGCGCTAAAGATGATGA
ACAATATGCCAAGAGACTAGCGAAAGAAGAAGAAGAAAGAGGAAAAAAGGAGACTCCTAA
AAAGGCTTCCAACACTCCTCGTCGTAACAAATCCAATACCCAGAAATCACGTAAGCAAAG
CGAAAACTGTTTAATTTCGTGATGAAACATGATACTTAGAGGATCTGTCTTTTATATTTT
TATTTTTTGTATTCGCTCTAGTGAAAGCGTATGCATTTACTACATTTATTCCATAGTTTC
TTTTACGTCAACAATTATTAATTAATATTGAAATCTCCTAAACTTTTTTGAAAGATTGAA
AAGTAAACAAGCATTACATATATCCGTAAGACTAAAGATACTATTGCTACCAAAAAGAAT
TTTCTTCACCTTGTTAAATGCTCATGGTTCGTAAATAAGTAAGCCTCGACCATACGGTAG
AACCCAACCGGTACCATTCATTGCTTTTACCCAAGACCCATCTCGACATAAATATTTACC
ATCGTCAACTCGCATTTCCTTGAATGGTAACGAACAGTCGGTTTTCCAAAAACGTAAAAC
ATAATCATCACCAGCACTGCTAAAAATGCTTCCATTCTCATTTTTCATCAAAGCTAAATT
TCTTTCAAGCAAATTAGAATGACCCATATAAGACATAATTGACTGGGGTCTTTTTTTACT
TTGCAGAAATCGGCAATCATACAAAGAAATTTTAGATTCCAAACCACTAACCAAAAGCTT
CGGTTGGGAAAAATCTAAGTTTTGCATTGAACAAATGCTAGATCCATGATAGAATCGCTG
TACACATTCTTTCTTCGTCCGAAGATCATACACTAATACACTTTTATTTCGACATCCAGC
AATGACTAAGTTGTCACCCAAATATTTAAGACTGAATACGTCTCCTTTAGATTGCAAACT
TTGCGTTAATTTTCCCTCTCGATTAATTATTGCAATTTTTGAGGTGCCACCAACTGCAAA
GCCCATCTCTCCAATACTTTCTGCACATAAAGGGGTTTTCAAAAGTTTAAGAGATCCCCA
ACGGTAATTATTGGATTCACCCAATAGCTGGTTATAAGTAGATATATGAAATTGTCCCTC
ATTCTGCAGAGAAGGAGATGTAGACCAGAAAATTTGCATTGCGTTACATACCAAAGAAGA
AATGGGATTATTAGAGAGGCCTATCCTTGACAAGGAAAAATCCTGAATTGAACCTTCTGA
AGTATATTTTTCATTTGCAACTCCAGATTTGTCTTCAGGGGTAAGACAACACCCCAATAT
GTCGCCGTTTTTGGAAGTTAAAATTATGGTATTAACTTCGCGAAGCCAACCTATTTTTTG
CAGCTCAGTCCCAACTGGAAGCTGCCGAAGATTTATTTTTTTTAGGTTTTTTGCACATAA
ATAATCTCTGTCATCATTACAAGAATAAGGATATTGTGAAAACTGTCTATCAAAAAGATA
AGTTGAAAAGTTGAAAACGGGATTGCCTCCTTTTCCTTTGGTTCGTTCTTTACTGATATT
ATTAAAACGCTTCCCCCTTTTCAACCTCTCCTTAGTATAAATATTAGAGGACGGAGTAGA
CTGCCCCGAGCTAATTATTCGAAAGTAACGCTTTTTTTCAGAATTGTAATAATAACCGGG
AATATGAAATGGTAGTCCGCTCATAACCCAGGGATTGATGGTAAGCAAAAGAAATTAAAA
ACAAAAAAGGTTTTGTTAAAATGTTGTCGTTATACCATTTCTCTGTTGTATGTAGCCAAA
TACTTAGGTATTCAAAAGACAACACAACTATATAAATTAATAAAAAAAAGCACCAGTGTG
CGGCAAACGGTATAATAAGGTAACACGATAAAATTCCTTATTTGTTAACTTATAGTTAAT
AGCTTAAATGCCCCCTATAAGGAAAAAATGCCGTAAAAGACAAAATTACTAGTGCTTGCA
GCTAAGCTTATTGTCGCTCATAAGCTAGTTTCAGAGATTCCTCCATTTTCTATGTATTGA
GAAAAATATCGACTTCTCTTAACAGTGCTTGGAGCGTCGTAATTAAAAATTCGTGCTTCG
ACTTCTGTATACTAGAGTTACCAATTAGCACAAATTCCCTCACGTTTTTAAGAACAATGC
GCACAACGGAGGAGAACAGCTCAGGAGTTAATGTGCCGCTGTTGTTAAATACTGATAATG
TCATAGTCCGAAGACGTGAAGTAGCTCGCGATAATAGTTGAAGACGAGAAAATGATAGCT
GTTCCTCTTTTATGATTAACTTGGAAAGAACATGAATAAATGCTAAAAGATGAATTGAAG
AACAATCATCTAGTGAATAATCAGGCACATCTTGTAATGACCGGAATGCTTCAATAGAGG
GATCCTTCGTGAAGCAAATTAACGCCTCTTTATTCTTAGAAATGCGAACCAATTCCAAAA
CTTTTTTCGATACTGCAAATGACTCAGATTCTTCAAAATTAGAAGAGGATGTTGGACTTT
GATCGCTAGTTTCTAATCGCTCAATCATTAAGAGTTTTTCAAGCTTTTGGTTAATGTTTC
CTATGCGGTTTGAAAAATCGCACAACTGCCTATTACTGCTTCTATAAGTGGATGTTAAGT
TTTCCAAGTCGTTTGCCAAAAATCCAGTTTCTAGGAATCCTACCTCAAGAAGAAAAGGTT
TTGAATGTATCAATTTGAAAAGATCAGAAATTTCATCGGTTGCAGCTTCTGAAATAGTCT
GCTCCAACAATTTCATGTAAGAGTTCTTAACAACCAATTCCACTCGACTATGCAAGCTTT
CAAATTTTGCGTGGATTCTACTTTTCATGACTGAAGAGATATTTTCTCTAACCTCATTAG
GATTTTGAGGAACGTATTGATTGAAGAATGGCATGGAGGGATAACAAACTGATCCCAAAG
ACTCTGTAAGATTTTGTGTTGTGGAATCATCCTTAGATTTTGCACAATTTTTTAAATCTT
GACTCAAAGCCCTTAGCGTGTTATTAGACTTTAATCCCGAAGTTAATGATGCCCTAGCTA
AAATTCGCTTGTCAGAATTAGGATATTCCAAAGAAGTGCCCTCGTCAAATTTGGAATCGC
TTTCTATGCAGAACTGAAAATATCCAGAACTTAGTGCCAAAATTAGTTCAAGTTTGGAAC
TATCACAGCCAATTAAGGTGACAAAAACAATGCTATGATCCACCACCTCATTCGATATTA
CTTTATTAATATAACCAGAATCTCCAAAACGCTTGCCTTTGGAAACAGCAGAGATCAAAG
CTGCAGTGTTAGATAATACACCCACATTGGATAAATCAGAAGGTGAATAAATAAAGATAT
CCAAAAGCTGATTCCTTTTTGCAACAATCATGTTTGAATTATTGAAAGTAAGTAATTGCT
GAATAGGTGATTTCTCTTTTTCATTTGAAAACTCAATTTCTTGAGTAAAAGCACATAACC
CAAAATCAAATAAACCTAATATAGTATTATTAGCATAGGAGACACAAATAACTTTATCAA
TGATATCATTATTGTTCGGTGGAGATGAAAGAAAAGAAATAGAATTTGCTGTACTCGGAA
GCTGAAGGCTCATTGTCGCGATAGCCGCCCAGTTACCTCGGTGTGAAGGATTAGTAGAAA
ATAAATTAGAAACTGGAAATGAATAGAAAAAAATTTGAGAATTCACTAATATTGCAACAA
CAGAACGGTCAGAAGAGATGGTGTATGAGTTAATCGGCCCAGGTAAATCAACCTTGGCAG
CTTGTAATCCATTAAAATCTTTTGCATAAACTTTAGGGCTAATATTATTGGAACGAATAT
TTGATATATCCACAATATATAAAGAATTCTTTACAATCATAGAAAACATATTTGAAGAAT
TAGGAATCCAATCACAAATACCATAATTGGCACGACGGATGGTAAACAAAAGTGAAACTG
AAATTTCAGATCGCTTCTGTAAAATTTTCCAAACATACAGATTAGAGAGAGCGTCCATTA
CCAAAAGATGGGGCTTTGTATGCTTATTTTTGCCAAAATGTAGATTTTTAACATCAGATT
GCGTATAAAGTATGAGCGATTGATCGGTATTGGCGTTCAGTACGCGAATATGGCAAGGAT
CCTGATCCACGTATGCAAAATATTCAGAAAATTTATCAATAACTTGTGAGTTAGCATAAA
ATGTACTATAAGGAAGATCACAAGATGCTATTTTATTGCAATCTTCTAAAAGCAAAGGAG
ATGCAACGAATGAAGCCGGAAAAGAAAAAACTCGACCCAAAGAGGGTTCAATACAGTAAA
CATCATGAGGCACATCAGGTGCGGGTGTTAAAATTTTCTTTTGCTCATCCTTCAATAGTT
GAGTATGCATTTCAGAAGACGTTGAGGATTTGGTTGATGGAACTTCATCACCAGAATTTG
GCTTCAATGAATTGACTGATTGTCCAGGAGAAAATTCTCGATAATCAGCGACAGTTCGAA
ATTCTTGATATTTAGTGGTTGACGATTTATTTTTCCCCTGGTCAACCCTTTCATGAAAGG
CTTTATCATGCTGCGAACTGCTATTTGAAGACAAATCCTTTTCTTTCATTGAAGGAGGCT
TCTCCGTATCTCTAGATTTGCCATTTTGTTGCAATGGACTTGTGGCTTCTAAAAACTCGA
ACGGGTTAAAATGATGAAAGAATGGCTTGCGAGTTTGTTCATAGGAACTGCTTTGGGGAA
TTTCATCACTAGATAAGTTTGAAAAATTATCTCGAACATCGAGAGAATCTTGATATAAAT
CTTTATTGTCTGAACGACTTACTAAGTCAAGTAGAATGCTATCATCAGGAGTTCCATGGT
TCATTGAGGATTCCGATAATGCCGAAAAAAAAAGTTCATTACTTTCGTCAACGAACGATC
CGAGATTTGTTTCATTAATTGATTTTTCTTTATAAAATGACATATTAACAACGATGGTTG
TTTATGTAGTGCGCTTTGTTTGCACTCTACATGTACTGGGCTTTTGTTAGTGGGCAAGTT
CGAATTTTCGCTAATATTAAAAATAAGGAGGAAGCAATTTAGGGAAATACATTCGTCAAA
CTTCATCTTAGAATTTAATACTCACATTTTTATTAAGTTTCTCAAAAGAATGTGAGAATG
CAACTATTAATTATTTAAGAAACAGAAACATAAATAAAAGCATTCTCAAATTTTTAATAA
AAAGCGAGCTTTAAATTTGACAAAATGACTCTAATATCAGTTTATTACTACGATAAAAAG
GATGTATGATGGATATATCTAGGTATTTGCTCAATGCGGCCCATATACTTCATTAGGCTA
CTACATATTTCCAACCTTACAGTCTCACTACTACTATTGATTAAAAGTAATCAGCTAGCC
ACGTAAAAGAGAAGAAGTCATTTCAAAAAGAAGATGTCTCAACCCTATTTAATTTCTAAG
TAAGATTGTAAGAAGACTCGGTTCATTATATTAACATGTTACTTAAACAGATGGATGGAT
CCTTTGTTTGGAATCTTCGTCGGTACTTATGGTTATTATTTGTATGAAAAAGAGCATCGT
CCCCGAGGAAGAAGCTTACGAGAACTTGCATTGCGTAAATGGAATAAACAGGCAGTTTCA
CAACAATCCATGAAAAACTGAGGTCAGACATTCCGTAAAGGACTGTTCTAGGAGGCAAAG
GGTGTCGAGCGAATGATGATTTTATATTTTTATTCATTGAATAACATTTCCTTTTGTACG
TTTATACGCTACTAACAGTCTGTGACAATTTTTACTGCAATGTGATTTAATAAGTGTTTG
TAAGAAATGAGTTTGTATAGTGAATTTGCACAAGGTGTATGCCAGATGGAAAATTGAAAT
ATGAGAATGTACTGCATAATGAAATCCAAAGAACTCATGATATGCTCCGTTTAGCTTTTA
ACTGCGGTTTTTCCCCATCAACATAAATCCCCTTCCCTTTATACGGCTCGGGCTTTTTAA
ACGATCGAATTTTTGCTGCAAACTGTGTGACTTTTTGTCGATCAATTCCACGAAGTACCA
AGCTGGTTGGCGTTGGATTCTCAACTTGTACATCAGTAGGGATAGAGACCAAAATGTCGT
TTGCATAACCTATTTTTAAATGAATATTTCCATCGTTTAGAGAAGTCCGATACCCGATAC
CAACCAATTTGATAATAGATTGCCAGTACATAGTTACTCCCTTTACATTATTAGCTAGGA
TAGCCCTAGTAGTGCCCCACATTGCACGTTGCTTTTTAGTAGCTTGCTTTTCTATATTGG
CATCCATTCCTACTTTTAGGATGTCATTAGTTTTCGAGAGATTGAGATAATTTGGAAATC
TCATGTTAAGTGTTCCATGAGGTCCAGTAATCTGTAGTTGTTCCCCCTCCAAATCAAACT
GGATATTTTTTGGAACAATGATTTCTTTTTTTCCAACGTATGATCTAGCAGCTGAACATG
TCGTGAAGTTCATACCAAGACGAGCAATTCGAAAAGTTAAGGGCCTTGTTTTCAAGCAAC
TATCAATAGAAAACATAATTTTATAAATCAAAATAATTCAGTTTTCAAATATATTAGTAA
AGGATGCTAGAAAAATTGACTTCGAAATTCGCTAATATCAAATTCTAATAAAAACACGTA
TTCTTTCTATTCGATTTTTTTTTTTGTGAGATAGCTTAAAATAAATTGTTCCTATTATTA
GGGATTAAGACTGCCAAAAGTGTTTGCGGATTTTTAAAGTCAATGTTTGACGATGTGGAT
ACTTAGTAGGTTCATCATGTAGGGTGGCAGCCATGTGGCACGTCAACCAAACTTGCGAAG
AACCAACCTGTGGGATAAAAGCGAGAAAAGAAAAAAACCATGCCAAGCCAGGGAAACAAT
AAAAATAGTGAAAACATCACCCAAAACCCTATAGAGGGAGAACTCGGAAGCGTTATTGTG
GAGCATTTAACCAAGCGCATTCGTAACTTTACGAAAAAGAAGGTAAGATCATTTATTAAA
TTGGGCGTTAAAACTTACTAAATCTGTAGCAAAAAATTCTAAAGCTTGAAGAAATAGCTG
CTAGCGATTCCAATTCTCTCAATGATGATCAACGAAAAGCATTACAAGGTAAAGATGCTG
TATTGACGACATTGAATGAGTTGAAGGAGTTGTTAAGCCAAATAGATGCTACAAGGATCC
GTGATGAAAAACACAAGCGTCAGTTTGAGGCGACCGAAAATGCTAAAAGGAAAGAAGAGA
TTGAAGCACAATACCGCGAAGGATATGACACCGCTCAAAAGCAAGTCTCAAGTTTGGTCC
GTTTTCTACGATTTGCAAGCCATAATTGTGTTCATCCTTCAGATGATGCGCCTTTCAATT
CAGCTGTTGAAAAGTTATTGGTGATTGTGTATGAGGGTACCGAGAAATCTGAAAAAGCTG
TTGCTGATTTGAACGACTCGTCAACAGACGTTGTACCTGAAAGTGAAGTGTCCTTTCAGA
CGATTTCATCTAGAGTTGATAATTTTTTCGCTGCTCCTTTGCCTAGTGAACAGGCTGAGG
AACTTATCGAAGATGATTATGCGGAGCAACCAGAGCAAGCAGTTGGTCAACCCATTGAGC
AACAGAGTATTAGTGATGACGAAGCCCGTCAAACTAATCGACCACTTAACCGTGGCATTC
AGTTTTTAAATGAGAGCGAAATTGAAGGACAGCATGTTGAGGAACCCGCTCTCCCCAGTG
AAACATCTGTTCCTGCTAATTCTACTCTTCAGGTTCCTACTGAAAATGTTGAAGTAGATG
TTTTGGGCAAAGATGGGACCAATATTTATCCCACGCAAAATCAAGTTGTTGAACAAAAAC
AAATGCAGCAAAAATTGGATTCAATGTCACCAGAATGGTATCAAGCAGCTGATCCTAGCA
ATGGAGTCGTAGATGGAACACCCAAATTAAATTCCAATACCAGAGGATCTTCAAAACGCC
CTTCTGTCAACCGTTCCCAAGGAAGTGGTCAACGTGGTCGAGGTGGACGAGGATTTTATC
GCGGAGGTCGTGGCCGTGGAGGATTTTTTAATCGCTCAAAGCGAGGTCAGTATTCCAACA
GTAATAACTCAACCTCGCAACCTAGTCCTAACGCTGAGCTATCCAATTTCAATCCCGTAG
CCTAAAACGCTTTTACCGCATATATTAACGTTTCACTTTTTTAATGTTTCAGAGGTTTTT
GTATCATTCTTTCCTCTAGTGTTCTCTGGCATTTTAAAAAAGTATTTATATATTACCAAA
ACTCTCAAAGCATAAAATCAATCATCGTTTTATTGCTTTTTATGTTCTAGAAATAAAATT
ACTTGATTTTATTAATGTGTTAAATATTATATAAGAAAGTATATTTCTTTCTTTTAGTAG
TAAAAACAGTTAATTTTTTAAAAAATACAGTACTTTTTTTATTGTTTACATTTATTTAGT
AAACAAGTAGCTTTACGGTTACCACGGCAACTCCTAGCTGAGAGGTCAATTCTACCTCTT
GCGCTGTAGAAATTCTTTTACCAAAACTAAAAATTTCCTGTAAAGGAATTGAAATATCAA
AGTCTCGAAAAACGCGTTTTTAAAATAATTCGGGGCTTTGCATTCATTTTGAATTGTTAA
ACTCGTGATGTCAACCGGTCAGCTCAAACGCTTTAAAGGATGTGAGTATTTGACGCATCG
GTTAGTCCTTGCAACTCTCTCGGGAACTCCGATTCGAGTTGAAGGAATTTACCCAGATGA
AGCCGATCCTGGTGTCAAAGATTACCAGGTTTCGTTTTTAAGGCTGTTGGAGAAGTTGAC
CAATGGCAGTGTCATAGAAATTTCTTACACAGGTACTTCGTTCATATATCGCCCAGGAAA
TATTATAGGAGGTCGTGTAGTCCATGATTGTCCAACTACCAAAGGGATAGGCTATTTTTT
GGAACCAATTCTAATACTTTGTCTTTTTGCAAAAACCCCTACTTCACTTACTCTTACTGG
AGTTACTTCCAGTAATGAAGATATTGGTGTCGATGTTTTGCGCACTAGTGTATTACCCTC
TCTTCAAAAGCGTTTTCAAGTTGGTGATGAACTTGAGTTGCGCATATTAAAGCGTGGTTC
TGCTCCTGGCGGAGGAGGTGAAGTGAATTTTTTATGTCCTGTAATTAAAGAGTCTTTACC
TCCCATTCGTCTCTCAGAATTTGGAAGAGTCTTCCGAATCAGAGGAATTGCTTCTTCAAC
TAGAGTATCTCCCGCTTTTGCAAATCGCTTAGTAGAATCTGCTCGCGGAGTTTTAAATCC
TTTTATACCCGATGTTTTCATTTATACAGACGTTCGCCGTGGAGATGAATGTGGTAACAG
TCCTGGGTATTCTATCACTTTAGTTGCAGAAACTAATAAGGGTTGCTCTTATGCTGCCGA
GCATTGTGGTGAAGCTGGAGAAACACCAGAAGATGTTGGTTCCTTTTGCGCAAAGAAATT
ATTGGAAGTTATTGAATCTGGTGGTTGTGTAGATCCATATACACAACCTTCAACTTTAAC
CGGGATGCTACTATCCTCTGAAGACGTTAACACAATAGTTGTGGGTCAACTTGGTATTAC
TTCGCAATTAGTTGTTTTTCTTCGGGATGTGAAGGCACTTTTCAATTGCGAATATAGATT
TAAAGAGCTCGAATCAGGCCAGGTGGAGATGTCATGCTTAGGAAAAGGATATTTAAATGT
CAATCGCCGCATTCAATAGAAAACCATTTATCAGTGGGTCCTTTGCTCGTTTATTCTTCT
TAAACATCATAACATTACATTTAACATATTGTTCGGGTACTTAAAATGAACGAACGTCTT
TTTGATATATATTTACTCTTTAATCGTACTAAGAAGTTCATTACCCATTAACTTCCCATT
GCAATTACGACATGAGTATAAAAAAAAAGCACCATACATATTTAGAGATTTAAATACGTT
TTTGTGACTCAGTTGTTTTAACGGTCTTGTTATGTTCATTTTCAATTATGGTTTGAATTT
TTTTGGTTTCCTTTAAATTACTTGGTTCTGTTTCTACTTCATTCTGCTTTAATATTTCTT
TCCCGATGCCTCTTTTTCAGAAAATTAGTTCTTAGATGCTCTTCTCATTTGAAAATCTCA
ACCTTTTTCCATGTCCTTTTGTAAAAAAAAAACACTGCCAATTTTTAGTAAATTTGTATC
ATCATTGATTTTGTATGAATGATCCTGTTCGTTTTATTATTTACTAAATGAGAGTTTTTA
CTTTACGCTGCTTATACTAAAATTTTATGTAACTTCTAAATTATTAACATTGGTGATACT
AAAAGCAACTTTGATAGGAATTGCTTTAATGAAATCATTCCTTCTGCATAAATTAAAGTT
TGCTTAGATAAATTTTTATGACTCGAAATATTTAGTAATGTATATGTAAAATAGCATTGT
TGTAAACTTTCTGAAACAAGCTATTTAGTGGTGTGCAGTGGACTCACGCTAACTTCTGAG
TGGATACAATTTGCAACGCTCGCAACGACCATAAATCTTTTTGGGTGGTAAAACAGAAAA
ATAACGGGAGTCGTATTTGTCTTCGCATATACTTATAGTATTTAATAAATCATGAGTTCT
CCAGGAATAAGTGATGAATCTATAAAAGGACCTAAGGACGTTCGTCTGATTCATCTAATA
CTTAGCTCTCTGGGTGTTCCATCATACTCTCAAACAGTGCCTTTGCAGTTGTTAACATTT
GCACATAGATATACACAGCAGTTAATCCAGGATTCACAGGTTTATGCGGAACATTCACGT
GGGCAAAATGCTCCAATTTCTGTAGAAGATGTACGTTTAGCTGTTGCTTCTCAAATCAAT
CACTCCTTCACTGGACCTCCACCAAAAGAATTTTTACTAGAGCTTGCTATGGAGAGAAAT
CGAAAACCTTTACCCCAAATTCAGCCGTCTTATGGGTTTCGTCTTCCACCGGAGAAGTAC
TGTTTAACTCAACCCAACTGGATTGTCAGTAATGAAACCCAACAGAATCAACCAAAGGAA
GAGAACTCCTCGGATTCACGAATGGAGGAGGATAAACTTGACTTCTCTGTGAAGTCTGAA
TAAATTTATTTTCCTTTTAAAGTTGTTACTAATGCCGGGGAAGTGCTGATGATTTAGATA
TATGTAAATATTTTTGAAGCGCTCACGAATCTTTGCAGCAGATGATTATGGTTTTATTTA
TATGATTTTGTTCCTCCAGAACTTCCTATTTAACTTGCGAAAGCAGGGCGTGGGTAATAA
ATCGTTTACAGTTATAAGGTACCTGTTTATTTGTTTATTTGCTACGAAATCAGTGTATGG
AGCAAAAAAGTATACAACATTTTTAAATTCAGCTCATATTGTACATTACTGTACACTGTA
TCTTTTATATATGGTACGACATAGAATAGAAAAAAGTGAAAGAGACGGCAACAACATCAG
TGACGGCGCGCTTTTTCTTAAAATGTTACAAAAACTGGAGTAATTCATGTAAGGCTGTGA
AATTGGCATGAGCTCGTCGAGAGCTTTCTTCAACTACTAGGCTCATTTAAAATTTACACC
GCACCAATGTTTCTTTATTACTTACAATTGCCTCTCATCATAACTTTGAAAATACAATTT
ACCACAATACTAGTGATAACATAATATCATGCATTTTAATTTTCTTTATATGACCTATAC
AGATCCCCTAAAAAGAATATAGTAGGGATACTCGCACGACAGCTAAAAATATATAAGTTA
TATAATAATTTTGAATCAGAAGGAAGGCAACGGAAATATCCACACATTTTTTGCGCTCTC
GGACATATATTTCATCCGCGTTATTTTCATCATTTTCAAAATCATTTATCTCTCACATAC
TTCAACCATTTCAAAGCTCACCACAAACCTGTATAGGAAATATAAAGAAACTTGATGCTT
TACGTAAACACAATTCAGAACTTACAAAAACACAAAAGTGAAAACTTGGTATTTAAGTCG
AAAGTCATACCATTCGTAAAAAGAGTGAAATTATAATGTGTAATAAACACAAGGTAAAAC
ATTATGTTCATTAAACAAAATCAGGAGTTTGATTGTACAATTAGCAACCATATGAGAATA
GCCGAATGAAAAGTTTCAAAACAATAAGTATCCATTAACAGAAGTATGACCCATTAACTA
GTTTTGAAACTAAAGAATTTTACGAAGGTCAACAACATAATGCAAAATTAAAGCCAATTT
CTCTGAATGGATTTAAATCATCATAATCATAAGCTTTTAATAAATTGTAAAAATTTAAAA
AACCACGTCGGCATTTTTTTGATACCTTACATCATACCGGGCATTCCACCCATGCCACCC
ATTCCGGGAGGACCAGCAGGGGCCTTGGACTCTTCAGGAGCATCGACGATGGCACATTCG
GTGGTACCCATTAATGAGGCGACTCCACTAGCATCAACTAAACCGGTACGTACGACCTTT
AGGGGATCCAAAACACCAATTTCATTTAAATCAACAAAACGATCCTTAGCAATATCATAA
CCGATGTTAAATTCCTTGCCATAAAGCTCCTTAAGTTTACCAACAATCAAGTTACCCTCT
AATCCAGCATTTTCAAGAATGGTTTGAGCGGGACGAGTGATAGCTTTGCGAACAATTTCG
ACGCCAAGCTTTTGATCAAAGTTATTTGTAGGAATGTCTCCTAAGCGAAGACTAGCCTTA
ACAAAAGAGGTACCAGCACCTGGGAGAACACCCTCGGAAACAGCAGCCTTAACAGCATTC
AATGCATCAACAATACGGTCTTTCTTCTCGTTGACTTCAACTTCACTGGAGCCTCCAACC
TTAATAACAGCAATACCACCGCTCAATTTGGCCAATCTCTCTTGAAGCTTTTCTTTTTCG
TATTCAGTGAGATTAGGGTCGGCCATGACACCACGAATCTGTTCACAACGGTCGTTAACT
TTAACATGGTCACCAGCACCTTTCATAATGATAGTGTCTTCCTTGGTGACAGTTACAGAG
CCACAGCTACCCAAATGATGGGGTTGAGCCTTTTCGATGGAAACATCAATTTCATCATTG
AACACGGCACTATCAGTCAAGACGGCTAAATCTCCAAGCATATTACGACGGTTGTCACCA
AAGCCAGGGGCTTTAATAGCAACAACTTGTAATTGCCCACGAAGCTTGTTTAAGATACAA
GCAGCCAAAGCTTCACCATCAACGTCCTCTGCGATGATAACTAAGGGACGACGCTGCTGA
GCGGCAAGCTCCAAAGAGGGAAGAATGTCTTGGACAGCAGACACTTTCTTTTCAGAAAGA
AGAATAAGAGGATTTTCAAATTCAACCTTTTGTGATTTGACATCGGTAATAAAGTAAGGA
GAAATGTAACCACGATCAAACTTCATACCCTCAGTAACCTCTAATTCGTCGCTTATTGTG
CGCCCTTCTTTGACGGTGATAACGCCTTCTTTACCAACACGTTCCATGGCTTTAGCAAGA
AGCTCACCGATATGAGTGTCACCGTTAGCAGAGATGGTAGCGACTTGGGAAATCTCTTCA
GAAGTAGTAATATCACGCTTATTGGCTTGCAAAAATTCGACGACGTTATCAACAGCAAGT
TGAATTCCCCGGCGAAGGTCCATAGGGTTGCAACCGGCAGCCACGTTACGAACAGTCTCA
GAAAAGATGGCACGAGTTAAAACAGTAGCAGTAGTGGTACCATCACCAGCAACTTCATTA
GTCTTGCTTGCAACATCCTGAACTAGTCTTGCACCAAGGTTTTCGAATTTATCTTTCAAA
CTTACACTACGGGCGACAGTTACACCGTCCTTAGTGATTTTAGGGGAACCAAAAGGTTGG
TCAATCAAGACATTACGGCCCTTTGGTCCCAAAGTTACAGATACGGCACGAGCAAGAGTA
TCGACACCGGTGAGTAAAGATGCGCGAGCATCAACACCAAATTTTAAGTCTTTAGCATAT
GTACGAACTTGAGGGACGGCAAATCTGCCGGGGATTCGACGACCAGCAATTCTTAAAGGT
AGACGAGATACACTGGAAGAAAGGAAGCTCACCATTATGTTTAATTAATGAAATAAAATG
AAGTTGTAAAAAATGGTTTTTTTTAATGCACCCAAAAAGAGATATAAAGAAATGTAAAGT
TATCTAACGCAAATACAACCCACACGTTAGGAATATAACCAGCTAGCTGTCCCTGCAAAA
ATAAATGCTTGCAGCTTTTAGATATATTATTGGTTTTAAAATACGTGAAATACTCTTCAC
TATTTTCCGCTTAATGAAATTCCAAACAAGGCTAGGCAGACGATAAGTTAGCTATAATAG
ACATTATATATACTGTGACTGCCTGATATTCTAGAAAGAACTTTGATGGGATAAAGATTG
ACATGCCGGCAAATAGCCAATAGAAAAGCGACCAAATTTTAAGAATAGGTTTGGTAGCTT
CTTGAAGAAAAATATCGAAAAATAGTGTATTGCATTGTTTATCGCTAAACGGCTTCTAAA
AAATTAAAACATATAGAGCAAGAACGGGGAGCGTTTTCATTTAGTCGATTTACAGTCATT
AAAACCTCTAAAAAAAATGCGGTGCTCGACTATGGTCAATGTGCCGTTTCTTCGTGATTA
TTCAAATAAGAAAGATCAACTCAATTTATCAAATTAAAAAGTCGTAAATGTTCTATACTT
ATTTAAAAAGTAATACTAAACGATACAGCAGATACGAGATACGTTTAGACAAAATCATCA
AGTATCCACTAAAAACAGTGCGAAAAAAAATAATAATAACAAAAAAAAAATAGTGCAATC
ATATCTTGACGAAAAAAATCATACAAATGACAACCGAACTCTCATAATCGAAATTGAATT
CTTTAACACATTATCAAATCAATAACACGGAAAAGAATTTAGGCACAATTAGCCAAACAG
CCATTAAAATGAAGCCATCATTCGTAATAGTTAAAAACCGAGTGACACTAACGTGAACAA
GCTGGGTCCGTACAAAACATATGAGATATAGAAATTGAAAAGGTATTGATAGTAACGAAA
GGTCCTACACATAAGAACAAAACACAATCAAAACAACAAATTATTGCAAATAACACCATT
AACATCCCACGTAAGATCGGTTATCGTAAATTTTATTTGAGACTTTTGCTGTATAGCTCA
AGCATCGTATCCCAGTATACGAATCGTCAAACCGGATTTGCGATACAAAAGTTTAAAAAA
ATCTCACAAAAGAAAATTCCATTTTATTCCTCTCAAAATAATCATAAACGTGACTTTGAA
GAGAGAAAAATATCATCTATTAAATTAAATCCTTTTCGTTTTACAAGAATCACATTATAG
TTTAAAAGCATGAGCCCGATCACATGCACATCCGAAGTGAGTATGTAAACGATATAAGCA
TGAAAATCATGTCCTCAATTGAACACTAGGTCGTAAAAATGGATAATTCATTGAGATAAT
TTCACTCGTCGTTTTTATGTACAAAGTATAAATTTGCTTGAAAGCGCTTATTATCGTAAG
GTAAATGAAACTTAATAAAACCCGAGACATAGCCAAAACAAGATTAATCAAAAGCAGGGA
AAAACAAAAAATCCAAGACTAATTCTTTGTAAAAGTTCTGGATCCAATAGCACCGGTGTT
TGATGGAGTAAGGCTTGCAAAATAATCGTTCATCGCACTACCGTTTAAAGTATTTGATGA
ATTAGTCGCATTGCGATCCAGTGGAGAGGAAACATTTAAATTAGCAAAAGGAGTAGCAAG
TTCTAACGGAGTAGCTGGCATACTACGTATGTCGGAAAAGGCTTTAGAATCATTTAGTCC
TCTGAGAGAACGTATGCTATCCGCAAGATGCATAGAGGGAGCGGGTCGTCTAAGACTTGA
AAAATTACTAGAAAGACCACCGGACGAGAAAAGACCATTGTCAAATAAACCAGAGGAGCT
CAAGTGATTTGCAAGACTTGGTTGGCTCAAATTGGAAGCACCTAAAGAAGAAGGATTTAA
AGTACTGGCGTTTGGGGCCATCAAAGGAGAGTGGTTAGCACTCGAATTATTAGCGGGAGT
AAAATGAGTACTAGGCATGGTAATAACCACTTGCTTAGCTTCACCGTCACCAGTAACTGA
ATGATTGAGATTGAGACGGGAAGCTAATAAGGCAGCAACCCGACGTTCTTCCTGGGTGGT
TGAAGAATCAAATACAAGATCATTAGTGTTATCGCTGCGATAATAAAATAACAAGATATG
AGAATATACATTGAGTATAGCTGGATCATTCAAATCAAAATCAATGCCAGCACCTATATT
GGCAACAGAAAACGGAGATTTCAATTGATTTTTTCGTTCTTCTACAGCGCGTTTCTCTTG
TTTACCACGCTCAACACGTTCACGCTCCGCAGGCGGTAGTTGACGCTTCCATTCAACACG
AAGACGACGACCAGTAATTTCATAGCCATTCAAAACTTGCACAACCGTTTTGGCTTCCTC
TGGAGAATGGAAATTAGCAAAGGCAAGGCCCCTAAAAACTCCGTTATCAAAATGATAATT
AAAAGCGTATGGACGTGGGATGTCTAATGCAGTGAACACTTTAAACAACACTTCTTTCTT
CAAGGAGAATGGAATATTTTTAATAACAATCGCGGTAGGAATGGTCTCTTCATCAGGTTC
AGGGGGTGCCGTCAAAGTTACAGAGTTGCTCATACCTCTAGACAGAGCAGTGCTAGAAGC
TGAGTTTGGTACATGTGAATGGGATGGTTCGTTGAATGCATTTAAACTATCAAAAGGGTA
TGTTGTTGAGGAAAGTAATGAGGTAGTAGCAGGTCCAGAATTTTTGAGTACATCTAAAGC
ACTTGCAGACCGGAGAGAAAGGCCTGCTGAATTAGTTGCTTCTTTCCAAGCAGTTTGAAG
ACGAGTTCGACGAGGCTTTGCAGATGGATTATTGGCAGTTGAAATTTCAGGATCCAGCAT
TTGTTTAAGGGAACTTGGTAAAACCGTAGAAGAACCATCACCCAAACCATCATCTGCATT
GTTGTGGGAAAATATGCCAGACCCTCCCATTCCAGCACTGTTAACGGCTGCATCAGAAAA
CGTAAACTTATCACGACCATATCGGTTCTCGAGATATCCTGATCCTCCAGGAATATTAAG
ACCTCTCATTTCTTCATCTTGAGCTCCATTTAATTCATCTAATTTGGGGAAAAAGTTGGA
CCGTTTTCTACGCAGAGATGCAGCCTCAGAATGGAAAGTTAAAGGGGAAGAAGCAGGAGA
AAGAGTATTAGTTGACAAAAATGCCTGCGACAAAGGCGTTAATGGCCTTTGGCTTGTGCC
CTCAGCCATATCGACACTAAACAAGTCGTAACTTCGTGTGGTGCGGAGGTTAGGTATCCG
TGGACACCACCAAGGGCGCAAAGTCAATATACTACACCATATTATTGAGGTCTTAAACCC
ATAAATTCAAATATACCAATCTATAGAAGCAAATGTAAAAATAATTATTATAAAATGTAT
ATACTACATACTGGTGTTGATTTTTAAACCCCCACTAGGTAACTTTTTGCCAGGCAAATA
ACAGGGTACTGTGATGATAAAACCGAAAGTCCATCTAAGAGCTCTTAAAAACACTGCTGC
AATGATAAAGACTATTAAACTGTCTAATAATTCGACCACCTAAAACAGAACAAAATGAAA
GTCCTAATTTTTTGTTTTTACTTAAATTCTTGTAAATTTATATTTTTATTAATTTGATAT
TCCATGAAATATCATTCGAATTTTAGCATATTAGATTATAGAATGAAATATGTGAAAAAT
ATCTTCAGTGAACCTTAGGATCCAAAAGCTTCTCTCCCACAAGTTCTATTTTTGGTACCC
TAGCAAATCCCATTGCAATATGACATAGAAAAAATTTAAATAAACTTGCATAAAAAGAAT
ACCTTGCTCGATAACTCATATGGAAACTTCACAACCTTTATTAAAAAGAATGAATCATAT
TATTACAGTTTCGTCTATTTAATCCCTTTATTTCCAAAACCTCAATCCAAGTTTTCATTT
ATCTTTGCAAAAATTCATCTTCCAAATCACCACCAGTTGAACTTTTTTCCTGTACAGGAA
CCCTGTTGGAACCTGAAGATGGTATTTTGTGTTTTCTGCCACTATTAAAGCGTTCTTCCA
TCTCGGCCCAAATGCGATTTCGAGTTTCTTCGGTCTGTTCAGATGTGCCTTCTGCGTAGA
GTGAAACATACTTTGTTAAAGGGGGGTATTCCTAAATAGGTTAGTATCTTAGCCAAGTTG
ATAGTTGAAATGAAGTCGAAAATACAAACATACTTTAATATACATAAGATCAATTTGACA
TTTACGCATCGATTTCTCACACTGCTTGCGTTTCTCATCATCCATAGTTTCATCCTTCAA
AGATTTTTCCAATTGTTTAATACGTCGTTCTGCTTTTTTACGTTCTGAGAAAATCAGTAA
GCAAGTTCACTGAACAAAAAATGCTGTTTTTATATATGTTTCATACCAAAAAATCGAACT
TTTTTGTATCTTTCAAAAATCTTTTGCTTTTTATGCTCTAACTGTGCCATAGACAACTGC
TCTTGTAGACCCAAAAGAGCTCGTTCATGTTCAACACGAATGTTTGCAGGCAAATTCTCC
TTAAAGGAAGTTAGTTTTCTTATTCATTAACATAAAAAGGAAGGTAATATTTATTACACA
CTGAAACCGCAGATGTTTTTAAACCAGCAAAAAAATTACACACCTTTTTCAATAATCTCT
CATTGTCGCGAATTTTTTTCTTCAGCACAGAAAGTCCAGGGCCCTTAAATTTTGGCATGC
TAAAACGCTCAATAAAATAGATAAATAGAAATTCAAACCATAAACAATTAGTTCTGGTGA
AGAACAGTAGTAAACTTAAAGGACTGCAATTTTTACAGCTGCTAGGTTCTCAAGTGACAC
GTTACTTTTATATATAAGTTTAAGCTGGTAATTATGATTAAAATATTTGATTCACTCACA
CTTATTCAAGGTAGATTTATATGTTGTACTTGTGGAGTGATTTAAAAGCTTAGACTTTCA
ACAGTACATCAAAGAATCGCTTGTTCGACACCGAAGTCACCCTAGAGATTAAAAAGTATG
CAAAAGATAGTTAATCTAGCAACCGGTCTGTATTTTAATACTACTATTGTTAAGAGAATC
ATCAATAGCAAAAAGAAAACCTTTGAATTTGACAGCCTCTTTTCAGTCCGTTGTTAAGGC
ATTTCTGTTAGCTATCGTTAAGCAAATTAGTGCTAAACGTTATGTTTGACGAGTGGTTGA
GATTGAAGAACGCTTCGATCAAGCTCTGTTTAATGTTTATGCAGTATTTTGGGCGTTTCT
GGTAAAGCCTAATTGTCAAATTTCTCTTTAGAGAATGTTAAATAGAAGTAAAAAGAGGAA
TGGCTGTTATTTTTGGGTTAACGGCTCCTCAGATGAGATTCGATATGTCGCCGTCAAAGC
TTCCCCTAAAGTAAATTGGAAAACTCACATTATTTGGAGATCATTGAAAAATGTTAAATG
TATAGACTCTTTTCACGGAAACAATGAAATATTGGGTGCTGGTTCTTCTACCGGAAATAT
ATCATTGCTTTCTGTTAAGCATCCAGAATTTCAAGCAGTAGTAACACCTGGATATGCTCG
CCCTTGCAATAGTTTGGCATTTTCTGAAACTGAACATCTTGTTGCTGGATTTGCAAAATC
TCGAAACGAGTCTTCCTTGAAGTTATGGGACTTGAATTCATTACTGTCTGACCCGAAGAG
TAGTCCCTTAATGCAGTCTTCTACTCTAGACGGAGTTTCTTCCGTTTGTTATAAGAAAGA
CACTCCTCTTTTGCTTACCGGATCAACTTCGCGTTCTGTCCATATAATTGATACTAGGCA
GCAACTAGACTCAGTTTCTTCCGTCAATACGCAATATTATAGTAATATAGTTGTTGATCC
ATTTTCTCCTAACTATTTTGCCGCAAATTCTTATGATGGTGACATTGCGATTTTTGATAC
TCGATACTTCAAATCCGATAATTATTTACAAATTATTTTACGGAACGAAAATAAAAAGCC
CAAAAATCCACAATTATTTGCACTGAAATATTCTGAATGGAAACCTGGACAATTGGCTGT
TTTGTCAAACAATTCGATTACACTTCGTCAATTATTGCCTTGTGTCAATGGAAATGAAGG
ATCCGCAAATAATTCTGTCTTTGTAAATTATGAGAAGAAATATCCTGTTAAACCAAATTC
ACAATGTTCTGGCATTGATTTTTTTACTCCTTCTACAGCCTTTCCAACTCATGTTCAAAT
TTTGGGTGTCATAAACGAACAACCGAAACTTTTTTCTGTCCATGATGAGGTCATTCCCTT
TTCATTTAACCCTTATAATGATTTGATATTTTCCTTCAAAGAAAAACTGTATCCTTTAAA
CTCTTCACCATTTAACACACTTTCTGATGTCCCACAATTTGATGTCAGCGAATTTGTCGA
TGAAAACTCTTTCGATTCCTCGTCTTCTTGTTCCTCCAAAGTCTTTCTAACGACAAGAAA
CAACTCAATCAATTCAGAGGATTCCGCTCATGAAGTATTGCTTTCCTATAACCGCGTCCT
TGGATCTGATATTCAAGGGACAATACTAGATCGCGTCAAAAAGGGCTACCAATTTGATTC
CCAAAAAAACTCAGAATTAGTTTCTGATTTATACTTAAAAGATCTATGGTCTTGGATTCA
CTTAAGCCATAGACAATCAGAAGAATCACTGTTTGGAGACACAGGAGATACAGATTTCAG
CTATCAAGGTGCACTAGGTATTTGGTTTATGGATACTGAATTGACTAGCATGTCCGATGT
TTTTGAAGCAAAAGAAAGCAAATTTTTAGAAAAAAAAATTTTAAGACTTGCTAGAGATGT
TATTGAGAGACTTGATTTAGATATATTTACGTCTATCCAAACTAAAAGGCCTTTACGCCA
ACTCGCTTTACTTGCCTGTGGATTAGGAATGTCAAATGATGACTTGTTGTTGGAAATTAG
AAGACTGATTCGCAAGAATGAGCATGTAAAAGCCGCTGGGTTAGCACTTTTCCACGGAAA
AATTGAAAACGTAGTCCGTATATTATCAAGTGGGAATGAGCTGGAGAAGACCATATCCAC
AGCAGTTGCCGGATACATTACATCGCAAGGCTTAAGTAACTTTGGAAGTGACTCATTGTG
GAAAGAAATGTCTCGTAACTTAAGTACAGAATTGGAAGATCCATACTTACGTGCAATATT
TGCGTATGTTTCCAACTCCGATTGGAGAGATGTATTAGATGAAGTTTCTCTCTCATTAAA
AGATCGTCTTGGAATTGCTCTTCGCTTTTTACCAGATGACGATTTGAGTAATTATTTGTG
CGATTTATGTCACACTACAGTGCAATCAGGCGACCCAGAAGGCCTGTTACTTACAGGTTT
AACTCCTTTGGGAATGGAACTTCTGCAGAACTACATTGATCATACAAGCGATGTTCAAAC
TGCTGCATTGATTGCTGCATTTGTGGTACCTAAGAAATTTCTGGATAAACGTGCAGAGGA
TTGGACTGAAAGTTATAGAGAGCTTCTAAACCGCTGGAAACTTTACCGTGAGCGTGCAAA
GTTTGATATCTTTCGGACAGAACTCTCAAAAAATCACACAGGAGAAATAACCAGAAAGGC
TACAGAGCCATCTATACGCATTATCTGCAATTTTTGTAGAAAACCAATTTTTCCTTTCTC
CAATAGGAATGAATGTAATAATTTACCAACGCCAATTCAACGAGGTGTCAGTAAAGCAGG
CCCAGCAAAACACTTGGGAAAAAGTTGTCCTCATTGCGGACAGCCTCTTCCAAAGTGCTC
TGTATGTGGGTTTTCTTTAGGAGATGAAGATGTTCCTCAGAAAGATGACTTTTCTCAAAA
ACCTCAAAACTATGTCAAAGAAGTTAATCTTCAGAAATCTAGATTTGGGTTATGGTTTAG
CTTTTGTCTAAATTGTGGCCATGGAGCTCACGCATCTCATGCTTCAGAATGGTTTTCAAC
TCATACAATATGTCCGGTTCCTAACTGTGATTGTGAATGCAAACTGAAATAGAAATTGCA
AATGAGAGCATTAATTAATAGCATTAAAATAACAGTTTATGGTTTGGTTCACAAGTAATA
ATTGCTACATGAGTGAATATAAAATCCATGATTACAGCTTAAAAATGTTTAAGGCTAAGA
GGTTTAAAGCATAAGGTCTTTAATACTATGATTTGTTTAAAAATTCGACATAGCTATCTA
CATTTGTAATTGTTTGATAATACCAACGTGGTTAGTTTTATTACTGAAAAGGGATTAACG
CAAGATCGTTAATATTTAATTTTCTAGTAGCAAGAAGCGTCTTCTAGCTTAGCAACTTGG
TAATTTTAACCGGTGGTACTGGTATTGAAGAAATACATATTTAATTTTTTGTGTAAATTA
ATTTGGCCTTAGTAAAGATATCCAAAGTGGGTTGTATACGGGCATTCGCATTTAACGTAA
TCGGCTCATCTCGTAAATTACCATATGTTTCCCGTTAACCCACGTAATTCGACATCGGTG
ACCGTTGCGAGACGATATTAAGAGTTTCAACTGGAACCAACTTCTCTTTCGCTTACCTTT
TCATAAAATAATAGCAATGGCTTCGTTTAATGTTCCCATTATAATGGACAAGTAAGTATT
GATGTAGCGAAGTTAAATTGTTCGTGAATATCAGTTACTAACTTTATTTGTTAGCGGTAC
CGGCTATAGCAAGCTTGGGTATGTGTAATAGTCGTTTTAGGATGTTATTATCTCTCTTTT
GAGCATTTATTAACAGTAATTTAATTTCAGCTATGCTGGGAACGATGCTCCTTCTTATGT
ATTCCCCACTGTTATTGCGACGCGTTCTGCGGGTGCTTCTTCAGGGCCGGCTGTTTCATC
AAAGCCTTCTTACATGGCCTCGAAAGGCAGTGGGCATCTCTCAAGCAAAAGGGCAACTGA
GGACTTGGACTTTTTTATTGGAAACGATGCATTGAAAAAGGCGTCTGCTGGATATTCTTT
GGACTATCCTATCCGTCATGGACAAATAGAAAATTGGGACCATATGGAGCGTTTTTGGCA
ACAGTCTCTCTTTAAATATTTACGTTGTGAACCAGAGGACCATTATTTTCTTTTGACCGA
ACCTCCTTTGAATCCACCTGAAAACCGTGAAAATACTGCAGAGATTATGTTTGAGTCGTT
CAACTGTGCAGGACTCTACATTGCTGTTCAAGCGGTTTTGGCTCTTGCCGCCTCTTGGAC
ATCTTCAAAAGTTACTGATCGTTCGTTGACCGGTACTGTTGTTGACTCTGGTGATGGCGT
TACTCATATTATTCCTGTTGTATGTATAAAAAATCTAATACGAGCTTAGATAAACAGTTT
TGAACATTAAATGCATATATATATGCCCGAATTTTACTAACTGATAAACCTTAGGCCGAA
GGATATGTTATCGGCTCTTCCATTAAGACAATGCCACTTGCTGGTCGTGATGTTACGTAC
TTTGTTCAATCCTTATTACGTGACCGCAATGAACCTGATTCAAGTCTCAAAACTGCTGAA
AGAATTAAAGAGGAATGTTGCTACGTTTGTCCGGACATTGTTAAGGAGTTTAGTAGATTT
GATCGTGAGCCCGACCGTTATTTAAAATATGCATCTGAATCAATTACTGGACACTCTACT
ACTATTGATGTAGGATTTGAACGCTTCCTCGCACCTGAAATATTTTTTAATCCTGAGATT
GCTTCTTCCGATTTTTTGACCCCTCTTCCGGAACTTGTGGACAACGTCGTACAGAGCTCA
CCCATTGACGTTCGTAAAGGCCTTTATAAAAACATTGTCCTTTCTGGTGGTAGTACTTTG
TTTAAGAACTTTGGCAACCGCTTACAAAGAGATCTCAAGCGGATTGTTGACGAGCGTATT
CACCGCAGTGAAATGCTCTCCGGTGCTAAAAGTGGTGGTGTAGACGTTAATGTTATCTCC
CATAAACGTCAACGAAATGCGGTTTGGTTTGGCGGCAGTTTACTAGCACAAACGGTATGT
CATTATCTTATGTTTGTATATTTTTTAGTTTACCCGTAGAGATTTACTGACATGTTTAGC
CTGAATTCGGATCCTATTGCCATACCAAAGCAGATTACGAAGAATATGGTGCTTCCATTG
CTCGTAGGTACCAAATTTTTGGAAATTCTCTTTAATGAAATATATCATGAGTTTTGCGTC
TATAGGATTTACTGATTAAAATGAAAAGTTTAATGGAGCAGGCATTAGCCTTAGAAGAAA
TAGACTTGAGGTTTGCTATGTTTCCAGGCTTTTTCATTGAGCAATATCAAATAAGATGTA
TATAATTAACTTGTCCAAATAATAATGATGAGAACCATGAGAATAATAATATAGTGATTA
CTAATAACGTAAAAGGAGAAAAAAAAAGAAAACGGATGAAACCGATGGGTTCCGCCTGAT
AAATACTTTATTATTCAAGAACGATGGATAAAATGGAAAGTGTACAAGTACTCAACGAAT
TTGTTGAGAGAAAGCAGAAGCAATCAAGTAGTCATCATAAAAAAAACTAAACTTCATCAT
TTTGCGGAGCAGGTAATGATTCATAAGAAGGTGGGCGTTCAATTGCACCGGCAACAGATG
GAACGTCGCCGACAAATTCACCATTTTCATCAAATATTGCGGGCGGGGGAGGTGTGCTTG
TGGTGGGTAAAGTTTTCAAGTACTGCTGGTTAAGAGCAGTAATAGGTTCATAAAGAGGGA
GGCAATCAGTCTGTCGAACATGATGTTCGAATTGTTGTGATGCTCCGGAAGAAGAGCGCT
CTCTCCTGTGAATTGAGTGTTGTGTTCTCTGCTGTTCCCGTGCAGAAATTATGGTTCGAC
ACGCTTTAATTCTTTCATGATGCAACATAAATATGACAAACACAACGCAGATTATCCCAA
ACGTTAATACCAACACTTTTCCCCAGAACTGGGAGTAAGGGTCATACGGGATATCTGAAG
CATCTGATGTTGAAACCAATTGATCATTAGCCATCACAAGGTCTATGGCTGATATTTCTT
CCCCCATTTTTGTTTGATTATAATTTTGAACGTGTAGTGTTCCCAGTAGAATTTCAATTG
CCACGGCTCAATTAAGACTGAACGTCAGAAATTTACAACAATCCAGTGAACTCACTGATA
TAGCAAGGCAATTATTATTCTTCCAATTTAATTTTACTCAATTACTTTGAGGTTTGTAAA
AGTGAGGTTAAAACTGTTGTAAAAAACAAAGATAAGCCATAAAGCTTCCCGTCTCCTTCC
CCAGAGTCTGGATTTTTTTGCGATATTTACGGTACGATACGGCAGTCACCGGAAGCATCC
AAAAGCTGACCATGTATAATTATATGCTTTGATTTCAGATCATCCGTGCGCCTATGTATT
AACTGTGTTGTATAAATTTATTTCACAATCGGCAAATTAGTTATGAATTAATTACTTTTG
GTATTTCTGCTCTTGGTTATGCAGCGTAAGTGAATTTGACGATCTCCGTTTAAATAATGA
GCTACTACGAGGTGATCGTTAAATTGTAAACAAAAGATTGGTTTAGTATGTCGCTTGAAT
GGAAACTGCAAAGTTTTTAATTAGAGATTCATCTGTTTCATCTAAATCTAAAGCAATTAA
TTTTTCATCTCTTCAGTTGTTCTTTTTAATAGAGTAGTTGAGGTGGATAAATGTTTATTC
AAATTTTTGTTATTCGGATTATTTCGTACAGGAGAAGCTATCACAAAGGTCAAAGCCATA
ATATATTTAATAATTTATTGTAAAGAGAAAAATAATTATCAGAAAATTCAACATATTCAA
TTTAAGGTCAAGCACACTGGTGTCCGCTAATGCGTTTACTATACTAAGCCCTCTGCTTGC
TTACGTGCATCGCCACTACCTAGCTATAGGTGCTTGTTGCAAGACAACAAAGTCTCGTAC
CTTTGCAGCGTTAAACGATTTTTAGCAATTTCCTCTTTCTTTAAAATTTGGAATTAACTG
ATTGTTTTCTATTCCTGTAATGACAACGCTGGAATCTCTGGATATGCCAGAGATGACAGA
GGTCGAAGATGATACAGTCGACATACACATCGACAATTCGAAGGTCGCTCTCCTTTTCTC
TAAAAGCAAGGTGTTTGTTCATCCCACATCGAAAATGAAGGATAACATATCTGGCTATTT
GTCCTTGTCTAAGTCAAAGGCGCTAGGAAATTCATCAGTGGCCGGAAGCGATATTTTGTT
ATCATGGGTTCCTGATTCGTTTTTAAAAAATCGTCCCAGGGATCTTTCCGTATTTCAAAA
TGCGGAAACCCTTTCAAACGGTTCTATTAGAGAATGGGTAGAGATTCCTCAGCATTTGGA
CTACTCTTTTTCTGTACGATTGTGCAGCATTTATTCAATTATATTTCGACCTCCTAGATA
TGGATGGAATTATGGTAGTATAGTGATTAATTTGAGAGACAGTGGTGAGAGCCTCCCTCC
TCTTTTTTTTCATGATGATGAATGTATTAGTACTATTGAGTATGGCAAGCAAATTACCAG
AGATCGTTTTGATCCCTTCGATGAATCAGGAAATATGTTCTGGGGTGGAACGCATTTGTT
GATGCAATTAAAGAAATACGCTTCTCTTGAACAGTCCTCACATGAATCACAACTGTACCT
TGTTAATCCTTCTCCTGAGGATACTGTGGCATTTCAATCAGTTGAACTTCAAAAAGTCAT
TTCTAATAATCGACTTAACTCCAGTTCTACCCCTCCTACGCCTAGGAGCTCATCATCTAT
CTTTAATCCTTTTCGCCGTGCCCTTCATGATTTGTCATTCACTGTGCTTGAGCGGTTTAG
TCGGGTCACTAACTACGGCAAATCAGAAGTTGACAGACTCATGGAGCATAAAGTTACCAA
GTCTATATTGCCACACCTTCCACGTGAGCTTCAAGTGCTTCTTGAGTCAAAGAGAGTTCA
AAAATTAACTGAAGAATATGATCCAGCCCGAATGTTTTTGGCTCGTTGGGCTGAGGGTAT
TGTAGAGCAATCTGAGAGTAACAATTCTCAACCTGTCAATAATGCGGGTGTTTGGACTGA
TGCACAGCGTGAAGAAGATTCGTCGCTGGGTCCATTTGAACTAGTGTACATAGAAGAGAG
GGTGAAGCGTGATGATCCATTGTCTGTTGAGCAATGGAATTCAATGTTTAATGCTCATGG
GAAATTACAGGTTGACGTTCATAGAGTTCTTGGAATAATTTTTCATGGGGGTATACAACC
CTCTCTTCGTAAGGAAGTTTGGCCTTTTTTGCTCTCTGTTTACCCTTGGGATTCAACTAG
TGAAGAAAGACGCGTTATTTATTTGAGCCTTCAAGAAGAATATTGCACTTTGAAGAGAAA
GTGGTATGAAGATATTCATAAACAATTTAACGATCGTTGGTTTATTGAGCAACGAAATCG
AATTGAGAAAGACGTACATCGTACAGATAGACAACATGAATACTTCCAAATTGAGGATCT
TCCTCATCCTGACCCTCAATCAACGTTTACCGGAACCAATATGAATATGGAAATGATGAA
AGATATCCTTCTGACTTATAACGAATATGATACGGAGCTGGGGTATGTCCAAGGAATGTC
CGATTTACTTGCTCCTATTTATGTCACTTTTAATGATAATGCCTTAACTTTTTGGGGAAT
GGTTGGTTTAATGAAACGTCTTCATTTTAATTTTTTGCGTGATCAATCCGGAATGCATCG
ACAACTTGATACTTTACGACTTCTTATTGAATTTATGGATCCTGAACTATTTGCTCACCT
CGAAAAAACTGACTCCTCTAATTTGTTTTGCTTTTTTAGAATGCTGCTAATATATTTTAA
ACGAGAGTTTGATTGGGAAGTTTTGTTGAAGCTTTGGGATGTCTTATTTACAAATTATCT
ATCTTATGACTATCATATCTTCGTGGCATATGCGATTGCTGAGAGACATCGTGAGGTGCT
TTTGAATCAAACTAGCGCTTTTGACGAAGTATTAAAATATTTCAACGAACTTTCAGGAAA
ACTAGCTTTAGAGCCTACACTAATCTGTGCAGAGCAATGCTTTTATCAATTTAAGAATAA
ATTAGCTTTAATTGATAGAAAACAAATGGAGGAAACCAACTCGGATGAAGATGGCAGTAA
AGAAACTGATTTACCCACAATTGCACCATACCTTCGCAATCTATTAAAAACAAGCCAGCC
ACAATACACGCCGAGTGGTAAGCAAGAATGAATAGCATATTGATTATCAATGATTATCAT
GCTAGTGTTGGTTGACTGCATTTAATACATTTATGTGAATTTTAGACGATAGAAGTATAC
TTATTTTCGATTCTAATGCTTTTTCTTATTTGGCAGTTTCCGGACATTTTTTCTGAAACG
ATTTCTTTTTGCAGCCATTGCTTGTCGCTTTAGCTGCTCTTCCTTTTCGCGTAACAATTT
CATTCTTATTCTTCTTTTCTTACTGGGTCGCCTGCGATGTTTACTCTCTTCTTTTTTTAT
AGATACGACTTTATGAAGCTTCTGGCATGCCGGCTTATTGCACGAATGATTAGCATTTTT
TCTTTTGAATATTTAAGATTTTAATTGCAAAATATAATAACATTACATACCCATTTTTCC
TCTTTAGCTTTCATTAACTGATCATAAGTGAAAACACTCGCTTGTAATTGCCTTTGTCTT
TCAGGAGAATCTCTTTATAAGTTAGAAAATAGCAGTGTATAGCTCTTTACATACTCGAGT
ATATAATAGTTAAGCGGCCTAGAGTTCTTTATAGAAGGCTCTGTAACTTTGGTGACAACT
GTGTTTACATCGGAAAAGAGATTGAATGTAGCTTGATCATCATTTGGATATGTATCTTCA
AAAACTTCGTCAGATTGAACTTCCTCAGATGCGATTGAAAATTCGAATACGTTTGACAAG
CGTTGTGATAGCAAGGCTGATACGTCGTCAAGTGAATCTATTTCTTTATTTTCCGGTGAA
AGAAGCAAGTCTTTTCTGGTAACTCTAAATTACATTAATAAATAAATAATTTATTTGCAA
CAGTAATGTTGCGCAAGGTCTATGTAAAGTAATAATTGCTTACTTTACGGTTTCCATGAT
CGCTTAACCATATAATTAAGCAAATTGACAGAAACTCTGTCTACGTTATGTAAATAGATA
AAAACTTTAATGAAATAAAAGAATATAATGAAATCAGTAAGATACAAATGTTTACTTACA
CCATTCAAGCTAAAACTTTTTTCCGTCAGTGAACCTATTTATCAGCAGTAAGTTGTATAG
CGATACAATTTTTTTATGATCGCTATAATGAAAATGCAGATGATAATTTAATTTATTCAA
AAGAAATAAAGCTAACGTCTAAATATAAATCAATGAAAGCATTAAGCAAAGATCACGCTT
ATATTCTAATTGTATATTAAGAGTTCACGCTGTTTTGTAGTAGAAATAGTTAATTAATTT
TTTTACTAGATTATTCAATATCAAATCTTATTATATCGATTATCGGATGGTTGAAGATCA
TAAAGAAACGGCAATTTTATTAAAGCAAAAAGAAAACATAGATTTTACAGTCACCAAAAT
CTGCGAGGAATAGGGTAAGGAAACCAATTTAGTATCCATCAATATCAATAATTGAGTTCA
TATATTCATTTCATAAGTTGTGCAAAGCAAAGTTAATTCGTAAAAATCCAAATTAATCGT
ATGTAATTAGGTCATTAACAACAAAACTGGGTACTATTAAATCTTCTTCTGATGATTTCG
ATACATAACGAAACCGGTCTAATAAACGAATAGCCTCCTGATATACAGCTTCCGATGAAA
AAGCTGTAACGACATTGAAAGTTGTGATTTCTGCTATATGCTCAAGACATTTTGGTCTAA
CAAATTCTTTGTAATGTTGGTAAAAAGCGTGAATAGTAGGCACATCAAGCTTGCCTCCTG
CTTTAATAAAATAATACATCCTTTGAACAGGTAATGTAACATCAGCAATGCTTCCTATAA
TTATTTTAGCAGTAGCTGGAGCCTCCCAAATACCCTTCAAAAGCCAAAGAGGTACAAACA
TGGAGGTAAGAATCATTTTCCCAATTGATTTGGCAACATCTGAAGCCTTGGGGAGCTCTA
ATAGGATTTCTTTAGTAAGGATAGAAGATTCCGGACATAAATTCCATAGTTTGATGATAT
CTTTGCACAGAAGGCCAATAGCAAGCTTCTGAGCAAGCAGGCCAGACGCCGGTATGGGTA
AGGGATATGAAGCACCTGCAGCAGCATACTTGCAATGAGATACGCCAATGAGTATTCCTC
CATAAAACTTACAGCTCGAATCCTCTTGCTGAGCCGAAACGAAGTTGGTATAAGCATCGT
CGTCCTCGAGTGCCAAACATGTCGTGTAGACCAGTTCTTTTCTATCGGTCATAAAGGATA
ATTGGGATACTAATTTAAGAACTTTTTTGCGAAATACTAGTACATCTGCTAAAGGCATAC
CTTTAACGGTAATAGTGTTGGATTCACCGATTTTGCTTAGAAAAGATTTGGTGAATGGGG
AGAGGAATTCATTGAAATCATAAATTATACTTACGATAGGGATCAAACAGCCCTGGAGGT
ACTGTAAACACAAAATGTCTTCATCTGAAATATCAAGCAAGTTTAGTTGATACCATATGC
AATCAATGTCGCGTTCTTCTGCAAACGCATTCGCTTTCAACCAACGCATGAACCTTTTGC
ATGATTTCTTCCCGACTTTAGAATGATAACTTTCAAAATTAGGGTTTTCTTCGCTTTCAC
ACTTTATACCGAATGGCATTTTTTCTTTTTCAGATAATTTTGAGAGGTTAAAGACAGATT
TTACCAGATCATCTTGGCTATTGTCTTTTCCAAAAATTAAAACCCGAAATTTTTCAATTT
TTAAACTTGATTCTTCATCGACACCGCTCTCGTACTCTATAGCAGTATCGGGATCTTCTT
TGGGCAAATCACGATATTGATCCATTGGTCTCGTAATGTATTAGCATCAAGTCGTCAGTA
AACTGTGAATCTAACTAGCAAACAGTGCGAAAAGGTATCTATTAAAATATATGTTTAAAA
TGAAAGTACATCCTTCTCTAAATTAGGTGGTTAAAGAATGGAGTTTAATCAATTTCTTTC
TGGTGTGATCATTAAGCAAAATGAAGACACTCACTATAAAGGCTTAAAAAAGTTTGGAAT
TGACAAAATGTTATGACTGGGCTTACTAGTTTGCTTTGTTAAATAGCTTTATTTTAACTA
TGATGGCATCGAATGCAATAGTGTAGATAGATAGGTGCTTATACATTATTTTGGATAATG
AAATTTTGATGATTGTAAGTATTGCAAGTCGGTAACTCAACAATTACGAAATGTTTTAGA
CTGTTTGAAGAAAGTTGAAAGATGGATTTAATTCAAAGATCATAAAGATTTAATGGCAGA
GGTATTATCTTTATGATCTTAAAAGCGCTGTAGCACAACATCCTAAACAATCGAAAATCA
TTCTACAAAAGCGACTCTGAACATTATTTGTTAAGAACAAAAAATTTTTTTACGACTTTG
CGTCACAAAAAAACGTAGCTTTCTTCTTTTATCATATGGTGAAAAGAATGCAAAATACAA
ATTATCTGGACTGATCAAAGTGCTTAAAGCAAAAGATAGCACCGACGTATTTGCAACATA
TGGAAATCTTCAACAAGAATGTCGAAAGTGAAAACGACTACAGGATTATGCTACATAACA
AAAGTACGAAATGACAACTCATACCTATACAACTAATCAAATGAAAATAGTCTAACATTG
TAAAAGAAAAAGAACGACAAAATTTTTTGATATTAAAGAATAAAGGGTAGGAAAGGATAG
AATTGACGCGATATCTAGACCATTGTAAAACCTTACAATAGCTAAAATCTTAGTATGCAA
ATAAACCAAGAGATTGAAATCAAAGATAATAAAAAACCACATAAATTCGTTATGACCAAG
AGGGGGATTTCAAAAGCAAGAAACAATATAGCGTAATGTCAAGCAGCGAAAGTTAAAAAA
AACCAAATGAAAAAGCATTCAAAGAGAGAACGTTCAAAGACATAAAATCAACAAACCGAG
TCTGTATAGATAAATGCTACCACAGAAACCGAAACCAATTTTGATGAAAGCGCACCAATT
TATTTAGCCTTTTTGCTTTCAGCCTCATATTTGGCAGCAAGACGACGGGCTTTGAATTGA
TGGTAGTTCTGATCAGTCTTAAGGACAGCATCCCACCAGCGGAAAGAGCTAGAGAAGTTA
TCCTTGAAAGCCATATGGTGATAATCGTGGTGATCAGCACCTGCCCAAATGGGAAGGAAT
TTGTTCAAAGACCAAGGGAAGTCGTAGCCAGCATGAGAATCGACTGCTTGGAATAGACGA
AGGGTGATCCAAATATACATGGTGACCAAGTGCAAATCATGGGTGAAGTAACACCACATC
AAAGGAACAAAGACGGTACCGGCACCCAAAAGGATGATCTCCAATGGATGAGCATATTCA
GCAGAAAGACCAAAAGGTGCACTGTAGCGGTGGTGAACTTTGTGAATGAAACGATAGAAA
ATACCATAGTGGAAAAGGCGATGAGCCCAGTAATGCCAAGTGTCTTCGAGGAAGAAGAAC
AGGGTAATTTGCCAAATCATTTTAGTGACAGGAGGGAAGGGAACAGAGGTAGAAAGACCA
AAGGTAGCGCACATAGGGTCAAAGAGCCAGATTTGAGGAAGCTCCACGGTAAAATGAGAA
AGAAGAACCAAGCGTGTGCACTCCCATTGTTCAGCAAGGGTGGGAACTTTCTTGGGTTGG
ATTTTCCAGCGGCGGAAGTAGGGCATGGCATCGATAATCATCCAAGGAATGCAACGACCG
AAGTAGATAAGTTCGTGAAGAAGGAAGGACATAAGGCCAGTAGCAACAACATCGTTGTCA
AACCACTTATAGTAAGCGAGCCATAATTGCTCGACAAAATTTAGTTCGGGATGCATTTGA
GCAAGTTGTTGGCGGATGGCTTGAAAGCCTGTGCCAACAATAACTTCAGAAGTAGTATTC
ATAATGACAGGTCTAAAGGGGAAGGAATAAAAAGACTACAAAAACGTGAACGTAAAAATA
AACGAGGCCGAGAAAAATAAAAGATAAACAAAACAACAACTAGATGAAAATAGACGTAGA
AACACTCTTCCTTTGATAAATGAAAGAGCTAATCAATTCAACTGAGTGCGCAGATACACT
CACTTCTACTGTAGACGGGGCGCAAAGACAGATATAGCGCCAACAAAAAAAGCCGACAAT
AACAAGGACAAAAAAATTCTACTTGTCCGTATACTGTGCAGTTACTATTCTTAGCTTGCA
ATTAAAGAATGCAAGGTACTAGTACGATCGTTCACCTAAAGGGTTACTTTATGTGATAGT
TGTAAAGGAAACGATATCTTGGCTTATATATCGCTGGTGATTTACCAAACAGCGAAAAAA
TCATCTGAGGTAAACTCACGCCATTTTTTGGCATACAAATTTTATCAGCGGATTAGCCAT
TTACAGTTCAAAGATTACGATTTATATATTTTAAATGGCTCTCAAAACTCTTTAGATATT
TGGACTTCTTTTCACATATACCTATTTTCGTTTGTCCATAGAGGCAAGGCTTGGAAATGT
ACCCAAAGATAGTGGCGAGGTGCATGATAGTGATAACTAAAAATAGGGAATCAGAACGCA
ATGTGTTAATTTGTTATCGAAATGTAACGAATGTTTATTTTTCGCTCCGAATTCTCCTAA
ATCGGCAAAATGAAGGGAATAATTGCAAGTATAAGCTTGTATTTTCTCTGTATCGAGTAT
CTTTCAGACGGATGAGGCTGAATGATCGGCAACTCTCTTGCGTAGAAAGCGTTACTAACG
GGATCGGTTTACTGTGCCTTAAACAAGCCGACCAAGTTTGTCTATTTACTCCGACGGTTG
ATTCCCATCTGTGATTGCATCTTTTATCCTTCATATTGAGTCATCCTGAATGGTCCGCTC
AAAGGGAACTTCGTCTATCTCGGTGCGCTTAATAAACGCTTGTTTTCGTGATGAACAAAC
CCTTTGCAGTGAACCCATGACCTTAATCGTTTCAACTTGACATACGGCCAATGAGCGTAG
TGACATTAAATAAGAGTATCGAGTTTTTTCTTCTTTTTCCACTTTTCAAATTAAGCTAAA
TTCAATGTTTCGTTGAGTTTCTGTATGTAACAGCATATGAATGGCATGTGGTATTGGAAA
CAATGTGAAAGCGGATATCAATATTGCATTCGTTTAAATTACTGGTTTTTATGACCTCAC
ATACAATCATTAAAACGGCTTTCGACTACATGCGACCAACAGGCTTTCACCATTGTTTTG
TTTTTATTCATTTCCTTTTACCTACTGCTATTTTATTACTCGCTGGTATCATTATTTCAT
GACTACTGGCAATAAGCATATCAACAACCGCCCACCGAATATCACATTATTAAAAATGCT
TGATATTTCTAGTTAACAAACTTGTACTTAAAGCGTCACAACCGAAGCAAACCAATAAAT
AGCGAAAAAGGCTATTCGCCATGGGAGCATTTATTAGAAACGGTGAATTGTCGAACGTGA
TAGCAGCGCATTGTTAAGTTTTACAAAGATGGTTTACATCGTCTAAAAGCAGCTTGCTAG
AAAAAGCATACAACAATATCATAAAAAGCTTTTGTCGGTCAAACCTTGATGGGTTACTTC
AAAAGAAAGTTGGAATTAAAGAAAAAGTAGAGGTAAAAACTTTGTTCAAGGAAAGGGGGG
AGCGTAAAAAGTATTCCAAAGTACAGGAACGCTATACAATCATGGGATTTAAATCTTAGA
CAAATACATCAATGCATAACAACAGGATATCGGTTCTCATCAAGTATGATTTCCAAACAG
TGTGGATTCAGATGTACTTTATTAGATAAGGTACCAAGATAAAAGACATATTGGGGCATA
TAATGATTAACAAATTCAATGACTTCTTCATCACTCATACCCTTGTGGATCCGAGCTTTC
AAAGCATGCTCTTGCTGCAGTCTCCATCTGTAAACATAGTTTATCTCTTGTGCCTCTAGT
TCCACCAAAGAGTCAATTTTTTGAAAGATAGGCTGATAATCTGCAAGCTTTCTGTTTACC
CACAGTAAACTTCCTTCAATATTTTGCCAACGTGTTGATCGTGCTCGGACAGACAGCATG
CAAGAATCGAGCGGCTCAAACCCAACCATCCATCCTTCAAAAATTACATAGGTAGTTGTT
TTAGGATTTGCCTTTTTCCATTGGGATTCATCTCCCCTATCTCCGTAGCCACCAAACTTG
GATTTATCGTAAAAAGGGATAGATACCTCCTCATCGCTTCCCTTAACAAATGCATTTAAA
ACATTATTTAAAAATGTGACATCATGGGTTCCAGCTAAACCACGATGTTGAACAAGAGGA
TTATTGGGATTATTTTTGGCCAATTCAACTTGTTCTGCGTGCGTGAGGTAAAAGTCGTCA
AGTGAGAACTTCACAACTGATTCGTTCTTCCTTGTTAATTCGGTATCTAAAGCACTTGCC
AGTGTGCTTTTACCAGATCCTTGAGGGCCGGAAATTCCAAGAATAAAAGGACGACCTTCA
GGTTTTGGCTGCTTTTCCAGGAATTTTAAAATTTTGTCGACAATGATTTCCAACGAACTC
ATATTCCACTTCTATATAAAATTTTTAAATTAAATACAAAACCTAGCTTCCCCTTAAAAA
CGACTTAATAACATAAGTATAGGAAAGACGTAGGACTAATACTCGAAATGTGAAAGAAAG
CGAGGTGCTGTAGCTATATGAAAATTCAATGTTAAGTACCACAGTGACTAGATACTTTCG
TAACGACTACCAGTAAAGGACTACAAACACAAAAAGCTTTTTAAAAGGCTAAAGTCGTTA
TGCAATGGTTGGATTTTACCAACAAAGTTTTGTTACGGGATGTTGTATCACTAACATTCC
GTTACGTCTCATTTGTGCCAATATACTGAATGCTTGCGTAAACTCTGTAATACTTGGAAA
CGGCTTCACTGCGCCTCACTATTTGGAAAGTTGTAACGCTGTAAATGTTTTGTTTTTACC
TATAAGTAAATAGAAGATACATAATAAAATTTGGTGATGCTCTGGATTTTCAGGGATAAT
AGAATTTCTGTAGTTATATTTTCTACAATGACGGCTAACTTTTAAATTGTTTAATCTTGA
TGCCATGCAGTATAGCTCAAATGCTGAAGAATTTAGGTAATATGCATTTTATACTTTGTC
TTTAAATTGTCATACTTGTCTCTTGCGACTTTTATAGCTAAATAATAATATTCCAGTGCT
AACGTATGTGTTTTTTCTATAGTAATCCAAAAAAAACACGCAATTTATTGTGTCAGTAAA
TAAAGTAACTTGTAAAAATAAGTTTAGCTGAAATGTACAACAATCAGTCCCCCATCCAAT
GCGATAGCAGCCGCAGTTACAAATATTATTTATATTTAATTATTACATTTTGTTTACAGG
TACATAATGTTTGTTAACACTTTTTGTACGTTTAATTAAACTAAAAGTATTTATTTTTTT
AACATATACTCTAAAAAATTAATTTACTCAAGTTTGAGTTATCAAGAAAATTTAATCTAC
AATAATTATTTTTGAAGCACTTATTTGTTTTAATAGTATATAGTCTGGTGAAACAATTAG
AATTCGTCTGTAAGTAGTAAAAATACAAAAATGTTTCTATGGTTTTCATATCATAAATAC
TTACACTTCACCCGTTTAACTTAAAAACTTAAGGTAATCCGTAGTACACCAAATTCTTTT
CTTTTCTTTTTTTATTTTTTTTTATTTTTTAAAATGTATTTTATTTAAGAAATAATAAAT
AAAGTCCCTTATCCAATTCCACTAGATATAAATCGTTAGTTTAGAATTTACCAAAATACT
TTTCAATAGCTGTCGTATATACATATTTATACACATTTATTACTTTCTTTTAAAAATAAC
TTATATCAATTATATCGTAACGTAACTGATGAGTGGAATCATTTAAAACAATTTAAGAGA
GAAGTTGATATTGGCTGTTTATTTATCCGAATTTTTTTATGTTATAGTTCTACCATATTT
GGCGGTTGTTTTCTTTATTTTGATTATTTTTTAAAAACAATTGAAAAAGTTTAGTTAATA
ATCAAGTAAATCTAATAACTATATATACAGTTTTCAAAGCACAATATCAACTGAGGCTTC
GTGGTGTAGTGGTAGCATACTTCGTTTGGGTCGAAGTGGTCAGGGGTTCGATCCCCCTCG
AAGCCCAAAGCCTTTAAATTTTTGTTTCAAATATAAAAAAAGTTGATTTGTGCTTGTAAA
GTACAAACCGTATAAAAAAAGGAAACCCGTTTAATATTCTGTGTAATGGTTAAAGGGTTG
CATAAATTACCGCTCTTTAATTACATATTAAGAATTTATCATACATTGTCCAAGCTCTTC
TTGTGCTGAATTTTTATAAGTAACGCGACACTACTTCTTTCATCGTAAAAACTTTTCAAG
TAATTAGGAAACTACATTTATGAACCATTTACTGTAAATACAATTATATTTTCATCTGGG
AGATTAACAAATATTTTATCACTATTTGAATGCGTCCCATTCCAGTGAAGAATCGCATTG
GAAAAAACAACATTGATAATGCAAAGGGACTGAAGGGGAATAAGCTTATTCGTCATTATC
ATAACCTGTTAAAAGAGAAATCTCGACTTATTGCGTCAAGTGCTCCGATTGAAAAAATAA
AAAATGTGGAAAGTGAACTCGAAAATATAGGTATTGATGCTTACCAACGAGCTAGTCGAT
CCGGTCAAGCGGAAGGAAAAGGAGGGGATTCAAGTAAAATATTGATAAAATGGATTCGGA
CAACTCCCTGTTTTTCGTATTGCGCACGTCTTAAGGAGCCGAAAGATTTGTTGGAAATTG
GCAGTGTTTCTGTTGACAACAAATGTTCAACTTGTGGACTTTTCCGAGTTTCAAGGATTG
ATTTGCATTCTGTTCATCCCTTGATTAAACAACAGGACTTTCTTGAAAGAACTCCTGAAG
AAGGACTTTTTACTGGGATAAGTTGTTCACTTGTGCTGAATTTTGCACCTCCAGAACTCC
GAGCTAAAATGTTATTACATTGTACAGGATTGTTAATGCCTCCTAATAAAGAACAGCCTC
CTTGGTTATTTTTGGTTTTGCCTTCGCCTTGCATAACAAATTCTCGGTACATGGATGAAA
AAACATTACACTCAATTATGATACAGTTTGGATTTATCTGTCGTCAAAAGTCTATATCGA
AAAAAATAGCCTACTATTTATATTCTTACGAGTGTTTTCCTATGAAAGAAATAGACTGGA
AAAAGAAGATCGTTAATGATGGGGCAACTAGGAATAATTTCTTCATTCCCTGTATACTCT
AATTAAGATATTTGTCAATACAAAATTTATTTTACTAGTATCTCAAAGTTAAATTAATGA
AATGAATGCTTTTTGTCGGTTATCCTCTTGCTTTTTTTTAATTGTATTGTTAATGTCAAT
TACTAGCCTTTACTTACGTAGCTACAAAGTACGTTTTTCAGAGTTTGTTCGTATGCGATA
CTTTACTAATGAGCCGAAAGCTCGATCATTGGTGTAAAAAATAGTAACAAGTCATTTTCG
TTATATGTCTTTTTAAACTTATTTGCCAAGTTTACAAATCTTGTGCACCGCTCTGTGTTC
TATGCATACAGAACACATCTGTATAACGTAATGGAGCGTACCCTTTTTAGGTGAAGTAGC
TGGTAATCATCGAAGTCTCTCTTCTCAAAAGCAGTAAACTTTAGCTTGCAGTATATATTC
GTGAACGATAGTAATTAAATATGTCCGACCTCAGGAAGTAAGTAATTTTTGTTAATATGA
AAAAGCAAAGGTTAACGTTTGTCACCAATTAGAATTATCGGTCTTTCTTCGGTATGCATC
GCTCAATGACTCCTACTCGAGCTAGACATCAATTCCATTTTAAACGAGTCTAACTTATAT
TATTAAGGTCCTGGCAGTAGGATTTATGCTGGTGATCCTGTCTTGTGCTTTATTCAAGAA
TTGGTATCCACTGCTAATTGGTATGATTTTGTCAACCGTTGAGAACTATTTCATTTACAT
TGCTTACGAATTACTAATGAATAGTCATTCCATTCATTTTAGCTCCTCTTCCTAATCTCC
TTACGAAAAAATACTCGACAAGCCATGACTTTTTACAAGAGGAAGACAGGTATGGAAATA
TAATAATGTTGGTTGTTCTGGGGAAATTATTTCAACCATAATTGTTATTTTTCATTATTA
TTTGTAAGGAGCTCTACTAACGTTTACTAAAGAAATCTTCTTGACTTTGGTCGATTTACA
TTCGGTGCAACCATCTGTACCGGGTTTGGTATGTATTTATAACTGAATGAGACCTTTATG
CTAATTTATAATAGCTTTACCCATAGTATTTGTTAATGTCGGATTAATTGGTACTGCTGC
TGCTACAATGAGTTGCGTTGGTGGATCTATTATATTTCTTGTTATTACTTTATATTCTCA
AGCTTTTGTTCAACACGAAGAAGAATTTTAATATTTATTTACTTGATTATTAATTGCTCG
TTTAATGCTTGTCTTTTCTCATACTTTGCTCTCCCCTTAGTATTTCTTAGTGTCTGAAGA
GTTATAAGGATTCGTGTTAATATTAACAGTTTTCTTGAATTTTTCAGATGTTCAATTTCA
CGGAGCATTGCTTTCAAGTCTTGATTCTTGAAGTATGTTAACGAAATATCTTACTCATTG
GCTTTTGACTATAGTTAACCTGTTTCTCTCGTTTTTGGGTGCTTTTTACTATAAGAGAAA
TACTGGAATTTTTCAGTTTCTTGGAATTTTTATATTGATTAAATATCTAGTCATTGTCAA
AATAGATATTACGTTACATATTTAAACTAGTAATTAGTAAGGCCGAAGTATCACGAAAAG
TCACTTTTATGATAAAATTAAACTATAGAATGTATTCGTCTATATGAATTCTGGACCTTA
ATAGTTTTCTATATGAGTAATTTAAAATAAGATTGTACCTTTCTCTGATTAGGCGACATT
TAGAACTTATCCTCTCTAGCTACGTGCTTCTGAAGATTGTTCAATATCGACCTAAATACA
AAGCAATTAATGAGTCAGTTTATAAATTAAATCAATTAGAAGGTGAATATTACTTGTTGA
GTGAAAATAGTGGGTATTCAATCAAGAAATTGAGCACCGCAAAGCTTCATATTAAGATTC
TCTACATGAGGCCAGTCGCTTCTTGAGCCAAAGGTCCTTCAGTTTTCCAAACTTCACAAT
TTTTGAAGTCTTTACTAACAAGGTTTATCTAGAAGAAAAATACACCTGTTTCAAAGTCAT
ACTAAGAACAGGAATAATAAATTTAACTAATCATTAGGGTCTAGTGTCATTTCTCCAACA
TTTCGGTTTTATTGTAAACGTGGAGTTTCATTAGATTGCTTTGAAATTACTCGACCTTTA
TTCTGCATCGATAAATTAGAACGTAGTGTATATACTTGGCATACTATCTCGATTTACTAT
TCTTACTTTCTTAGAGCGTGCATTTTTAATAGAAGAAAAGAATAACTGAAGATGAAAGTA
GGTCGTTTTTTAGTCATAATTGCTTTTTGTTTTTATGTTCTTTATCTCGAGAAAATTATT
CATACAAGGCCACATAAAAAGTGCGATTGGCGGTCTTGGGAGCAATGGGAGAGTACTGGG
AATCCAGTAAGGATTGCATTGGTTGCGGATCCTCAATTAGTTGACGATTTGACTTATGAT
TATCCTCGACCTTTAATTGGAATCGTTAAATGGATTTCCGACCAGTTTCTTCGTCGGCAT
TGGCGTTATCTTCATAAATCACTGAAGCCAGATATTACTTTCATAATGGGCGATTTGATG
GACACAGGTAGAGAATTCGCAACTGAAGAATTTAAAAAAGATTATTTCAGAATGATGAAC
GTCCTTGACCCAAAATTCACCAATAAATTGGAAATCTACCCTGGCAATCATGATATTGGA
TTTGGTAATCACGCTATTGTTAAGGATATTCAAAGATTTGAATCTCTTTTTGGTCCAACA
TCTCGATCAATAGACGTTGGCAATCATACACTGGTTATTGTAGATGGAATTCGTTTATCA
AACAACGTCAATCCCCAAGTTTATCAACCGGCTAGAGACTTCTTAAAAAGCTTTGAAACA
AATAAGGACAACTCGAGACCTAGGATCCTTCTATCTCACGTTCCTTTGTTTCGCCCTGCC
ATCAATTCTTGCGGGGAGCTTCGTGAAAAAGATGATGTTATCAAATATGGTTTGGGATAT
CAGTATCAAAACTTGCTTTTGCCAGAACTTTCCGAGTCTATTTTAAAAGCTGTTGAACCA
ATTGCCGCATTTGCTGGAGACGATCACGATTATTGCGAAGTTGTGCATAATTACCAGGTG
GATACTCGAGAAGCAGCCACCACGGAATATAATGTGAAGGCATTTTCTATGACCAGCGGC
ATACTATATCCGGGATATCAACTTCTCTCATTGAACTATCCTTATGACAACCCTAAAGCC
GATCAAAAAAGTTCTTATCAGACAAAGTTATGCATTCTTCCTAACCAAATTCAAATTTAT
GTTTGGTATGGTGCTTCTATATCCATCTTTTTTGCTCTTATATTATTGAGGACTGCTATC
TTTTTTTTTGGAACTGACCGTTATAGCCTCCCACTTTACAAAACTCATGCACGCCGATTT
TCATTGTCAACAACAATTCATTTGTTTAAAAAAATTGTGCGCATAACCCTTTCTACATTC
ATCTCATATACATGGATACCGTTTCTTTTATTCATCTTCCTTAACATCTTCATTATCTGA
TCTATAAATAATATTTAAGATTAAATAAAAAAAATTAATTAATGATGGCAAGGCACAATC
GTAATCAATCTTTTAATTTAGGACTTTTTATATGCCCTTATGGCTCATAAATAACTAGTA
AAGTCCGAAAAATTCGTGCCATTTTGAAGCTTGGTCTTTGTTTGCTCGTCGAGATTGTAG
TCTTCTGGTAAAACTGAAGCTTGAAATTTTTCGCGTAATCTTTTTAACTGTCGTAATCTT
TCAGCCCATATATGAACATAATCACCAGCACTGCGATGATATATATGTGAAAAAACGGCA
GCGTTCAGAGTTACATCACGAACAATTGCCGGTAATGCATCGCTTGAAACAATTTTGTAA
CGACGGAATAAGCTAAAGTCAATATCATATTTGGTCAACGCTTTAACTTTATAAAATTTA
ATTTGACGCCCTGTTCTTCTGATAGATTCGGATTCAGGGGTAATAACAATGTTCACAAAG
TTGAACTGACTAGGAATTGTATCAAAGTCGTACTCTAAACCAGATTCGTTGAATATAATA
GTAACAAAGTCATTTCCAATATGACGCTTCTTTAATGTGCACCCAGGGTCATGTTCTATA
TTAGTTGGCATCATTGTAGTGCAATGGAACACCATTTGGGTAACTTTATCTTTCCAACAA
TACGCAAACGCACCGTCTATATCATTTTCCCTATCTAAACCACCAGCGAAAACTTTTTGA
TCTGTTTTTAATTCGAATAATGTGCCCAGACCGTTAAGAAAAGTAAGGAAATCTTCAGAA
GGATTTGTATTTGCCAATATGTCTGCTTCTCGACGCTGTTGGTACCCAACGTACACAAGA
CCAGCCTTCAGTGATTCAATTACAGGAATACGGTCAAAAACACTTATAGCCCTACGCACA
GAATCATCATTAGAGGGAAGCAGAAGAGGCTGATTGTATAAAGAAATACCATGTGGATCC
AAGAAATGAGAGACAAAGCTGCTAGGAGTACACAAAAGCCCCCTCGTAAGAGCCTTTGAA
CTTGTGAGATTTTCCTCCCATAAAAACTTTTGCAGACTTGCTTCATTTCGAAAAGTATAC
TGCGTAGTACCTGTCGGGCGACGAATGACAGCTTCTAAGAATCCAGAGTTTACCGACACG
TTTATCGTAAAGAGTGAATTACCACGAATCCAAGTTTCACTTTCCACGTCTGAGTCAACA
AAAGTAGATGTTTGGTTATTGATGTCGGAATTAGAATAGCAAAATTGTTGCATCATGTCA
TATTGAACAAGACATAAATCTTCCAATGGTTTACCTTCAGAAGCAAGCTTCAGTCCACGC
AATATCCAAGGTACGAATTTTTTACGCTCAGTTAATCTTAACGAAAGAAACCATATTTGT
AACACGCTATAGGCTAGAGCTAGAACGTATGATGAGTAAGAGTTTTTTAATATGCTCTCC
GTATCATTTGAATCTTTCGACTCCTTAGTGAAATCTCTGTGCTGAATGTATTTCAAAGCA
ATTGCAAAAATTTGTCTATAGTCAGCATCCGTAAAGTTTGCAATAAGATCAGGTAATCTT
GCTAAACTGCATAAAAATTCTAAAATGTGAACGCTCAAATCAGGTTTGGTGATTAACCTT
GACAAAGTGACTAAAATTGCAGGTAACTGCTTTCGAATTGAAACGGGTAATTCATAACAG
CATAACATAAGTGAATGAATAGAAACATGACATGCTTCGTTCCATTTTTGCAACCCTGCA
AAAAAAACGCTGACTAATTCATCTTCCTGAGCCCTGCTGAATTGATCATGATAAACAAAA
AGCATTTGTACGTTTTGCAAGATTGGTATCATGATGTTGGCCTTACGAATATTAGAAGGA
ATTTCAGCAGATATAGAAACTCTTTCAAAAACGATATCACACATAAAATCAAGTAAATTA
TAGATTTCTTCTAATGCGCCGATAAACATACTCCTATTACTTATTTGATCAGCAAGGTGG
GTAATCATGAACATAAGGATAGTCCAGTTAGACTCTGTAGCCATGGATTTTCGATAAAAC
CTTAACAAGGAAGACGTTGGGAACGTTACAAAGTCCTTGCCATATTCTGTAGAATGATTT
GAAATTTTAATCAAATCGTTTTCTTTTCGTTCCCAAATATGCTTTTCTACTGTTGCTGAG
TTAACAAAAGAATCAGAAATGGGATAAACTGCAGGAATCAGTTCTGAATCAACGTTTAAG
ACTTTGAAGGGTTCATTCAAATCTATATTCTCACATATATAAATAGACGTCCCATTTGCT
CGAAATCGAAGAAAGAATTGTAAACACAACATTCGAGAAACAAAAGGGAAAGATGGAGTC
TCCAAGATTTCTAACATTTTAGCCAGTGTTTCTTGAATAGGCACAGCATCCCTTAAGTCA
TAATAATAATAAAAAAGACGAATTAATGTACTCGTGGCAAGTCTGCGAACAGTAACAGAG
CTCGTGTCGGAAATTAGCTGTTGAAAAATATGATCGATACAATCCTTAAGTCCCGGGTTT
TGAAAATTGACAGACAAGAAAAACAACATATTATATACAGGAGAAACAACACAATCATCA
GATTCCTTAGAAAAGCTTTCAATTACTGGAAAAAGGAATTTCGAACACAAAATGGGGGCC
GAATTTTCATCAGCAACAGAGCAAGCATCTTCCACAAGCTTAAATAAAAGAGCTCGATCT
TCAAGATCAAATGTTTTGCATTGGTAAATACCAAGTAAAAATTCAAGGTTGAATACCCAA
TATTGATTGCAAGGAAATATAAGATTGTAAGTCTCAAAAAGACGTAAAAGTTTTTTTCGA
ATTTTCGGCTTTAACACTGGAAGAACATCCTTCAAAAAGAATACCAGCTTAACCTGAAAT
TGTTGCAGCAGTGGAATCAAGGCTTCGAAATCCAAAAAATCCAAAACACGATCATATATA
TTAGCAAATGCTGCAGTCTTCGAAAATGCTTCCTTCGATGTACTAGCTTTCAAAGGTAGA
TATTGTGAACAATACATTAAAATATTAAGAATCCGATGCCAATCCAAAAAATTAAGGCGA
TTTAATATAGAAGGTGTACGTAAAAAAAGATACACAGTACCAAGGATCTCAAAATCAACA
TTCTCATTAAATCCTAATGGAAACTCAGTAAATTCAATACTTGAACTTAAAGTTATAGAA
GCTATTGCATCATTTTTCACTTCTTGCAGCATGAGAAAACGCATTAAACGCACAGCGCCC
CGTACAGCATTAACATTCGAGCGATTGTATTGAAGTATATTAAATACGTTTTCAAAAGCC
AGATTTGACACGGGACTACTAATAAGATTAAATATAACAGATTGTGCAAGTTTCGAATAT
GAGTAGGTGCTGATGTATGTGCTACACAAAATAAGAACAGTATCATACAGTGAAGCTTTT
GGAATAACCGAGTAGCGAATCATGGAATCAAAAAACATCAGAACCTCAGTAACCACATCT
TCTAAGCGAGCGTGATTACATATTTGTACCACGGAATTAACAAGCTGTAGCATTTGAGGT
TCAGGCACTAGGAACCACTGAAATTTTACTAAGTTGGTAGAAAACTTAAAAAGGCTTTTA
AAAAAAAGCAAATGTACGAGCTTTGAATCTGCGTCTTTGCCTTGCAATTCAGTTGCTTGA
GATTGCCATTGAAGATACTGGTTAAACCATGCACTCAACAAAGGACCAACCCTATTCTCA
ATACCGGAGATTTTGTGCCCTTCATCCGTTAAAACACTCAAACTCTTAAGCCGAAGCTGT
AATTCAGCAATATCTTGAAAAGGATCTTTCTCAATAGTTTGAAAAAAAGTGTGGCGCTCT
ATAATCGAGAGATGCTTTTGTGTAGAAACATATCTCATCATAAGATTGTATACAAGCTCC
CGAAAAGCAGCATTATCGTTTTTGGTGGAGATAAAATCCTGAATATTTTGCCATACTTGA
ATGATAGAAGTCGATGAATATATATAGTATTTTAAGCCATGGTAAATACTCCTTACAATC
TGATGCCTTTTTTTAAAAGGAAGGTTAGCATCAAAATATGATAGAATGTCTGTATCTTTG
ATAGCAGGCTCACTAGAAAGATCCAAAAGTGATTTATTGTTCATCTATGTGGCCTTTATT
TTTCAACGTCAATAAATTAGGACCTTCAGCAGAATAACCACATAAAGCAAATCTGAACTC
TTAACTTAATGGAATATTCAAGATCATAAACTATGAGCATGGAAGTTGATTTCAAGTATT
AGCTACACTGGTAGGGGTGGGGAGGAGAGCTGACAGGCTGCTATGAATTAGGGGAAGCAT
TACCTTATCTAAGAGGAATAGGTTGAAACGACATTAAAACTAATAAATAGAAACTTAGTA
TTCGACATTCAAAATTCAAAAAATATATGAAGTTATTTAACCGTAAAAACCAATTGCTAA
GTAGCTAGGTCGCGCAAACATATACATAACTTGAAGGGTCTATTAAATATATACAAAAGT
TGGGATTTAATAGTTAATGAAATACTATGGATAAAATCAGAGTTTCGGTTGTCGGGGATT
GTATGGAAGTATCAAAAATTAAAAAAAGGGAATTGAAATGATTCAAGAATTAGCAAAAAC
ATCTGGTCGGCTTGACTTGATAGAAAAATTCCGACCAAAATAAGCCGCAAGTTTGAAGGG
TTACAAAATCGGTTATGAATTTTTATAAAATAAAGGAAAAAAGACTTGCCAAGAAGCGAG
TCTCACAATGGTCAATGGGCATTATTGGCAAATGAAGAATTAAAAAATTAAGTAGGTTTC
GGACATTGTCATTCAATGCTATAAATGAAACATCGCTAGTTCTTACAGATCCTCATAAGA
CCAAATTCTTGCTCGTAAGTCACCACTACCAGTAGCAAAGCAATGGCCATTCGGGCTAAC
AGCAACCGATATTACTGAGTTATTGTGTCCCTGGAGAGTTAACTGAGAATGAGGAGAATC
GGGGGACCAAAATTGGATGGTTCGGTCTTTCGAGCCGCTAATAATCCATTTTCCATCCGG
AGAGACAGTGACACTTAGAATAAAATCTTTATGTCCAGTAAAAGTTTGCTTGCAAATACC
GCCTTCCTTATACATGCTGGGTGCAACGTTGGAGACGCATTGCAACTCCCATAACTTAAT
TGTGTTATCCAAACTTCCACTAACCAGGTATTTTCCGTCAGGAGAGAAGGCAACGCTGTA
AACACTCTCTTCATGACCATGAAGCTGCTCTACTAAAGTTCCGGACGATGTCCAAATCCT
AATTACCTTATCTAAAGAACCTGCAGCAATAAATTGACCGTCGGGAGAAAACATTACTGT
AGTAACACCATCATCGGTATGCAAAATTAGTTTTTGCTCGCCAGCTTCAACATCCCAAAG
ACAAACAGTTCTATCTCCACTACCAGAAACCAATGTTTTTCCATCTTTGCTAAAATCAAG
GGAATAAATTTCTTGCTCATGCCCAGTCAGTAGACGATAAACACGTTTTTGAGCGATGTC
CCATATTCTGATTTGTTGATCTTCGACACCAGTAGCAAGGTATTTACCATCAGGACTAAA
TGCTACACTGCGAACATATAAATCACCTTCACGCTTCGAAGATTCCTCCTGCAGAAGCGT
AATTAATTTACCGGTCTCCACATTAAAAACCATAGCTGCTCTGTTACAACCCGTAGCCAA
AAATTTTCCATCGGCACTAAACCTTACATAACAAATAACGCTTGTGTGTTCCAGTGTATG
AAGTAGTTGAACAGAGATCGGGGGTTCTTTGTTAGGTACATTGCTAGTGACAGTCCAATC
TTTCTCCTCTCTATTAGGCACATTGGATGTCGGAATAATTTCAGCAGGATAAGGAGGATT
ACCTGAGACTTTTCCGTTTACAACCAAAGGAGCAGCGATAGGTGTGACGGAAGAATTAGC
TGAGTCAGATGGAGGTGGAGGATGTCCGAGCGGTAAATTGGAAGGAAATGCTGTGAATGG
TAAGTAAGAAAATCCAAATTAAAACGAGGAAGCAAAATAGTTTCGGCAATAGTATTTTGT
TTTACAAAAAATGAACAAAAGCCGCAAGGAATTCAAACGAATTAATGACAGCATTAAAAA
ATTGTCTGGGAACATACGGTGTACAACATACCAGATGCAAACAATAAAGTGAAAGACAAA
AAGTATCTATAAACTTGATCAAGTCAAAAAACAAATGCTGTTGCCAAAAGCTACAATGCA
AGCTTGAACTTACTTCGCATAGCAGATCCAGCCATGGTTGCACCCACAGCAGGGCGTACA
TGAGGACTGGAATAATATTGTGAACCAAGATCTACGTTCGAGGTCTGAATAGGAGCTAAA
ACAGTACCATCTGAATCAATGGCAGGTGATCGAAGATTTTTAGGAGTTCCTCCAGAAGAA
CCGTTATTAAGTATCAAAGGTTTCGAGGAGTTGTCCGAGTTAAAAGGGCCCGCATTTCCA
TATTTTCCAAAAGAAACGCTATTGCGCCCGTGTTTAGTTTTCGAAGACTGTGGGACGACG
CCAGAAGCAATTTCTTTGCGTCTAGCTTCCAGTTGAGCTTTTAAGGAGGTGATTTCTTCT
TCGTAACTAGAGAGAGTTAGTAACAAGAAAGATAGCTTTCGAGAAAATATAATATAAAAT
TGAGAATAAATGTTCACATAGCAGAAGGCATGCTGGTGCTGACAAAAGTGTGAAAAGGAC
AGAGAATCTTCGAACAGTGATAAACATCCAAATACTGAGTAAAAAACGAAATACCCTTCA
TCGGAGTAAAAATATGAAAAGATTACTTAATAGAATTTACTCCCATCAAAGGAGCCACCA
TTATTTAGCATCTTTAAAGATTTATCGTCAACGACCGTAAATTGTATAAATATTTAGAGA
GGAATCGCTTTTGTAAGACTCTACAACACTCACAATAATTGCATAACCTTGTACTAATAT
AACAAACCTTCTCGCCAAGCGTGTATTAGGAAAATTGACATACCGATCCTTCACTTTAGA
CTGCTGCATCTCCAAATCCATAACGGTTTGTTTCATGAGCGCCATTTCATTAATTTGTGC
AGATATCATTGCTAATTTAAGAAGTGTTAGATTTGTACCGCAAATTTGTCAGCAAATTCT
TGTATAAGATACCTTTATATTCAAAATCATCCTTTTGAGCTTCAACGGTTTTAGTTTTTT
GACAAATATCTTCAAATTCCTTTTTAACCGCTTCTAAAAGCTCATTTACACGTGATGATA
CATTGGACGTCGCCATAAATTGAAACTTGAAGATGGTAAAAGTGAATTGGCGGACAGTAA
TCATGAATGATGTTGTTTGAGAAATAACGAGAAATAACATTCGTTAATTTCGGTAAAACC
TTCTCGGCTTCGAAGCTAAAGTAAGCAAACTATGTTGAGATTAACATGTCAGGAAAGACA
ATTTCACTTATGCTTAGCGAGACAATATTGTTGAATTAGTAATTTGGCTGTTCATTCAAC
TTGCCGCAGTTGGAAAATGTAAAATCATTAATTTGTGATGAAACCTCGTAAAACATATTT
TTTAACGTTAATCGATTGAAACCCTTTTTGAATTAGTTCGTGAAATATCTTAACTCTAAA
ACCTTGAAAATCTTTAGATAGAAGATCCTTTTTTTTTTTTTTTGGGAAGAATATGAAGCG
TTTTGATACAATTGGTAATAAAACATTATTTGGTATTGGTTTTTATTGGAAGTTTAGTTT
TACAAAAGTGTAGATGTCATAATCCTAATATGAATTCTTAAAGTCAATCAAGAAAACTAT
TTTATGGGTATTTTGAAACAAACTTACTTTAAGGATGAATTCCATAGAAGTTAACGTAAT
TTAATTTCATCTTGATAGTGAATAACTTTGAAAACACTATATGCTATTTCCAGAAACTAG
TCTCGAATTTTCATACGCCATAGACGGCCTGCTCCTCAGCCCATTGACTTAATTTACTAT
GATACACTTCCTAGATTTATTGAAAGGGTTTGTTTGCTTGGCATAAATATTCATTTAGTA
TGCTACTCGCAAAAACTTCAATTTTAAAGCCGCTTTGAAGAATAAGTTATTGCTGGTGGA
AAAAGCTATCCTAGAGCATCTGAAAACTACCACTAACATGAACAGAATGTAAAGCAAATA
GTACAAAAACAGATATTGAGCTGTGCAGTAAACACATAAAAAAAACATTACTTGAATGGA
ATGTTTTTACTTATATATGGCACATATAACAAGAGTTGGATAAAAGGATTAATACATAAC
GTTAAGACATTTAAAAAAAAAAAAGAAAAAAAACCTCACAAAACTTAATATTCGTAAGAA
TTTTTTTGTAATCATGACAAGGAGCCGCGTTCTTTTGAAAGTGGTTCAGTAAAAAGCATC
GTTTGGTTGTTAATGGGATAAGGATTCGTACGTGCCGAAATTCGATTGTGATTTCCATTT
AATGAAGAATAATGACAGAATCGATTTCCCGAAGTACGCATTGGTAAAGAAGCAGATGAA
GGTATGATAGGAACAGATCCTCGACGCATATTCGAGAGTGGAGGAATTGGAACCTTGGGT
AAACGACCACCAGAAGCGTGGTTTTCAGCAGCTAAAGGATTTTTACCTTTCGCAGTGGCG
GCATAGTGGTCATAATGACCTCCATGCGGAGTCGACATAGCGGAATAAGCGCTTGACTGA
ATGGCATTGCCCATACTCTCCATTGACACGGCCTGTTGAGCATAAAGCGGGTTTTGAGAG
GCCAGTTCTGAGTTTGAATTAGTTACATGATAACCCATATTCTGGTTCCAAGAGGTGGAT
AAGTTTTTTGGGATAGAATTGGAAATAAAAGAGTAATTTTCATTGACATCGGGTTGCGTG
TCAGACGTTAAAAATTGTTTGGAAGCAGCAAGAGACATGTTATAGGAAGATTGGTCAATT
GAATCAGTGTTAGAAGACGGCTGTTTTGGCTGCAAATACTGTGATTTTTGGTCGACATAA
GGACCTTCTCCGTAATCGAACAGAGCTTGAGATGGTGATGTGAATTGAATTAAATTCAAA
TTAACAAATGAATTATTAGCATTGGGATTCACAGGGTTAAAGGCTAATCCGGATGGATTA
TAAACATCATTCATATACTGTGGAAGAGTCTGTAAAAAGTTTGGGTAGGAATGACGAGCA
GCCATCTTTATCGGAGGCTGCTCAATATTTTCATTTAAGGCATTGTTTGAAATTGACTGC
AAAGCCGAAAATTGCTGCTGTTGTTGAAAAGATGAAAGATTAGACTGATTCCTAGATATT
GCAGAAGAGAGAGAAGAGGACTCTACACCAGAAATCGGAGAGGTAGAAAGAGTAAGACCC
TGAAAATGGTAAGGATCAATCTCAGCAGTGGAGGAAGAGAAGAAAGGGTTATAAGGAAAA
GACGGAAGAGTTCGCTTTTCTAGCGTACTCAATTGAGAAATCTTTTCAGATTCCGCAGCC
TCAACCAAAGGAGGAATACGGAAGCTTTTGTACTCTAATAGATCTTTTGAAATGGTTAAC
TGTTGAAACAAATTGAACGAGCTGGGCGTTTGAAGTTTCCCATTGAGCACGTCTTCTGGG
GTATAATAAGATATGAGATGGTGAAGCCGACCATCAATCATTAAAGAGATAGTTTTTTTA
ATCAGGCCACTCTTTTTAAAACCGTAAGAGTCGGTGAGTGAGCCCACCAAGGCTCTTTCG
GTATCATGGAGATAGGAAAGGGAAGAGGAGGAACAGTAATGGATGGATGAAGTGGAAGAA
ATGGATTCACGCCTGGTCTGAGGGGCCCTGGGATTTATGGGCGCGGAAGAAGTGGAAGCA
TTGGAAACATTGGTGGTGGATGGAGATGAGGACGGGGGAGACTTGGGGACAAAGGGGGTA
CCAGTCGGTTTGGAGGAAACAAGGGGCAACGAAGAAAAGGAAGACGGGAACGCAGCACTT
GTGGTGGGACTAGTAGGGGAAAGCACATATTCATTTTTAACAGCGGCAAATTCGGATTTG
ATGTCATTGGAGCCAGGGGAGGAAGGATTCTGCTGAGAAGAGGCAGAAAAAGAAGAACCT
GGAAAAAGGTTGTCACTAAGCGAAGGAGCAGACGGAGAACTAATATTGACGTGGGAAGCA
ACGTCAACGTCGACAGGAACAGAAACGGTAAAAGCGGAAACCTCCTCTTCGTCGCTGTCG
GAGCGAGACTTTGAGCTTCGCTTACGATCGGAAACGGAATTCTTCTTGCAAAGTTGCCTG
TACACTAAAAAGTTGCCAATGACCCTGGAAGGAGACCAGGCGATACCATCGGTCCAGCGT
TTTATACCGGACTGAACCTCATCAAAGACAAACACACTTCCCGAACGAATGAGACGTTCG
CGCTCACGATCTTGGGGACGACGGTCGACAAAGTGTGTATAGTTTTGACGACAAGCCTCA
AAGAGCAAGAGTGCATCGACAGTAGTGCCAATGAAACCGACAAATGTCGGTTGAAGATTG
CCAGGTTCGGTCATGAAAAAGGAAAGAAACGAGGCAAAAGAAAAAGAAATGTATAATATG
GAATAAGTGAGAAGCAATGGATGCCAAAGAAAAGAAAGAAAATAAAAACGAACAATTACT
AGATCTTAAATGGCAAGGCAATGTTTCGATAAACAACCCAAAAAGAAAAAAAAATGAAAA
ACAATAACAACAACAACAGAAAGGGGGTAAGAAAAACTCAAGAAACAGAAAGGAAGACGC
TTGAGAGTAGAAGAAAAAACAAAAGGGAAAAATGTCGTAAGAGAAACAACAAAGAAATAT
GAAATGTACAGTAGAAAGTGAGAGATCAATCAATCCACTAGGCGACACAAAATCGTACCA
GAAAAAATCGATCAATCAATCAATCAATGGATGTTAAAGTATTGATTGGATTGCAAGAGA
GCGAAAGTCGAGTTCGAGTCAGTCAGTCAATCCCACACACACAAACACTTACACACAGAT
AGACAGGCGAGCAGATGGATGAGATGAAGTGAAAGCGGTAGACTAACTACACCAGACCAA
CAAATAGACAAATCAAACCGAGAAAAACAATTCAATAAACAGACAATGGCCCTTCAATTC
AAAAAGCAAACCAATGTTCACCACCAACAACGAATTTTGGAGCTTTGTGGGGAGAAGCTT
TTTGACCACCAAAAGCGCAAAGCGAAAAAAAGCGAAAGCCGTTAATGGGTCGCACTTTTT
CAAGCAATTGCGGAACAGCACCAATCGGATGGCAATCAACTGATTTGAAAGAAAAGAAAG
TTGGCTTGTAAGAGGCAAACAACTCGTCCTTTGTTGAAAGATGGCGAGTCTTGAGGAGAT
GGTTTAGAGAGAAAGTTTTTCACCCGCAGCAGGAAGCTAATACATAAGTGTGAATGCCAA
GAACAAATATGCAAATGTGTACTCCTCATAGCATGAATTCGACTACATTGTAAGGGGTAG
AAAACCGCACCCAGCAAGCAACGGAAAACGTCATGAAAAGAATCGATAGAAGGCGGTATA
TTCTTTCCTCCAGTGTGTATGCTGACGGGTTAGGTAGTGCTGAGAGGTTATTAGCGAGTT
TCCGATTGTCAAGCATCAATAAGAAGCATTAACGGAGCCCGACCCGATCCGCCCAGGTTC
TGGCCATGTTCGAAGAAAACGGGACATTCATCCCTAATAAGCGGGGAGGGCCACCCCATA
AACAAGAAAATCGCTAAATGCCTAACAGATGGAACGATGACGCAATCTGCGTTATAGTGG
AAAACAGGGCATTACAGAATAAGGATCAGCAAGAGGCCAGGCGGGAAAGGCAAGACAAGC
AGGAAGACAACAAGGTACGAAAGACAAAAGGATTCTGGCGGCCGCTTATGACGAAAGGAC
AAAAAAAGGGGGGAAAGGCGAGGAAGAGAGAGGTAAGAGGATTTGAAGGAAATGTGGGGG
AAGGGAAGGGAGCAGCACCAAAAATAAACAAAGAGAAAAGTAGCGCAAGCGAAATCCAGT
GCGAACAGAAAACAACAAAGTCCAAATAAGGAAGAGAATGATCAAAAAAAAAAAAAAACC
GCATTGACATAGATATTGACATTAACATTAACATCGACATCGGCATTTAATGAAATAAAA
TAAAATAAAAAAGTAGAGTGGAAAAAATAGCACAACATTTCCCTAGCAGACAAGAAAGGA
CAGGAAAAGACAAACAAACAAAAACAAAACAAAACCAAACGAAACTAAAACGGCAAAGCT
TGAAAAAGTTGCCTAGACACAAAACGTAAATGTGCAAACAAGACCTACTCACGGAACTTC
GCTCCTACAGAACAACAAGGTAGACAAAGATGAACGTAAACAAAGGAAAAGGTGCGCGGA
GACGAGCAACGTGCCCTGTCCAAATCAACCATCGATGTAGCAACAGATTTGCAATTATCA
GTGGACATCAATAATCATGAAATAAGAGAAAAAGATGAAAAAGAAAGAGAAGAGTAAAAA
AAATTTAAAAATTTTTTTTTTTCGTTTTGGAAAATGAAAAAAATTCATTGCAAAAGTCAA
TGCTAACAGAAATTTTTCACGTACATCATTATGCAAAGAAACGCAATAAGAAGGCAAACT
ATTTAATGAAAAGAAGATACAATCACCTAAGAGAAATAGACAACTATCTAATGAAAAATG
ACAACCTGGTGAACAAAGACTTCTCCATCTCATCCAAACAACATACTCGAAAACATGCAC
TAAAACGAATACGAACCGATAGGGATCGAACGATATGGAAATAACCATCCAACCAAAGAT
CCTCATCTTTCTCATCCCTCTTTTCCCCTGACGGTGGGGTTGTTTGTTTGATGATGCACC
TTTTTTTTGAGCCGCTATTACTATTAGGTGCAAACAACAACAACAACAACAATTTTTTGC
AATTTGCAATTTCTTCGGCGTTTCCGGACTTTGGACAAAATTCTTTTCCCCAAGACTTGT
TTCACCATGTTTAAAAAATGATGCTCTCTATTTTCGGTAGCATTCGGTCATATTGCAAAC
TCAATGCCTTTCCATATACTTTTATTAGACTAGCCCTTCGATCTAGCACCCATCCATCCA
CTACCACGTATTTCCTACCTAAATCTCAGACGATCGCATGACTCGTACGCAAACTTTCCT
ACTCTATGTTTGGATAATGCTTGACTGTGGGACTTTGAAAAATGTTACTTGTTCTCCAAC
AGTAAAGTCTCTCCAATCTTCCCCACCTTTTGACTTAACGCCTATTGCCTGTATGATACG
TTACCCCGGGCCTCGATCTTCAGATAACCCTCAATGAAACGAAAGCAAGCGGGCGAACAA
ATAAATGAGAGGAGGTGGTCTTTGGGTGACACCAATCTTATCCATAGTGAAAAAAGCCGC
GCCCAGTGTTTGGTTGGTATAGCATAGTATAGTATATTGTAAAATATAGTAGAGTACGGT
ACAGTCTAGTCTAGTGCAGTAGAGTCTAGTACAGTACAGCACAACACAACAAAGAAAAGC
CACGTTGTTTGCATAGTGTAACGTGGCATGCAAATGCAGCATAACACGTTTTATGGAATT
AGTCTTGTTCACGTGCGGGCTCGCGGCTTATCGGCGATGCGATGGGTATTTTGCATTTAA
GCAAGCAATCCACGCTACACCACACAAAAGCCCAAGTAAGGAGAAGCAAGCTTTAGAGTG
AAGGGCACTAAGCTAGCTAGGCTAATAGGAAGGAAAAGGTGGAAAGGGGTGGTAAGTGAT
GAAAACTTGAGCGATGAAATTATGAAGAAAAGACTGAAATAAAAATTGGATAAAATAGTA
AAAAAAAAAACGGAATAAAATTTTGAACAATTTCATACATGAAATTAGGAGGAAATGAGG
AATTATAGGGCTAGGCAAATGAAAATGAAAATCGAAACGCATCATACTATGGGGATGCTA
GAGTGGATGAAAACACATCGATCCATGCAACTCTTGTATCAAGCTGGAATTGCAGTTTGT
CATTGTATGACGCTTACGCTTACGCTTCCCTTTCCCATTCCACTCTAGCTTCTCCATTTT
TTCACTGTGTAAGCCGTGCCTCCTTCCCTTCATCTCCATCCTTATGCATCTCTATTATCT
TATGTATGTATGTATATGGGTTTGAAGCCTCCTCCTACACATTCAATAAATCTCCGACAA
CCTCACCGACAGCATTCCGATTTTCACCGACAATACTCCGATTCCTCTATAGACCACCGG
CACAACTCCGAGACCATCTCCTTAAAAATTGTCTCCGGCAAAACTCCGTATCTCACCGAA
AGTCCCGTAAAGCGCACTGGTAGTTTAGTTGCAAACACTCACTGCCCGTACAAAAAAAAA
TTCAATTCGTCTCTAGCTGATTGCTTTCGTTTCTTACTCGTCGTTTCATTCTAATTTCGT
TTTTGGATCTTTAACGTTTGCATTTCTTCTATCCTTTTGTGCCTTGCTAAATCATTTTAC
GACTTTTTATATTTAGAAAATGGTCGTGAAAAAATCTAAACCAAAAAATGTATGCTCCTT
CTTCCTTCACAATTTACGAACCATGTAAAAGGGGAGTTTCTTTTCTCTTCTTTAAATGTT
TCTTTGTTTACTTTTACTGGTAAAATCGAACCCTTTTTTCTAACTTTTTCTTTTTGTAGC
AAATTCGCGTGGAGGATTTGGACCTTCCCAAGCTAAACACTTCTAAAAATCCCCAAACTA
AGATTCAGAAAAAGGGGAAGAAGAAGGGGAAAATATTTGCTGAAACTAAGGTAATTCATT
CTCACATCCATGTTCTTTCATTATAGATGTTGAAAATGCTTCCATTTACTCAACAAGTAA
TATTCAAAAACATTAAACAACAAAAATCTCAAGTCAGTGTGGTAGATGTTACGATGATAA
ATATCTCTCTATATAAATCCTACAAATCTTGTTTATAAACTTTCAAGGCCCTGAACCCTA
TTCTTCCGCATTCGTTCCTCTTTACCACCAGATCCGACAAATAAGGTTTTAAGTGAACTT
GCTGCGCTTTTTGAGTCATGTAATCTAATTTTTGATCTGATTTGGTTTGTTTGTTTTTTT
ACTTTTTGATTTTAATTGATGGGCATTCCTTCATCTATTTATTCATTTTCCACATTCATT
GTTCATTAACTAATTGCTGTTACAGGATGACCTTCAAAATATTCTCAATCAAGTTACTTA
TGAGCTTGACGATAAAATAAAATCTAAACTTCAAGTGGCTGTAAGTATTTCCATGAATTA
TTTTGATTTCAAGTTTCAGTCAATTTACTAACTATTTACGTTAGCACGAGCGCGAAGCCG
TCTTTTCTAAACAATCTGACAGAAAAATCAGCAATAACAAAGCTGATAAAAAGACGGGTC
GGAAAAACGAAAAGAAATGAGTTATTCAATTGTTATAACGACACTTCCAAAGATCCTTTT
TTTCGTATTGCCTTTCAATTATTAATTTTTCATTTTCTTTTGGGATATCGGGTTCATTCG
GTTTTTCGATGCTGTTAATTATTCATTATACAGACTACTAAATAAGTACAACCAATAACA
TTAAACACATAAGCCATTGCGTTTCAAATTTAAAAATAAAAAATCCAAGTAGGGGAATGC
AAAATTCTTTTGTAAAACATTGACAGAAAATTATGCAACATCATATCACTTTTTCATACA
TACATTTATACGTGCAAGTACATCCATTGGAAGAAGTGCTGTCATTAAAAGCCTGAAAGT
AATGAAAAGATTCGGCGAATTATATATTCGCTTTCTTACAGGAAATGTCCTACAAAATAC
TAATATGGTAGCTCCATTTAAAGTCACGAATTGAAATTTTGAGGCAGACTTGAAATTCTT
GGTAGTTATGAATCCATGTGAAAAGTGTTTTGAATAGGCCATATAGCCCAGTTTTCGCCA
AGAATCCAAAATAATTACCGATTTTTAGTTTGTCTGTAATGAAATGCTTTTCTGGTAGGT
GCAAATTCACCTAATTTATGCCCGATCATATCTTCTGTAATTTTTACATTGGCATATGAT
TTACCATTATGAACCATAAATTGAGCACTAGAATTTAGTTAGTTAACGTCCACACTTGCT
AAATACGAGTATCATACCCAACCATTCTAGGTAAAATAGTTGCAGATCGCACAGCTGTTT
TTATAGGAACGTTTCCTTTAATACATTGCTGAACGTTGACACCGAAATCGACCACGTTGG
GTCCTATAATGTCAGAATAACAGGTTCTAAATTATTTTCAAAACAAGTATATTTATATTC
ATTTACCTTTCCAGACTGACCGAGCTCTGGCTACACTAGTCCAAAACATGAGGTGAAATG
TTAGAAAGCTAGTTAATTGCTAATGCAGCAATCGTTAATAAATGTGAGGTAGCAACCTGG
TGTTGTTACTTCCACTTCGTTTTAACCATTGAACGAGGTGGAGGTGCCAAGTCCTACTCT
CCAACTACCACTAACAGCGAATATTTGCATTTCTCGTCTGCTAGATTCGTATTAATAACA
GAGATGGAAGGCTCTGATTTTATTTTGGTAGTTGACTCTTCCGTAGAGGAACAGGTATGT
CGCTAATGACTCGGCGATTTTTGGTAAAACTTTTTTCAACTAACGAAATTTCAAAAGGTG
GAAGAATTGGCTATGTATTTGGATAATCTTGAGGCTAATACCGATAAAAATGTACTTGCT
CTTTGCCGAGAATATTTGGCTTCTGAAAATGTTAAAGAAGTTCTTAATCTGTTTCTGACT
CGCTTGCCATTGTTGGCACAAGCACCTGAGAAAGGTAATGCAAAATAGTTTTAGGCTAGG
AAATTAAAGAATTATTTTAATAAGTGCTAAAGGGCATTTGTTATATTGTTAGTTCTGAAA
GTATACTATGAGCTGATGTGTTTGGTTTGCAGCTTTCCAAGTTTTCGCTTATTTTCTCTT
CCATGCTATTACTAACACGAAACAGAACTCGAGCCTATTTTAGCCGTCTTTATTAATCTT
ATCCAAGAATCTGCTGCTTTCGAAGATCATGTTTCTAAATTTTGCCAAGCCTTAGAGCAG
ATTGCCGATCAAAACAACAATCTCACTCCTGCCATACTCAGTGTCTTAAGCATTTTATTT
AATACGGCCGTCAAAGAACGTCAACACGCACGTTTAAGCATTCTTACTAGTGTTGTTACT
CTCACTACCCGTTATTCCTTGTTTAGCACTCTTGCACCTAATTTGAAATACTTCCCTGAC
TGGCTTAAAGAAGCTGGTGTCAGTGTATCGGACCATCGGGCATTTAATATTTTTGTTTCT
AAAGCTATTCAATCATACGATGATGAGCAATCATTTGCTTTCCTTTTGGAAGCCGTAAAA
ATGGACAACTCAACTGCTGACGAGGCGGTTCGCGAATTAGTTCAACGCGCTGTTAACAGC
CCTAAGTACTTTTTCTTTGATGATATTGTCACCCTTCCACCCGTTCAGCAGCTTGAACAA
AGTACTTTACAGTTACTTGGTATTTTGTCCGGCGGGATGACCGACGATTATGTAAGTTGG
GTTGCCGAAAACCATGCTCATTGCCAACACCAAAAATTTGATGAAGATGCAATTGCACGT
AAGATGAAACTTTTAACTATTGCTTCATTAGCTACCCAGGCTCCCAATAATACATTATCC
TATGGTGATGTAGCCAAGAGTTTGAAGATTGATGAAAATGAAGTAGAATTATGGATCATT
GATGTTATTCGTGCTGGACTTGTTGAAGGCCGCATGTCTCAGTTGACTAAAACGTTATCC
ATTCACCGTAGCAGCTATCGTGTCTTTGGTAAGCACGAATGGGTTGCTTTACACGAAAAA
TTAGCTAAATGGGGTTCAAGTTTACGTTACATGCTACAAGTAATGGAGCAACCTTTATCT
AGCTTTACTATAGCCTCTAGCAAAAAGGGAAATAGAGACGGATCCGCGGTCACAGCCTCT
GAATAGTTCATTAGAAAAATAAAATAGGATTCTGATCATTAAGTTTCACCTGTATTAGAG
TTACCTTCAATTACGTGGACTTTAGACTAAAGATTTTCTTATAAATTTTAGGTTGCAGTA
CACTAATAAATAGCAGACCAAAAGCGAAGAAGTTCAAAGCAGCAATCACTTTCTTTGTAA
TTATGGATGTATCCGTGCAAGACTCTTTTTAACCAAGAGACTTCCCTAATTATTTCTGTC
GTCAACTTAAAGAATTTTTTGTACACTAACTAAAAAAGTAACCTACAACTGTTACGTAAA
ATTGAGATTTTAAAAAAGGAAAGAAGATTGACTCCTAATTTTGCAAAATGATTAGCTTTA
TTAAATCTTTTGTTTATATCTAACAAATCTGTCAACATTCGTTTTTCCTAACGCATAAAT
AACTTTGACTTAACATACATATATCAAGTGTTGCTTACCTGACGTTACTTAAAAAATTTT
TGTACCATAGCTACTGGCAAATTTAAGAGTTTTCGACGACTTGATAGTATTTATATTAGA
AATCTTTATATTTTCTTTTGAAATACAAAAGCGGCTGTAAATAAATTATTCAACTTCTTA
AATACTTGAAAGCAAAAGAATGAAGCTACTAACAGGTACGAACTTCACAAGTCAGTTTAT
CTAATGAATAGCAAACTTCTTAAACTGTTCTAATAAAAAATGCACAAGCTCTCCTGAGGC
ATTCCCGTTGGATGTGGTTGATGCGAAATTGGCTATTCAACAATTAGAATTGAAACCGGA
GTTCCTTATTGGAATTATGCCCAGAATCGATTGGAATGCTTTGTTAAAGACAACGAGACA
GGTTTGTGCTCTTATAGTTGGATTGATGAAGAAATGATATGTTGTGTCGGATTAAAATTT
TCATAATCCAATGTTGTTAAGCCAATCTAACCATAACTAGTTGGGTAATTATAGTTTACC
TGATGAAAAGCCCGATCTTGTTGATGATTCCGATGAGGTGCTATTGAAATCTCTTCATAA
TGTTTTACTAGAGGTATGATTCTAAAAAGTTCAGCTGTGTTCTAACCTTAACTACTAGAC
TGAAATCACAGAGGGGAAAATGGTTTGCGGGAATTGTGGACATGTGTACCCCATATTTGA
AGGAATTCCTAATATGCTGCTTTCCGAATCAGAAATTTAAGTTAGGTGCTTGGTGCCACT
TTGAAAGAATTAGGTGTTTGAAAACTATTGCAAAAGCTGCTTTATCTTTATTTTTGGGAC
TGTGGATATTCGGGAAGAATCATATTCGCATTTGGTTTTGTTTTACTATTTTTGTCAAAA
TGAAATTGACATTATTTTTGATACTAAAGGAGTTGTGAATGAGGTTATATGAATACTTTT
CAAAATTTGGTTTATATTGGAAATAGCAACTAGTTATAAATTAAATATCGAAGCAGTATG
CTAAGGATATTAAACTATAATAGTATGCGTAATAACTGTATATAAAACTCATCACTTTGA
CATTCTTGAAAAATTGATGTACCTGAAAAATACTTCCTGAATGTAGTTAATTTCTATTTT
TCTTATCAATTATTTTCGTGTTCAATTTTGTGATCTATGATTAGTGTTTACTTAACATAA
TGGATTAGTATGTGATTTGCTTAAAACCTAAGAACCACATTCATCTCCAAGTACCAAGAG
CCTGATTTAGTAAGGCCTTTAAAAGGGTGAATACATGAATTGTAGTACGTTTAAAAGTCT
TTGCTAAATAAAGAACTACAAAATGAGATGTTCTGTTGCAGTTCGTAAGTATTTACTTAG
ATGATTATTGATTTACTTACAATTTTTTATTTTTAGGAGCTAGCAGCATTTATGTCAAAA
ATCCCCAATTGCGAAAGTCGTTTCTCCATTCTAATTATGTCCAGTTAATTCAAGAATCTC
CAAACTTTTTGATACTTCAGCACAATAACTTACTTCCAAGAGAAGCGAAAAGTTTACGAA
CTGAGCTTAAAGCAAAGGTACCAGGATCAAAGCTTCAAGTTATACGTGGCTCTATATTCC
ATCATGCTCTTAAAGTTTACGAAAGTATAGATCGGCTTTCCAACGGTTGTGTCGATATGC
AAAAAGTCAATCTTATTGAAACGCATAAAAAAGCTCAAAAGATAAAGCTAGACATTGATA
ATCTCTTTGTGGGTCCCTTGGCCATATTTACGCTTGGTCCTAAGCTTTCTCCTGAGGCGA
TCCGAGGTTTTATGTCGGTTCTTAAAGGATATCAAAACAAAATACTACTTCTGGGCATTC
GTGCCGAGTCCAAAGGTATGGATCCTTTTGAAGTGGAAAATCTTTCTAAAATTCCGTCTT
TGGAATTTTTACAGTCAAGTCTTCTTTCGGTTCTATCTTCTCCGGCTTCCCAGTTGAGGA
GGATATTAGATTTAAGTAAAGCAAACGTTGCGTATACGTTAGAGCGAAGGGAACCTTCGG
AATAGTAATTTGAATGAAGTGCTCGGTATGATTAGAAATTCATAACCTTTCAACGGATTT
AAACTAAATCTCTTTACGACTTTGCATTACAAACTATTCACAACAATTTACTCAATGTTT
TAATAACCATAAACGTATAGTATCACTTTTGATACTAAAAAAGCAGAATATATTGTTTAA
GCGCTTTGTAAGCAAATAATAGTGAAAATCATAACATTTGTTAGTCAAACCGTCTGCTTT
TACTGAAAAAGGGTGAAGTGAAATAGTATGAACATATTGAATCTATGATAATTGTCATGT
CGTATTCGGTCGAGTTTTTGACTTCTAGAAATGGATAAATTAATATATTTAAATATTGAT
TTCGCGAATTCCATCTTTATCAACCACTTTACAAATGAAACCTTTAAAGTCAATAGGCAT
ACGCTTTTTAAGTTCATCAAAACATAATTTCATAATTCGCACGGCTTCATCAATGGTGAG
GTCTGGTTTGTAATATCGATCAAAGATAGACAAACAATAAAAAGAACTGTATCCTTGGCA
GGCATAAGGTACACGAACACAAGTGGCTAAATAATCTAGCCAAAAAAGCTCAGGCTTTCC
TAAATTCGTTTCATAACCAGCTAATAAAATATTGACTTGATATGGTTTTCTCGAACGAAG
TGAAGTAGCAAGTTGCTTTCTCGTAAAGGAAGCGGTAGCTTCAGGGCTTAAATTTAAATT
ATGTCTTAAAGTGTAAAGAGATATATTTGCTGCAATGTATTCAGCAAAATTAGTAGTATC
GCCAGCTTCACCACAGTATAACATAAGATTATGCGAATTTAAAATCTGACTTTTGTCATC
GTCAGGTTTCAAAACAGTAATTCCACGAACTGCTGATGATGATGAAGCAGTGAGTACAAA
ATCCTGACCCTGAACTGCCAGTAGTGATTCCATGGCTTTTGATGGTGGTTTGGTAAAGGT
AAAGTGTTGTGCTGAGCTGAGACGTTTAGTACGCTAACGAGATGCCAATGGAAAACTATA
GGCGAAATCATTCACTCAATCGTTTAAATGTCTGTGTTTTAGAAATAGCTTTTTTTCTTT
TTTTTTTAAAGGTTACCGCCGTTGTAGTGTAATCGTAGTAGCACGTTTATCTCTTCGTGC
TTACTCATGTACTTTGAAAATTCAATACTCTGACAACATATAAATATCCTGATTTGAATA
TTACATTCAAAAAATAAAAATTTGGGACGATACAAGTTCCTTTACTATTCTAAAAATGAT
TGTTTCTTATTATTAATAGTTAAAGAACTAGCAGTGTCATTTAACAGTTATGTCTTAACA
TCTAATTAAAAGGATCTCAAGCTGTTTACTTGTTACTTATTTAAACAATAAATGAAAAGA
ATGTCTTATTGGTATTAAATAATGCATAAATGAAATTTGGAGCGAGTTGTATTCATGGTT
CAGAACTTTTAAATGTTGCTGCCTATTATTGTGAGTAAAAATCAAATTGGATAACCTGTT
TTTTCATAAAAAAATATTGATAACCCATATAAAATAAATATTTTTGAAATATACTGCTTG
AGAGCTTTTTGATTTTTTTTTTAATCCCTTTTTTCATTTAGACAACTGTAAGCTGTTCCC
CTTCAACTTGATCCTCGCCAGAAAGGATATTTTCTTCTTCAAACAATTTTATCACCTAAA
ACAGTCAGCAATTTGGTTAAGGAACTTTAACTTACCAACTTAGAAACAATATCTGGCTTA
GCATCAGAAGTAATTAAATCCACATAACCTCTATTCAAAAGAGTTAGAGGCTTTTTCTCA
CGTATAGGTCGAGATGAGTCTGAAATTGAAAATGCGTATTTTATATATCTCTTAAGATAT
ATCAAATTGCACAAGTTGATACCTGCAAGGATTTTAAAACGTTCATGATCTAGTTTTTTC
ATCCACCCAGTAATAGTAGGGCCTATCGTCGCGAGCACCGAATCAACTGTTGAAATGATC
ATTAACGGTTCCTCTATTGACACGTATGGAATTCCTGCCAGACATACACAGCAAAAGCTT
ACAAATGAAACTTTTTCTTCTGTAAAGCTGGGTAAATCAATCCCGTCGAGTTTAAGAGGT
TTTAATATTTGCATTATTAATTTTTTCCTAGATTTTGAACTTTTATCAGCGGAGACAATG
GTATAGGCACTTTGGAACGGCGAAAATTCGCCTAACTTAAATGTTTGATATTCCTCCGTT
TTTTGAAGGGAAAATATTAAATCTGCAGATTGAGCATATAAGCCATCTATCAAAGATTCA
TGTCTTCGGTGCAATTCAGTGTGAAGCAAAATTGCTACTTCTCTGGTTTCTTTAATTGCA
TTGGATTCGAGTGCTATTATGGTTGAGAAACACTAATTTAATTAGTAATCAAAAAGTAAA
AAGTGGCATACCATGCGTGGGTTTACTAGTCCTTGATGAATAATACATTTGAGAATTTCA
ATTCCGAGCATTGAATACCTTAAATTTTTTGAAAAGCAAGAGTCAAGAATACAGGGAAGG
AAATGCTGCATTAAAGATGCACTGACTCTGCATTAAATTAGTGATAGTTTGTTTATAAAA
TACATACCCTTCAATCCATTGTTTATCCTTAGTTCCTTTAAGCATATCTCGATCAACTGA
TTTGTTGGACTGAACGTTTTGCTTACCCTTTAAACTTAGCTTTTGATCTGCTTCAAAGAT
AAGATCCTCATCCGCGGCCAAAAGCTCAAGAAAAGATTTAAACAAAACAGATACTTCGTT
AACATTATTTTCCGCAATTATCATATCCAAAGTTGATAACATAAGAGGAGATATAAACAA
AGATGTTTCTCTTAAACATATTCTGCTCATGTTATCAATTATGTGAATTCTCAGCTGACC
TTTCGCATCTTTTAGAAGTTTCTGAAAATAACCTAATAGTATAACGTAAGCATCATCACA
CTCAGGACTAATAAAATCAAGTGAATGTTTCCAATCATCATTTATTCTATTGAGATCCCC
ATATCTAGAAAAAAGCCCAATGAGGTCTATTAAGCGAACCATTTTTTGAAAATTGTTTTC
TGAGTGTCGTGCCTCCTCTAAAGATTTAAGACACGAAACCACAATTTTCTTTAACCTTTC
ATAATCATTAAGTCTTGTAAATAGGCTGCAAAGACAAGGAACTATTTCCATTAACGTTGC
[truncated: 12,401,144 more chars]
