# Supplementary material for: Automated analysis of small RNA datasets with RAPID
Source: PeerJ. 2019 Apr 10;7:e6710. doi: 10.7717/peerj.6710 (PMC6462184; doi:10.7717/peerj.6710)
Supplement: Supplemental Information 1 — The script (ReproducePlots.sh) can be used to reproduce all the figures, and analysis performed in the manuscript. [file peerj-07-6710-s001.zip › AllinOne/all_only24h_sRNA.config]

location	name	background
./WT_24h/sRNAenrichedGenelist_mmc2/	WT	none
./ago1D_24h/sRNAenrichedGenelist_mmc2/	ago1D	none
./clr4D_24h/sRNAenrichedGenelist_mmc2/	clr4D	none
./dcr1D_24h/sRNAenrichedGenelist_mmc2/	dcr1D	none
