# Supplementary material for: Automated analysis of small RNA datasets with RAPID
Source: PeerJ. 2019 Apr 10;7:e6710. doi: 10.7717/peerj.6710 (PMC6462184; doi:10.7717/peerj.6710)
Supplement: Supplemental Information 1 — The script (ReproducePlots.sh) can be used to reproduce all the figures, and analysis performed in the manuscript. [file peerj-07-6710-s001.zip › AllinOne/rDNAClusterRegions.bed]

rDNAcluster	900	1697	ETS	region	+
rDNAcluster	1698	3448	r17S	region	+
rDNAcluster	3449	3564	ITS1	region	+
rDNAcluster	3565	3682	r58S	region	+
rDNAcluster	3683	3874	ITS2	region	+
rDNAcluster	3875	7246	r28S	region	+
